# Supplementary material for: Pesticides’ Cornea Permeability—How Serious Is This Problem?
Source: Pharmaceutics. 2025 Jan 24;17(2):156. doi: 10.3390/pharmaceutics17020156 (PMC11859714; doi:10.3390/pharmaceutics17020156)
Supplement: Supplementary file 1 [file pharmaceutics-17-00156-s001.zip]

Archive with 1 entries (1 files):
- pharmaceutics-3410556-supplementary.xlsx
