# Supplementary material for: Pesticides’ Cornea Permeability—How Serious Is This Problem?
Source: Pharmaceutics. 2025 Jan 24;17(2):156. doi: 10.3390/pharmaceutics17020156 (PMC11859714; doi:10.3390/pharmaceutics17020156)
Supplement: Supplementary file 1 [file pharmaceutics-17-00156-s001.zip › pharmaceutics-3410556-supplementary.xlsx]

## Sheet: log Kcorn prediction results
No./class	Compound (1)	log Kcorn (obs)	XLOGP3	log DACD (2)	TPSA	ΔGo/w (3)	ALogPS_logS (4)	Eq. (8)	Eq. (9)	Eq. (14)	Eq. (15)	Eq. (16)		ALogPS_logS (6)
1	Acetazolamide	-6.04	-0.26	-0.55	151.66	3.26459	-1.9	-5.97979	-5.96551	-6.32657	-6.2486	-6.14067		-1.9
2	Alprenolol	-4.54	3.1	1.13	41.49	-6.70724	-3.1	-4.37181	-4.34457	-4.47432	-4.37646	-4.4545		-3.1
3	Atenolol	-6.17	0.16	-1.65	84.58	9.79376	-2.79	-5.83221	-5.96681	-5.82769	-6.1982	-5.8577		-2.79
4	Benzolamide	-6.85	0.12	-1.7	177.11	10.0905	-2.86	-6.66119	-6.59363	-6.64479	-6.43846	-6.45088		-2.86
5	Bevantolol	-4.27	3	2.09	59.95	-12.4054	-4.4	-4.21067	-4.57978	-4.56564	-4.46634	-4.44923		-4.4
6	Bromoacetazolamide	-6.42	-0.26	-0.45	142.87	2.67103	-2.12	-5.81726	-5.83455	-6.16079	-6.02787	-6.01347		-2.12
7	Bufuralol	-4.24	3.5	1.81	45.4	-10.7435	-3.86	-4.25405	-4.18667	-4.48263	-4.41085	-4.42906		-3.86
8	Chlorzolamide	-4.74	1.55	1.26	122.56	-7.47887	-3.23	-5.10964	-5.12289	-4.85647	-4.98853	-4.9181		-3.23
9	Clonidine	-4.51	1.57	0.65	36.42	-3.85815	-2.68	-4.58277	-4.57628	-4.48053	-4.40266	-4.45794		-2.68
10	corynanthine	-4.96	2.94	1.13	65.56	-6.70724	-3.01	-4.82761	-4.69618	-4.84227	-4.63751	-4.7191		-3.01
11	cyclophosphamide	-4.96	0.63	0.23	51.38	-1.36519	-1.24	-4.71487	-4.72496	-4.88375	-4.76009	-4.78613		-1.24
12	ethoxazolamide	-4.25	2.01	2.01	118.9	-11.9306	-2.58	-4.7625	-4.78221	-4.59122	-4.62976	-4.67804		-2.58
13	2-Benzothiazole-sulfonamide	-4.44	1.33	1.28	109.67	-7.59759	-2.45	-4.94822	-5.00367	-4.68181	-4.70077	-4.78751		-2.45
14	6-Hydroxy-2-benzo-thiazolesulfonamide	-5.25	1.13	0.96	129.9	-5.69819	-2.29	-5.26431	-5.27112	-5.12148	-5.04168	-5.13232		-2.29
15	6-Chloro-2-benzo-thiazolesulfonamide	-4.37	2.1	2.03	109.67	-12.0493	-3.05	-4.58175	-4.63832	-4.43574	-4.49815	-4.56139		-3.05
16	4.6-Dichloro-2-benzo-thiazolesulfonamide	-4.41	2.6	2.49	109.67	-14.7797	-3.83	-4.33092	-4.39309	-4.34675	-4.54373	-4.47512		-3.83
17	6-Amino-2-benzo-thiazolesulfonamide	-5.17	0.52	0.49	135.69	-2.90845	-2.4	-5.29169	-5.56921	-5.14774	-5.69033	-5.44682		-2.4
18	6-Nitro-2-benzo-thiazolesulfonamide	-5.18	1.36	1.24	155.49	-7.36016	-3.13	-5.57367	-5.47566	-5.43179	-5.33988	-5.34021		-3.13
19	6-Hydroxyethoxy-2-benzothiazolesulfonamide	-5.82	0.59	0.5	139.13	-2.96781	-2.61	-5.61746	-5.59646	-5.52055	-5.57543	-5.46609		-2.61
20	6-Benzyloxy-2-benzo-thiazolesulfonamide	-4.33	3.84	3.58	50.36	-21.2495	-4.05	-3.91623	-3.78308	-3.84268	-4.08212	-3.84903		-4.05
21	6-Acetamido-2-benzothiazolesulfonamide	-5.33	1.56	0.87	70.23	-5.16398	-2.93	-4.72492	-4.66889	-4.52845	-4.86626	-4.47737		-2.93
22	Levobunolol	-4.7	2.4	1.14	58.56	-6.7666	-3.07	-4.70588	-4.60925	-4.68618	-4.47269	-4.58746		-3.07
23	Labetolol	-4.85	3.09	0.67	95.58	-3.97686	-4.75	-5.33393	-5.33638	-5.11862	-5.03798	-5.20074		-4.75
24	Methazolamide	-5.59	0.13	-0.21	144.03	1.24648	-2.13	-5.68004	-5.70218	-5.90224	-5.78526	-5.79827		-2.13
25	5-imino-4-methyl-1,3,4-thiadiazoline-2-sulfonamide	-6.11	0.16	-2.62	138.45	15.5513	-1.72	-5.96874	-6.1304	-6.28942	-6.29977	-6.25058		-1.72
26	metoprolol	-4.6	1.88	0.03	50.72	-0.178068	-2.84	-4.95203	-4.9097	-4.80069	-4.90004	-4.74103		-2.84
27	nadolol	-6	0.71	-0.47	81.95	2.78974	-2.14	-5.69724	-5.54252	-5.6545	-5.46338	-5.40201		-2.14
28	oxprenolol	-4.54	2.1	0.54	50.72	-3.20523	-2.59	-4.8062	-4.74812	-4.68334	-4.46599	-4.62185		-2.59
29	penbutolol	-4.35	4.15	2.42	41.49	-14.3642	-4.14	-3.96838	-3.9018	-4.49953	-4.40648	-4.4325		-4.14
30	phenylephrine	-6.02	-0.31	-1.83	52.49	10.8622	-0.88	-5.67817	-5.67161	-5.89403	-5.68024	-5.69575		-0.88
31	pindolol	-5	1.75	0.19	57.28	-1.12777	-2.47	-5.13358	-5.03972	-4.88838	-4.69799	-4.79241		-2.47
32	propranolol	-4.32	2.98	1.37	41.49	-8.13179	-3.53	-4.6049	-4.51405	-4.40781	-4.4269	-4.38395		-3.53
33	rauwolfine	-5.04	1.81	0	46.94	0	-1.9	-4.94034	-4.9063	-4.75198	-4.75467	-4.70643		-1.9
34	6,7,8,9-tetrahydropyrido[3,4-e][1,2,3]benzothiadiazole	-4.1	1.35	0.86	66.05	-5.10463	-3.2	-4.57665	-4.55606	-4.49938	-4.49431	-4.45558		-3.2
35	benalfocin	-4.15	2.92	1.91	3.24	-11.337	-2.61	-3.59334	-3.68427	-3.66894	-3.84479	-3.79997		-2.61
36	5,6-Dimethoxy-1,2,3,4-tetrahydroisoquinoline	-4.31	1.27	-0.29	30.49	1.72133	-2.11	-4.63945	-4.70635	-4.62875	-4.62932	-4.63273		-2.11
37	sotalol	-5.8	0.24	-1.45	86.81	8.60664	-2.54	-5.93282	-5.8202	-5.97294	-5.66747	-5.71299		-2.54
38	4-Chloro-N-methylbenzenesulfonamide	-4.19	1.92	1.92	54.55	-11.3964	-2.42	-4.49318	-4.38953	-4.3422	-4.08693	-4.26936		-2.42
39	4-Toluenesulfonamide	-4.26	0.82	0.79	68.54	-4.68914	-1.88	-4.3314	-5.01084	-4.7049	-4.57328	-4.83784		-1.88
40	3-phenylimino-[1,3,4]thiadiazolo[5,4-c][1,2,4]thiadiazole-6-sulfonamide	-5.1	2.57	0.66	167.57	-3.91751	-3.19	-5.31938	-5.32145	-5.15539	-5.21426	-5.20339		-3.19
41	3-(3-chlorophenyl)imino-[1,3,4]thiadiazolo[5,4-c][1,2,4]thiadiazole-6-sulfonamide	-4.89	3.5	1.62	167.57	-9.61569	-3.88	-4.88286	-4.88056	-5.10102	-5.15669	-5.12961		-3.88
42	3-(4-chlorophenyl)imino-[1,3,4]thiadiazolo[5,4-c][1,2,4]thiadiazole-6-sulfonamide	-5.08	3.63	1.74	167.57	-10.328	-3.88	-4.83478	-4.83043	-5.1106	-5.20347	-5.13428		-3.88
43	3-(3-methoxyphenyl)imino-[1,3,4]thiadiazolo[5,4-c][1,2,4]thiadiazole-6-sulfonamide	-5.35	2.66	0.8	176.8	-4.74849	-3.43	-5.34437	-5.32343	-5.28107	-5.12597	-5.2894		-3.43
44	3-(4-methoxyphenyl)imino-[1,3,4]thiadiazolo[5,4-c][1,2,4]thiadiazole-6-sulfonamide	-5.28	2.93	1.1	176.8	-6.52918	-3.44	-5.23955	-5.21112	-5.24792	-5.11215	-5.25215		-3.44
45	3-(4-hydroxyphenyl)imino-[1,3,4]thiadiazolo[5,4-c][1,2,4]thiadiazole-6-sulfonamide	-6.46	1.89	0.07	187.8	-0.415493	-2.89	-5.76542	-5.72209	-5.61468	-5.55856	-5.56845		-2.89
46	3-(3-fluorophenyl)imino-[1,3,4]thiadiazolo[5,4-c][1,2,4]thiadiazole-6-sulfonamide	-5.19	3.06	1.18	167.57	-7.00402	-3.8	-4.99528	-5.01081	-5.10385	-5.21064	-5.14285		-3.8
47	3-(4-fluorophenyl)imino-[1,3,4]thiadiazolo[5,4-c][1,2,4]thiadiazole-6-sulfonamide	-5.39	2.81	0.94	167.57	-5.57948	-3.85	-5.07925	-5.10104	-5.11993	-5.25616	-5.16302		-3.85
48	3-(4-dimethylaminophenyl)imino-[1,3,4]thiadiazolo[5,4-c][1,2,4]thiadiazole-6-sulfonamide	-5.24	2.32	0.54	170.81	-3.20523	-3.25	-5.37521	-5.37874	-5.22204	-5.22554	-5.25653		-3.25
49	timolol	-4.92	1.83	-1.39	107.98	8.2505	-3.07	-5.35112	-5.32636	-5.56367	-5.49416	-5.40285		-3.07
50	trichlormethazolamide	-4.96	2.08	1.71	144.03	-10.1499	-3.84	-4.9722	-4.95248	-5.02916	-5.06649	-5.01641		-3.84
51	trifluormethazolamide	-5.41	1.34	1.29	144.03	-7.65694	-3.89	-5.20404	-5.17251	-5.22037	-5.27219	-5.16826		-3.89
52	Yohimbine	-4.74	2.94	1.13	65.56	-6.70724	-3.01	-4.82761	-4.69618	-4.84227	-4.69653	-4.7191		-3.01
53	Cinoxacin	-5.82	2.11	-3.84	90.65	22.7928	-2.43	-5.94923	-5.99714	-5.70911	-6.01441	-6.03517		-2.43
54	Nalidixic acid	-4.77	1.41	-0.41	72.19	2.4336	-2	-4.75725	-5.18735	-4.80536	-5.03573	-5.1173		-2
55	enoxacin	-5.77	-0.2	-0.4	87.46	2.37425	-2.47	-5.75598	-5.59289	-5.60851	-5.61911	-5.73336		-2.47
56	norfloxacin	-5.85	-1.03	-0.68	74.57	4.03622	-2.5	-5.82778	-5.69306	-5.95461	-5.95285	-6.03961		-2.5
57	ofloxacin	-5.72	-0.39	-0.65	75.01	3.85815	-2.4	-5.63244	-5.52508	-5.54382	-5.65835	-5.72028		-2.4
58	ciprofloxacine	-5.89	-1.08	-0.85	74.57	5.04527	-2.39	-5.86844	-5.74023	-6.01128	-6.06212	-6.10478		-2.39
59	moxifloxacin	-5.04	0.61	-0.61	83.8	3.62072	-3.38	-5.56558	-5.44916	-5.21405	-5.38509	-5.4608		-3.38
60	Levofloxacin	-5.54	-0.39	-0.65	75.01	3.85815	-2.4	-5.63244	-5.52508	-5.54382	-5.65835	-5.72028		-2.4
61	Gatifloxacin	-5.6	-0.74	-0.66	83.8	3.91751	-2.78	-5.85104	-5.69993	-5.89111	-5.90817	-5.99275		-2.78
62	Lomefloxacin	-5.46	-0.8	0.36	74.57	-2.13682	-3.5	-5.54153	-5.37526	-5.59113	-5.63051	-5.68866		-3.5
63	Buspirone	-4.18	2.63	3.35	69.64	-19.8843	-2.82	-4.48302	-4.23939	-4.43049	-3.92508	-4.24761		-2.82
64	Apraclonidine	-5.42	0.87	-1.33	62.44	7.89437	-2.78	-5.09392	-5.37403	-5.10951	-5.31516	-5.31953		-2.78
65	fluorescein	-4.8	3.42	2.96	75.99	-17.5694	-4.12	-4.93002	-4.61618	-4.72918	-4.29598	-4.52442		-4.12
66	pilocarpine	-5.01	0.12	-0.24	44.12	1.42455	-2.01	-5.08119	-5.06251	-5.22375	-5.23455	-5.0781		-2.01
67	nepafenac	-4.13	1.95	1.17	86.18	-6.94467	-4.11	-4.99917	-5.2948	-4.44607	-5.10756	-4.91131		-4.11
68	betaxolol	-4.22	2.81	0.93	50.72	-5.52012	-4.01	-4.62332	-4.56028	-4.62607	-4.62931	-4.57002		-4.01
69	dexamethasone	-5.04	1.94	1.87	94.83	-11.0996	-3.89	-5.05942	-4.81436	-5.14204	-4.75802	-4.8613		-3.89
70	butanol	-4.12	0.88	0.88	20.23	-5.22334	0.33	-4.20954	-4.27754	-4.32539	-4.33713	-4.32693		0.33
71	chloramphenicol	-5.17	1.14	1.02	115.38	-6.05433	-2.86	-5.89896	-5.55441	-5.77507	-5.25698	-5.38182		-2.86
72	cimetidine	-6.15	-0.08	-0.24	114.19	1.42455	-2.49	-5.23534	-5.59658	-6.04638	-5.55145	-5.68764		-2.49
73	cocaine	-5.21	2.3	1.51	55.84	-8.96278	-1.77	-4.75445	-4.6214	-4.56649	-4.49598	-4.47066		-1.77
74	cortexolone	-4.52	2.52	2.74	74.6	-16.2636	-4.14	-4.4693	-4.27588	-4.62812	-4.26061	-4.43345		-4.14
75	cromolyn	-5.96	1.92	-2.45	173.71	14.5423	-4.12	-7.26338	-6.88865	-6.2386	-6.61134	-6.66128		-4.12
76	deoxycorticosterone	-4.4	2.88	3.41	54.37	-20.2404	-4.3	-3.95633	-3.8185	-4.19308	-3.84428	-4.07668		-4.3
77	dexamethazone acetate	-4.43	2.77	2.96	100.9	-17.5694	-4.43	-4.81492	-4.5142	-5.02879	-4.5857	-4.71966		-4.43
78	ethanolamine	-6.3	-1.31	-3.06	46.25	18.163	1.14	-5.46447	-5.81764	-6.38511	-6.2737	-6.40554		1.14
79	fluorometholone	-4.77	2	2.02	74.6	-11.9899	-4.36	-4.69085	-4.51925	-4.7786	-4.5664	-4.58431		-4.36
80	flurbiprofen	-4.68	4.16	0.98	37.3	-5.8169	-3.99	-4.34273	-4.32293	-4.25904	-4.86304	-4.70226		-3.99
81	flurbiprofen amide	-4.66	3.51	3.06	43.09	-18.163	-4.31	-3.98304	-4.0872	-3.86888	-4.3111	-4.12902		-4.31
82	hydrocortisone	-5.07	1.61	1.43	94.83	-8.48793	-3.26	-5.19733	-4.96528	-5.26718	-4.73512	-4.98086		-3.26
83	ibuprofen	-4.66	3.5	0.8	37.3	-4.74849	-3.48	-4.2742	-4.29081	-4.09101	-4.44129	-4.55417		-3.48
84	methylenedianiline	-4.6	1.59	1.64	52.04	-9.73441	-3.51	-4.50788	-4.89683	-3.82615	-4.37808	-4.42508		-3.51
85	nadolol diacetate	-5.32	1.86	0.81	94.09	-4.80785	-4.09	-5.45592	-5.22109	-5.35052	-4.97922	-5.08923		-4.09
86	prednisolone	-5.43	1.62	1.49	94.83	-8.84406	-3.18	-5.18575	-4.95096	-5.25365	-4.81223	-4.96671		-3.18
87	prednisolone acetate	-4.48	2.4	2.58	100.9	-15.3139	-3.99	-4.95158	-4.65973	-5.08435	-4.6622	-4.77724		-3.99
88	procaine	-5.38	1.92	0.54	55.56	-3.20523	-1.54	-4.60727	-4.81989	-4.42539	-4.6894	-4.68491		-1.54
89	testosterone	-4.38	3.32	3.47	37.3	-20.5966	-3.94	-3.57548	-3.51379	-3.97524	-3.75819	-3.92923		-3.94
90	triamcinolone acetonide	-4.92	2.53	2.5	93.06	-14.839	-4.02	-4.8086	-4.55514	-4.97716	-4.5729	-4.70751		-4.02
Carbamate	Alanycarb		3.43	3.52	122.04	-20.8934	-4.21	-4.49516	-4.22392	-4.54457	-4.25179	-4.3491		-4.21
Carbamate	Aldicarb		1.13	1.13	75.99	-6.70724	-2.22	-4.61876	-4.56163	-4.70298	-4.52718	-4.58574		-2.22
Carbamate	Aldoxycarb		-0.57	-0.57	93.21	3.3833	-2.32	-5.80031	-5.64772	-6.31351	-5.86226	-5.92263		-2.32
Carbamate	Allyxycarb		3.85	4.06	41.57	-24.0986	-3.29	-2.45081	-3.46786	-4.06536	-3.90123	-3.97897		-3.29
Carbamate	Aminocarb		1.9	2.01	41.57	-11.9306	-1.84	-3.83049	-4.30287	-4.25089	-4.24989	-4.1955		-1.84
Carbamate	Asulam		-0.27	-2.04	106.87	12.1087	-1.79	-6.12984	-6.24544	-6.32477	-6.67803	-6.27492		-1.79
Carbamate	Barban		3.23	3.87	38.33	-22.9708	-4.12	-3.81609	-3.67518	-3.89338	-3.69839	-3.83665		-4.12
Carbamate	Bendiocarb		1.7	1.86	56.79	-11.0402	-1.97	-4.69014	-4.54811	-4.54969	-4.33129	-4.42344		-1.97
Carbamate	Benfuracarb		4.3	4.54	93.61	-26.9477	-4.15	-3.93434	-3.68101	-4.56754	-4.33257	-4.34011		-4.15
Carbamate	Benthiavalicarb		2.82	-0.07	119.56	0.415493	-4.41	-5.29899	-5.15629	-5.04242	-5.31932	-5.27632		-4.41
Carbamate	Bufencarb		3.71	3.57	38.33	-21.1901	-3.65	-3.80162	-3.68188	-4.06895	-4.0554	-4.00931		-3.65
Carbamate	Butacarb		3.71	4.54	38.33	-26.9477	-4.49	-3.58282	-3.42696	-3.87335	-3.81179	-3.79614		-4.49
Carbamate	Butocarboxim		1.1	1.48	75.99	-8.78471	-1.75	-4.56945	-4.49387	-4.6398	-4.5266	-4.51431		-1.75
Carbamate	Butoxycarboxim		-0.05	-0.72	93.21	4.27364	-2.09	-5.71672	-5.58611	-6.06244	-5.73019	-5.73301		-2.09
Carbamate	Butylate		4.15	4.06	45.61	-24.0986	-3.18	-3.03138	-3.02964	-3.82439	-3.75164	-3.81884		-3.18
Carbamate	Carbanolate		2.74	2.56	38.33	-15.1952	-3.06	-2.869	-3.93275	-4.08915	-4.07595	-4.05647		-3.06
Carbamate	Carbaryl		2.36	2.4	38.33	-14.2455	-3.34	-4.49148	-4.34908	-4.10252	-4.23028	-4.06729		-3.34
Carbamate	Carbofuran		2.32	1.76	47.56	-10.4467	-2.54	-4.44327	-4.35636	-4.38143	-4.40172	-4.31718		-2.54
Carbamate	Carbosulfan		5.81	6.05	67.31	-35.9105	-5.07	-2.95692	-2.77144	-4.69153	-4.65603	-4.44129		-5.07
Carbamate	Chlorprocarb		2.63	2.54	76.66	-15.0765	-3.61	-4.7665	-4.52836	-4.70799	-4.38791	-4.50955		-3.61
Carbamate	Cloethocarb		1.33	0.82	56.79	-4.8672	-2.66	-4.99549	-4.88304	-4.82011	-4.73481	-4.69419		-2.66
Carbamate	Cycloate		3.88	3.83	45.61	-22.7334	-3.14	-3.1236	-3.12596	-3.77564	-3.66529	-3.78403		-3.14
Carbamate	Diallate		4.49	5.13	45.61	-30.4497	-4.03	-2.79151	-2.74532	-3.74982	-3.61022	-3.70903		-4.03
Carbamate	Dichlormate		3.14	2.79	38.33	-16.5604	-3.51	-3.93852	-3.86269	-4.09488	-4.02769	-4.05839		-3.51
Carbamate	Dimepiperate		4.02	3.97	45.61	-23.5644	-4.42	-3.47981	-3.39931	-3.79486	-3.69331	-3.79596		-4.42
Carbamate	Dimetan		1.21	1.27	46.61	-7.53823	-1.22	-4.513	-4.46705	-4.58957	-4.47007	-4.49232		-1.22
Carbamate	Dimetilan		0.62	-0.49	67.67	2.90845	-1.47	-4.86119	-5.25254	-5.45687	-5.19611	-5.25909		-1.47
Carbamate	Dioxacarb		0.67	0.57	56.79	-3.3833	-1.64	-5.18662	-5.06547	-5.049	-4.92466	-4.88287		-1.64
Carbamate	EPTC (S-ethyl-dipropylthiocarbamate)		3.21	3.37	45.61	-20.003	-2.29	-3.3349	-3.34183	-3.6974	-3.65417	-3.72749		-2.29
Carbamate	Esprocarb		4.6	4.16	45.61	-24.6922	-4.49	-3.32476	-3.25178	-3.99622	-4.08661	-3.96701		-4.49
Carbamate	Ethiofencarb		2.04	2.04	63.63	-12.1087	-3.08	-4.38463	-4.29648	-4.18234	-4.26354	-4.14517		-3.08
Carbamate	Ethiolate		2.16	2.3	45.61	-13.6519	-1.13	-3.72138	-3.75307	-3.83168	-3.68646	-3.87097		-1.13
Carbamate	Fenethacarb		3.1	3.15	38.33	-18.6972	-3.08	-3.92399	-3.82222	-4.01559	-3.99755	-3.97279		-3.08
Carbamate	Fenobucarb		2.78	3.04	38.33	-18.0443	-3.15	-4.075	-3.95668	-3.99609	-4.00809	-3.95499		-3.15
Carbamate	Fenothiocarb		3.28	3.28	54.84	-19.4688	-3.44	-3.87482	-3.77603	-3.87918	-3.93127	-3.87048		-3.44
Carbamate	Fenoxycarb		4.3	3.83	56.79	-22.7334	-4.03	-4.30639	-4.04621	-4.52337	-4.61376	-4.35841		-4.03
Carbamate	Formetanate		1.03	0.75	53.93	-4.45171	-2.18	-5.03079	-4.92295	-4.85768	-4.85934	-4.72687		-2.18
Carbamate	Formparanate		1.84	0.36	53.93	-2.13682	-2.63	-4.32884	-4.80539	-4.79006	-4.70778	-4.70907		-2.63
Carbamate	Furathiocarb		4.7	4.52	93.61	-26.829	-4.28	-3.85118	-3.61068	-4.75257	-4.57216	-4.50435		-4.28
Carbamate	Isolane		1.43	1.09	47.36	-6.46982	-1.75	-4.07715	-4.53062	-4.59311	-4.43683	-4.50838		-1.75
Carbamate	Isopolinate		3.64	3.56	45.61	-21.1308	-2.62	-3.21598	-3.22527	-3.75818	-3.62007	-3.77802		-2.62
Carbamate	Isoprocarb		2.31	2.5	38.33	-14.839	-2.73	-4.2543	-4.1508	-4.08209	-3.98074	-4.04396		-2.73
Carbamate	m-Cumenyl methylcarbamate		2.63	2.5	38.33	-14.839	-2.82	-4.18795	-4.09338	-4.09272	-4.08108	-4.06005		-2.82
Carbamate	Methasulfocarb		1.58	1.11	106.15	-6.58853	-2.63	-5.13332	-4.95604	-4.97251	-4.82266	-4.78685		-2.63
Carbamate	Methiobencarb		2.74	2.85	54.84	-16.9165	-3.28	-3.97587	-3.89914	-3.88773	-3.73911	-3.88764		-3.28
Carbamate	Methiocarb		2.92	2.88	63.63	-17.0946	-2.88	-2.76162	-3.8408	-4.04399	-3.97667	-4.00635		-2.88
Carbamate	Methomyl		0.6	0.6	75.99	-3.56137	-1.18	-4.81224	-4.7671	-4.96795	-4.81628	-4.82192		-1.18
Carbamate	Metolcarb		1.7	1.63	38.33	-9.67505	-1.91	-3.96261	-4.43445	-4.29587	-4.40875	-4.25327		-1.91
Carbamate	Mexacarbate		2.56	2.47	41.57	-14.661	-2.15	-2.97001	-4.03067	-4.14733	-4.14948	-4.10036		-2.15
Carbamate	Mobam		2.52	3.33	66.57	-19.7656	-3.52	-4.1596	-4.00443	-3.91931	-4.03229	-3.87013		-3.52
Carbamate	Molinate		3.21	3.21	45.61	-19.0533	-2.1	-3.36027	-3.37525	-3.72966	-3.63999	-3.76265		-2.1
Carbamate	Orbencarb		3.43	3.53	45.61	-20.9527	-4.18	-3.56668	-3.51246	-3.71106	-3.5712	-3.73557		-4.18
Carbamate	Oxamyl		-0.47	-0.47	96.3	2.78974	-1.59	-5.53656	-5.43596	-6.01	-5.6269	-5.68888		-1.59
Carbamate	Pebulate		3.84	3.9	45.61	-23.1489	-2.94	-3.12076	-3.11848	-3.74872	-3.63907	-3.75707		-2.94
Carbamate	Pirimicarb		1.7	1.7	58.56	-10.0905	-2.48	-3.54903	-4.4391	-4.61074	-4.43201	-4.47977		-2.48
Carbamate	Promacyl		3.68	3.79	55.4	-22.496	-4.1	-3.41247	-3.79187	-4.2936	-3.96722	-4.15723		-4.1
Carbamate	Promecarb		3.1	2.96	38.33	-17.5694	-3.16	-3.38298	-3.85913	-4.05391	-4.01951	-4.01455		-3.16
Carbamate	Propamocarb		1.12	-0.97	41.57	5.75755	-0.37	-4.80397	-4.88808	-4.98058	-4.74886	-4.94001		-0.37
Carbamate	Propoxur		1.52	1.6	47.56	-9.49698	-2.47	-4.69259	-4.58005	-4.47801	-4.34136	-4.38781		-2.47
Carbamate	Prosulfocarb		4.65	3.99	45.61	-23.6831	-4.16	-3.34178	-3.27868	-4.05442	-3.96718	-4.02543		-4.16
Carbamate	Prothiocarb		1.25	-0.81	57.64	4.80785	-0.96	-4.60009	-4.71596	-4.76803	-4.6549	-4.77229		-0.96
Carbamate	Pyributicarb		5.18	5.21	66.68	-30.9245	-5.08	-3.40572	-3.21401	-4.32587	-4.237	-4.17769		-5.08
Carbamate	Thiobencarb		3.4	3.53	45.61	-20.9527	-4.16	-3.57169	-3.51687	-3.70421	-3.54624	-3.72918		-4.16
Carbamate	Thiocarboxime		0.29	0.24	99.78	-1.42455	-1.58	-5.32422	-5.1953	-5.5468	-5.21759	-5.27791		-1.58
Carbamate	Thiodicarb		1.7	1.52	159.7	-9.02213	-3.23	-4.98324	-4.79242	-5.0575	-4.76422	-4.82111		-3.23
Carbamate	Thiofanox		2.75	2.37	75.99	-14.0674	-2.77	-4.08762	-4.01299	-4.32937	-4.20118	-4.24698		-2.77
Carbamate	Tiocarbazil		4.4	4.69	45.61	-27.838	-4.83	-3.2832	-3.17776	-3.79885	-3.82306	-3.77061		-4.83
Carbamate	Tirpate		1.78	1.08	101.29	-6.41046	-2.77	-4.49247	-4.45589	-4.59837	-4.40923	-4.5159		-2.77
Carbamate	Tolprocarb		3.79	3.83	67.43	-22.7334	-4.66	-3.63742	-3.95242	-4.51356	-4.32225	-4.32175		-4.66
Carbamate	Triallate		4.6	6.18	45.61	-36.6821	-4.58	-2.6023	-2.50629	-3.58888	-3.4421	-3.52309		-4.58
Carbamate	2,3,5-Trimethacarb		2.52	2.55	38.33	-15.1358	-2.36	-2.3657	-3.98706	-4.0766	-4.0927	-4.04154		-2.36
Carbamate	Vernolate		3.84	3.9	45.61	-23.1489	-2.96	-3.12076	-3.11848	-3.74872	-3.61904	-3.75707		-2.96
Carbamate	XMC (3,5-Dimethylphenyl N-methylcarbamate)		2.23	2.09	38.33	-12.4054	-2.39	-3.14892	-4.19082	-4.16542	-4.1996	-4.13279		-2.39
Carbamate	Xylylcarb		2.09	2.09	38.33	-12.4054	-2.36	-3.13835	-4.21167	-4.16974	-4.22732	-4.13321		-2.36
Miscellaneous	Acetamiprid		1.44	0.62	52.28	-3.68008	-3.09	-4.87369	-4.80314	-4.76609	-4.75521	-4.66921		-3.09
Miscellaneous	Amitraz		5.5	5.64	27.96	-33.4769	-5.66	-0.794321	-2.95275	-4.33166	-4.16699	-4.17804		-5.66
Miscellaneous	Azadirachtin		1.09	1.75	215.34	-10.3873	-2.87	-7.23338	-6.49828	-7.2648	-5.97281	-6.42499		-2.87
Miscellaneous	Buprofezin		4.3	4.29	61.21	-25.4638	-3.13	-3.60848	-3.46218	-4.09105	-3.96897	-4.00766		-3.13
Miscellaneous	Chlorantraniliprole		4.8	5.55	88.91	-32.9427	-5	-3.66162	-3.76539	-4.93028	-4.50118	-4.56856		-5
Miscellaneous	Chlorfenapyr		4.83	5.16	37.95	-30.6278	-5.2	-3.25379	-3.09793	-4.19572	-4.20958	-4.05857		-5.2
Miscellaneous	Chlorfenson		4.32	4.75	51.75	-28.1942	-4.59	-3.73421	-3.52035	-4.12787	-3.79234	-4.0031		-4.59
Miscellaneous	Chromafenozide		4.99	4.51	58.64	-26.7696	-5.2	-2.07906	-3.5634	-4.74921	-4.33061	-4.52403		-5.2
Miscellaneous	Clothianidin		1.23	0.13	123.37	-0.77163	-3.25	-5.55026	-5.35955	-5.604	-5.35698	-5.31968		-3.25
Miscellaneous	Cyantraniliprole		3.89	4.62	112.7	-27.4225	-4.33	-4.39533	-4.41361	-5.12207	-4.60869	-4.71801		-4.33
Miscellaneous	2,4-Dichlorophenoxyacetic acid (2,4-D)		2.81	-1.08	46.53	6.41046	-2.6	-4.73583	-4.81732	-4.54607	-4.89543	-4.96165		-2.6
Miscellaneous	Diflubenzuron		3.88	3.66	58.2	-21.7243	-4.72	-4.13304	-3.92492	-4.4261	-4.31997	-4.27442		-4.72
Miscellaneous	Dinotefuran		-0.05	-0.32	91.47	1.8994	-1.97	-5.76239	-5.5856	-6.08976	-5.58125	-5.72449		-1.97
Miscellaneous	Etoxazole		5.36	5	30.82	-29.6781	-5.97	-3.191	-3.05878	-4.41699	-4.30427	-4.27454		-5.97
Miscellaneous	Fipronil		4	4.75	103.91	-28.1942	-2.91	-3.76037	-3.74676	-4.3334	-4.34506	-4.38811		-2.91
Miscellaneous	Flonicamid		0.8	0.84	65.78	-4.98592	-3.52	-5.079	-4.94893	-5.09848	-4.96174	-4.89875		-3.52
Miscellaneous	Fluazifop-butyl		4.5	3.64	57.65	-21.6056	-5.1	-3.99724	-3.80986	-4.66204	-4.47772	-4.48692		-5.1
Miscellaneous	Flubendiamide		5.27	3.25	100.72	-19.2907	-5.47	-3.93935	-4.07362	-5.71446	-5.23757	-5.3461		-5.47
Miscellaneous	Flufenoxuron		6.26	5.58	67.43	-33.1207	-5.96	-3.44493	-3.17852	-5.54615	-5.31239	-5.14731		-5.96
Miscellaneous	Flupyradifurone		2.3	1.11	42.43	-6.58853	-2.13	-4.43513	-4.40659	-4.42907	-4.44489	-4.39823		-2.13
Miscellaneous	Glyphosate		-3.4	-6.66	116.67	39.5312	-1.01	-7.71298	-7.702	-10.0083	-9.68578	-9.5519		-1.01
Miscellaneous	Hexazinone		1.85	1.85	60.13	-10.9809	-1.53	-4.44678	-4.35168	-4.52588	-4.30616	-4.40843		-1.53
Miscellaneous	Hexythiazox		4.45	3.41	74.71	-20.2404	-4.82	-3.84775	-3.71479	-4.55205	-4.33008	-4.41918		-4.82
Miscellaneous	Imidacloprid		0.78	-0.86	86.34	5.10463	-2.82	-5.79714	-5.65062	-5.78192	-5.63623	-5.52295		-2.82
Miscellaneous	Indoxacarb		4.76	2.77	106.97	-16.4417	-5.41	-4.88205	-4.55414	-5.76465	-5.45023	-5.37788		-5.41
Miscellaneous	Lufenuron		5.12	6.24	67.43	-37.0382	-5.58	-3.40016	-3.10324	-4.61702	-4.39701	-4.31329		-5.58
Miscellaneous	MCPA (2-Methyl-4-chlorophenoxyacetic acid)		3.25	-1.15	46.53	6.82596	-2.41	-4.15521	-4.7677	-4.62321	-5.04964	-5.04156		-2.41
Miscellaneous	Metaflumizone		6.16	6.05	86.51	-35.9105	-5.29	-3.9828	-3.56068	-5.68109	-5.149	-5.20277		-5.29
Miscellaneous	Metam		0.72	-1.94	82.92	11.5151	-2.41	-4.55501	-4.79273	-4.81057	-5.10437	-4.88655		-2.41
Miscellaneous	Metamitron		0.83	0.83	73.8	-4.92656	-2.62	-5.13615	-5.22361	-4.83053	-4.8954	-4.95693		-2.62
Miscellaneous	Methoxyfenozide		3.7	3.72	58.64	-22.0805	-5.14	-2.59524	-4.01023	-4.36611	-4.0707	-4.21656		-5.14
Miscellaneous	Methyl bromide		0.99	1.15	0	-6.82596	-0.52	-3.81162	-3.94842	-3.91073	-4.0585	-4.00219		-0.52
Miscellaneous	Metribuzin		1.7	1.3	99.1	-7.7163	-2.2	-4.51764	-4.6789	-4.54503	-4.77995	-4.71701		-2.2
Miscellaneous	Milbemectin (A3)		5.3	6.16	94.45	-36.5634	-4.55	-3.6791	-3.31272	-5.18041	-4.71914	-4.74786		-4.55
Miscellaneous	Mipafox		1.05	0.38	50.94	-2.25553	-1.58	-4.59712	-4.61304	-4.71889	-4.6781	-4.65123		-1.58
Miscellaneous	Nicotine		1.17	0.02	16.13	-0.118712	-0.24	-4.53625	-4.60955	-4.35521	-4.32345	-4.40939		-0.24
Miscellaneous	Nitenpyram		-0.66	1.9	73.98	-11.2777	-2.93	-5.45527	-5.17801	-5.69334	-5.14084	-5.29333		-2.93
Miscellaneous	Novaluron		5.27	6.75	76.66	-40.0654	-5.43	-3.4875	-3.12355	-4.75369	-4.47369	-4.38945		-5.43
Miscellaneous	Paraquat		-5.82	-4.58	7.76	27.1851	-6.19	-6.91729	-6.99352	-11.8374	-11.1954	-10.7358		-6.19
Miscellaneous	Picloram		1.9	-0.21	76.21	1.24648	-3.13	-4.81106	-5.02317	-4.47969	-5.03406	-5.09755		-3.13
Miscellaneous	Pymetrozine		-0.18	-0.51	69.95	3.02716	-2.92	-5.74466	-5.60367	-5.8432	-5.49337	-5.56023		-2.92
Miscellaneous	Pyridaben		6.37	4.73	60.19	-28.0755	-6.18	-3.01047	-2.92145	-5.24328	-5.16021	-4.99681		-6.18
Miscellaneous	Pyridalyl		7.05	8.58	40.58	-50.9276	-6.2	-2.28033	-2.00664	-5.21364	-4.66308	-4.77561		-6.2
Miscellaneous	Pyriproxyfen		4.79	4.84	40.58	-28.7284	-4.3	-4.08003	-3.78721	-4.28236	-4.22355	-4.14223		-4.3
Miscellaneous	Schradan (OMPA)		-0.3	-3.37	75.95	20.003	-0.82	-5.72026	-5.82795	-6.26162	-6.20672	-6.07583		-0.82
Miscellaneous	Spirodiclofen		5.94	6.36	52.6	-37.7505	-6.34	-3.02193	-2.78936	-4.89714	-4.46848	-4.58261		-6.34
Miscellaneous	Spiromesifen		5.14	6.07	52.6	-36.0292	-5.6	-1.43747	-2.96772	-4.42179	-4.18179	-4.1835		-5.6
Miscellaneous	Spirotetramat		3.23	4.59	73.86	-27.2445	-4.39	-3.11379	-3.94246	-4.32599	-4.10845	-4.10323		-4.39
Miscellaneous	Sulfuryl fluoride		2.24	0.72	42.52	-4.27364	-2.25	-4.18263	-4.24186	-4.37339	-4.46211	-4.38387		-2.25
Miscellaneous	Tebufenozide		4.25	4.24	49.41	-25.167	-5.49	-2.84567	-3.75807	-4.30038	-4.04504	-4.16202		-5.49
Miscellaneous	Teflubenzuron		4.56	5.42	58.2	-32.171	-5.74	-3.48742	-3.25378	-4.33956	-4.34446	-4.1266		-5.74
Miscellaneous	Thiacloprid		1.89	0.55	77.58	-3.26459	-2.74	-4.796	-4.74065	-4.72033	-4.71029	-4.6449		-2.74
Miscellaneous	Thiamethoxam		1.52	-1.16	115.02	6.88531	-2.96	-5.55904	-5.47383	-5.67238	-5.68645	-5.46329		-2.96
Miscellaneous	2,4,5-Trichlorophenoxyacetic acid (2,4,5-T)		3.31	-0.47	46.53	2.78974	-3.55	-4.46361	-4.54239	-4.49829	-4.81	-4.9035		-3.55
Miscellaneous	Triclopyr		2.97	-0.76	59.42	4.51107	-2.74	-4.73471	-4.77923	-4.71095	-4.96762	-5.06506		-2.74
Miscellaneous	Triflumuron		4.91	4.55	67.43	-27.007	-5.5	-3.99138	-3.71898	-4.84046	-4.64143	-4.58217		-5.5
Miscellaneous	Warfarine		2.7	0.61	67.51	-3.62072	-3.82	-5.22433	-5.06203	-4.2798	-4.79883	-4.78342		-3.82
Organochlorine	Aldrin		6.5	5.32	0	-31.5775	-6.65	-2.01262	-2.09228	-4.70379	-4.57154	-4.57177		-6.65
Organochlorine	Alpha-chlorohydrin		-0.49	-0.76	40.46	4.51107	0.66	-5.08488	-5.11812	-5.58335	-5.68966	-5.3966		0.66
Organochlorine	Aroclor 1260		7.41	6.9	0	-40.9557	-8.23	-1.84195	-1.8149	-5.25838	-5.09599	-4.97259		-8.23
Organochlorine	Bromocyclen		5.9	5.13	0	-30.4497	-6.08	-2.16664	-2.23923	-4.25994	-4.23233	-4.19825		-6.08
Organochlorine	Camphechlor		5.78	5.39	0	-31.993	-6.72	-2.1502	-2.20636	-4.12	-4.14516	-4.06549		-6.72
Organochlorine	Chlorbicyclen		4.68	5.84	0	-34.664	-6.72	-2.30598	-2.30897	-3.36567	-3.26227	-3.38886		-6.72
Organochlorine	Chlordane		6.16	5.57	0	-33.0614	-6.78	-2.04319	-2.10082	-4.37102	-4.32598	-4.2739		-6.78
Organochlorine	Chlordecone		5.41	5.89	17.07	-34.9608	-5.8	-2.42779	-2.38155	-4.04567	-3.9761	-3.94214		-5.8
Organochlorine	Chlorendic Acid		2.05	-0.29	74.6	1.72133	-4.91	-5.04681	-4.99293	-4.20726	-5.06447	-5.09066		-4.91
Organochlorine	Cis-Nonachlor		6.46	5.9	0	-35.0201	-6.89	-1.92891	-1.97825	-4.55238	-4.49305	-4.41469		-6.89
Organochlorine	DDD (Dichlorodiphenyldichloroethane)		6.02	5.39	0	-31.993	-7.49	-2.69771	-2.64372	-4.298	-4.26087	-4.21921		-7.49
Organochlorine	DDE (Dichlorodiphenyldichloroethylene)		6.51	6.37	0	-37.8099	-6.65	-2.42645	-2.33957	-4.50073	-4.2967	-4.34846		-6.65
Organochlorine	DDT (Dichlorodiphenyltrichloroethane)		6.91	5.92	0	-35.1388	-8	-2.40846	-2.35665	-4.95505	-4.83201	-4.7593		-8
Organochlorine	Dibenzo-para-dioxin		4.3	4.38	18.46	-25.998	-2.98	-3.52587	-3.40076	-3.78913	-3.67421	-3.77924		-2.98
Organochlorine	Dicofol		5.02	5.74	20.23	-34.0704	-6.56	-3.09694	-2.9347	-3.89325	-3.80701	-3.80906		-6.56
Organochlorine	Dieldrin		3.67	4.88	12.53	-28.9658	-6.27	-2.87264	-2.84681	-3.37381	-3.32754	-3.40254		-6.27
Organochlorine	Dienochlor		6.27	13.68	0	-81.1992	-8.94	-0.73449	-0.386797	-2.82436	-2.42742	-2.56803		-8.94
Organochlorine	Endosulfan		3.83	3.12	54.74	-18.5191	-3.16	-3.49659	-3.47361	-4.15037	-3.97765	-4.10761		-3.16
Organochlorine	Ethylan		6.57	6.18	0	-36.6821	-7.5	-2.54224	-2.44741	-4.59147	-4.56686	-4.43525		-7.5
Organochlorine	Heptachlor		4.35	5.46	0	-32.4085	-6.45	-2.43438	-2.44735	-3.29196	-3.30579	-3.33965		-6.45
Organochlorine	Heptachlor epoxide		4.98	5.47	12.53	-32.4678	-5.88	-2.50858	-2.48938	-3.80024	-3.75649	-3.75691		-5.88
Organochlorine	Hexachlorobenzene		5.73	4.89	0	-29.0252	-6.16	-2.2398	-2.31976	-4.18524	-4.2502	-4.1446		-6.16
Organochlorine	Isobenzan		5.85	4.5	9.23	-26.7103	-6.01	-2.42852	-2.49524	-4.50026	-4.48372	-4.41525		-6.01
Organochlorine	Kelevan		3.59	4.52	63.6	-26.829	-5.8	-3.78537	-3.57513	-4.2551	-3.97793	-4.07228		-5.8
Organochlorine	Lindane		3.72	3.99	0	-23.6831	-6.16	-2.79756	-2.86708	-3.36383	-3.50881	-3.46137		-6.16
Organochlorine	Methoxychlor		5.08	4.56	18.46	-27.0664	-6.84	-3.32515	-3.21478	-4.13638	-4.13051	-4.07688		-6.84
Organochlorine	Mirex		6.89	7.42	0	-44.0423	-6.4	-1.5991	-1.58383	-4.63361	-4.5489	-4.41341		-6.4
Organochlorine	Pentachlorophenol		5.12	2.19	20.23	-12.999	-4.32	-3.12629	-3.24593	-4.66613	-4.73533	-4.63899		-4.32
Organochlorine	Strobane		5.08	5.91	0	-35.0795	-5.89	-2.21228	-2.22284	-3.56394	-3.50383	-3.55948		-5.89
Organochlorine	2,3,7,8-Tetrachlorodibenzo-p-dioxin (TCDD)		6.8	7.01	18.46	-41.6087	-5.94	-2.23818	-2.11931	-4.93217	-4.69475	-4.65195		-5.94
Organophosphorus compound	Acephate		-0.85	-0.85	90.51	5.04527	-0.99	-5.41896	-5.38815	-6.06598	-5.82377	-5.77141		-0.99
Organophosphorus compound	Azamethiphos		1.05	0.25	118.67	-1.4839	-1.66	-5.33722	-5.19286	-5.34405	-5.07742	-5.12016		-1.66
Organophosphorus compound	Azinphos-methyl		2.75	2.54	133.44	-15.0765	-3.96	-4.55141	-4.36315	-4.50325	-4.34312	-4.36267		-3.96
Organophosphorus compound	Bensulide		4.2	4.22	140.21	-25.0483	-5.3	-4.05241	-3.80589	-4.53214	-4.30307	-4.33078		-5.3
Organophosphorus compound	Bomyl		0.62	0.82	107.17	-4.8672	-1.61	-5.54005	-5.30134	-5.67553	-5.26792	-5.32619		-1.61
Organophosphorus compound	Bromophos		5.21	5.07	69.59	-30.0936	-5.69	-2.89921	-2.8225	-4.25978	-4.13245	-4.14153		-5.69
Organophosphorus compound	Bromophos-ethyl		6.15	6.13	69.59	-36.3853	-6.15	-2.53894	-2.43454	-4.70046	-4.31341	-4.47506		-6.15
Organophosphorus compound	Cadusafos		3.9	4.28	86.71	-25.4044	-3.32	-3.14654	-3.10329	-3.78884	-3.74122	-3.76265		-3.32
Organophosphorus compound	Carbophenothion		5.33	5.61	110.96	-33.2988	-6.11	-2.81985	-2.71973	-4.07417	-3.89894	-3.97635		-6.11
Organophosphorus compound	Chlorfenvinphos		3.1	4.51	54.57	-26.7696	-4.33	-3.76639	-3.58022	-3.84591	-3.44992	-3.75079		-4.33
Organophosphorus compound	Chlormephos		3.13	2.78	85.66	-16.501	-3.23	-3.41457	-3.45625	-3.77206	-3.71791	-3.82137		-3.23
Organophosphorus compound	Chlorphoxim		5.02	4.56	105.74	-27.0664	-4.36	-3.75863	-3.5321	-4.8404	-4.46289	-4.58981		-4.36
Organophosphorus compound	Chlorpyrifos		4.96	4.77	82.48	-28.3129	-5.38	-3.14104	-3.03547	-4.38657	-4.02175	-4.23651		-5.38
Organophosphorus compound	Chlorpyrifos-methyl		4.31	3.71	82.48	-22.0211	-4.99	-3.44255	-3.37248	-4.28808	-4.15979	-4.19462		-4.99
Organophosphorus compound	Chlorthiophos		5.97	5.45	94.89	-32.3491	-6.2	-2.69024	-2.61386	-4.69814	-4.34437	-4.50426		-6.2
Organophosphorus compound	Coumaphos		4.13	3.86	99.8	-22.9115	-5.39	-3.82134	-3.65774	-4.40503	-4.08498	-4.25886		-5.39
Organophosphorus compound	Crotoxyphos		3.3	2.1	80.87	-12.4648	-2.76	-4.72103	-4.52307	-4.79639	-4.59884	-4.63006		-2.76
Organophosphorus compound	Crufomate		3.42	3.33	57.37	-19.7656	-3.14	-3.96047	-3.82632	-4.19223	-4.16626	-4.10319		-3.14
Organophosphorus compound	Cyanofenphos		4.29	4.29	84.15	-25.4638	-4.62	-3.98034	-3.75693	-4.19005	-4.16737	-4.07982		-4.62
Organophosphorus compound	Cyanophos		2.71	2.71	93.38	-16.0855	-3.02	-4.31612	-4.16907	-4.27018	-4.13051	-4.17791		-3.02
Organophosphorus compound	Cythioate		1.65	1.11	138.13	-6.58853	-2.78	-5.08422	-5.11295	-4.90175	-4.65501	-4.96396		-2.78
Organophosphorus compound	DEF (Tribufos)		5.7	3.23	102.78	-19.172	-4.71	-2.78969	-2.88545	-4.77648	-4.81444	-4.69524		-4.71
Organophosphorus compound	Demeton-S-methyl		1.02	1.32	95.94	-7.83501	-1.81	-4.36225	-4.35197	-4.44617	-4.41219	-4.38359		-1.81
Organophosphorus compound	Dialifor		4.69	4.7	123.04	-27.8974	-5.26	-3.66856	-3.4581	-4.50855	-4.2056	-4.31136		-5.26
Organophosphorus compound	Diazinon		3.81	3.81	95.37	-22.6147	-3.94	-3.2524	-3.61303	-4.29673	-3.99274	-4.16482		-3.94
Organophosphorus compound	Dichlofenthion		5.14	5.12	69.59	-30.3903	-5.44	-2.97422	-2.87965	-4.20826	-3.88436	-4.09444		-5.44
Organophosphorus compound	Dichlorvos		1.43	0.71	54.57	-4.21429	-1.36	-4.52597	-4.52158	-4.62746	-4.55067	-4.5608		-1.36
Organophosphorus compound	Dicrotophos		0	-0.36	74.88	2.13682	-1.18	-5.32463	-5.25479	-5.64439	-5.3355	-5.39868		-1.18
Organophosphorus compound	Dimefox		-0.13	-1.45	33.36	8.60664	-1.02	-4.84211	-4.9864	-5.25273	-5.36462	-5.19196		-1.02
Organophosphorus compound	Dimethoate		0.78	0.48	114.76	-2.84909	-2.04	-4.74267	-4.72084	-4.88105	-4.70987	-4.76479		-2.04
Organophosphorus compound	Dioxathion		4.32	4.96	189.78	-29.4406	-5.22	-3.4298	-3.2499	-4.28084	-3.86034	-4.10055		-5.22
Organophosphorus compound	Disulfoton		4.02	3.31	110.96	-19.6469	-4.47	-3.14675	-3.18643	-3.89786	-3.90432	-3.91888		-4.47
Organophosphorus compound	Edifenphos		3.48	3.48	86.71	-20.6559	-4.52	-4.13108	-3.96563	-3.83039	-3.77918	-3.82916		-4.52
Organophosphorus compound	Endothion		-0.2	0.25	110.08	-1.4839	-1.54	-5.36763	-5.23803	-5.71832	-5.39841	-5.41463		-1.54
Organophosphorus compound	EPBP (O-Ethyl O-2,4-dichlorophenyl thionobenzenephosphonate)		6.28	6.1	60.36	-36.2072	-6.57	-2.81609	-2.66481	-4.66128	-4.28593	-4.46161		-6.57
Organophosphorus compound	EPN (O-ethyl O-p-nitrophenyl phenylphosphonothionate)		4.78	3.85	106.18	-22.8521	-5.52	-4.25969	-3.99563	-4.8623	-4.83521	-4.63868		-5.52
Organophosphorus compound	Ethion		5.07	5.07	171.32	-30.0936	-5.25	-2.95417	-2.86194	-4.32802	-4.01987	-4.18053		-5.25
Organophosphorus compound	Ethoprophos		3.59	3.59	86.71	-21.3089	-2.36	-3.31996	-3.30286	-3.83605	-3.78922	-3.83068		-2.36
Organophosphorus compound	Etrimfos		3.18	3.67	104.6	-21.7837	-3.23	-4.05239	-3.86492	-4.32077	-3.99993	-4.16314		-3.23
Organophosphorus compound	Famphur		2.23	2.13	115.35	-12.6429	-3.15	-4.70351	-4.52432	-4.59221	-4.34064	-4.44371		-3.15
Organophosphorus compound	Fenamiphos		3.23	3.68	82.67	-21.8431	-2.98	-3.37483	-3.79463	-4.08179	-3.94945	-3.98876		-2.98
Organophosphorus compound	Fenchlorphos		4.88	4.84	69.59	-28.7284	-5.54	-2.99446	-2.922	-4.11969	-4.00363	-4.02926		-5.54
Organophosphorus compound	Fenitrothion		3.3	3.24	115.41	-19.2314	-4.07	-3.91597	-4.15707	-4.60635	-4.47467	-4.40882		-4.07
Organophosphorus compound	Fenophosphon		5.23	4.49	60.36	-26.6509	-6.41	-2.83234	-2.82218	-4.23866	-4.03397	-4.1691		-6.41
Organophosphorus compound	Fensulfothion		2.23	2.23	105.87	-13.2364	-2.76	-4.39424	-4.28179	-4.24176	-4.03851	-4.1789		-2.76
Organophosphorus compound	Fenthion		4.09	3.21	94.89	-19.0533	-4.82	-2.95043	-3.49576	-4.09337	-4.07349	-4.07383		-4.82
Organophosphorus compound	Fonofos		3.94	3.94	76.43	-23.3863	-5.02	-3.31824	-3.28064	-3.59311	-3.57684	-3.64526		-5.02
Organophosphorus compound	Formothion		1.48	1.43	123.04	-8.48793	-2.29	-4.58353	-4.50081	-4.65363	-4.47521	-4.52883		-2.29
Organophosphorus compound	Fosthietan		0.7	1.62	108.3	-9.61569	-1.53	-4.58384	-4.5011	-4.68246	-4.37856	-4.538		-1.53
Organophosphorus compound	Heptenophos		2.32	2.56	54.57	-15.1952	-1.69	-4.04885	-3.97598	-4.17457	-4.07626	-4.10789		-1.69
Organophosphorus compound	Iodofenphos		5.51	5.51	69.59	-32.7052	-5.78	-2.77182	-2.68042	-4.36008	-4.15779	-4.20911		-5.78
Organophosphorus compound	Iprobenfos		3.34	3.21	70.64	-19.0533	-2.97	-3.9764	-3.85843	-4.0031	-3.83856	-3.96917		-2.97
Organophosphorus compound	Isofenphos		4.12	4.12	98.69	-24.4547	-4.88	-3.90063	-3.69851	-4.39423	-4.22182	-4.23173		-4.88
Organophosphorus compound	Isoxathion		3.73	3.68	95.62	-21.8431	-4.16	-4.17552	-3.96254	-4.30288	-3.98536	-4.17446		-4.16
Organophosphorus compound	Leptophos		6.31	6.25	60.36	-37.0976	-6.79	-2.71227	-2.56871	-4.65573	-4.46549	-4.4499		-6.79
Organophosphorus compound	Malathion		2.36	2.93	138.26	-17.3913	-3.3	-4.41405	-4.2205	-4.52792	-4.24844	-4.34215		-3.3
Organophosphorus compound	Mecarbam		2.45	2.31	132.27	-13.7113	-3.73	-4.39535	-4.25902	-4.55731	-4.19423	-4.4103		-3.73
Organophosphorus compound	Mephosfolan		1.04	1.48	108.3	-8.78471	-2.37	-4.53584	-4.46957	-4.60962	-4.31966	-4.49226		-2.37
Organophosphorus compound	Merphos		5	8.7	89.49	-51.6398	-5.22	-1.7864	-1.65425	-2.95621	-2.85835	-2.90693		-5.22
Organophosphorus compound	Methacrifos		1.85	0.83	95.89	-4.92656	-2.53	-4.57204	-4.53701	-4.69547	-4.60548	-4.60605		-2.53
Organophosphorus compound	Methamidophos		-0.8	-0.82	87.43	4.8672	-0.67	-5.09148	-5.33442	-5.66306	-5.64885	-5.70216		-0.67
Organophosphorus compound	Methidathion		2.2	2.03	158.02	-12.0493	-2.17	-4.41399	-4.30329	-4.53636	-4.38353	-4.40918		-2.17
Organophosphorus compound	Methyl parathion		2.86	2.78	115.41	-16.501	-3.74	-4.5941	-4.36947	-4.62906	-4.46815	-4.4416		-3.74
Organophosphorus compound	Methyl trithion		4.82	4.54	110.96	-26.9477	-5.55	-3.0926	-3.03265	-3.9986	-3.95358	-3.95724		-5.55
Organophosphorus compound	Mevinphos		1.2	0.28	80.87	-1.66197	-1.28	-5.07378	-4.9815	-5.1891	-4.98473	-5.00389		-1.28
Organophosphorus compound	Monocrotophos		-0.2	-0.45	83.67	2.67103	-1.42	-5.52463	-5.4193	-5.90501	-5.58646	-5.60194		-1.42
Organophosphorus compound	Naled		1.38	1.86	54.57	-11.0402	-2.1	-4.35395	-4.29025	-4.4049	-4.16378	-4.31472		-2.1
Organophosphorus compound	Omethoate		-0.74	-0.74	99.74	4.39235	-1.07	-5.53046	-5.46096	-6.12337	-5.78755	-5.80133		-1.07
Organophosphorus compound	Oxydemeton-methyl		-0.74	-0.74	106.92	4.39235	-0.81	-5.3328	-5.31048	-5.92774	-5.74181	-5.65749		-0.81
Organophosphorus compound	Oxydeprofos		-0.26	-0.39	106.92	2.31489	-0.96	-5.17819	-5.15155	-5.57864	-5.42797	-5.35942		-0.96
Organophosphorus compound	Parathion		3.83	3.84	115.41	-22.7928	-4.37	-4.22953	-3.97769	-4.62282	-4.21221	-4.40349		-4.37
Organophosphorus compound	Phenkapton		5.96	5.85	110.96	-34.7233	-6.62	-2.55805	-2.48164	-4.45983	-4.25391	-4.29948		-6.62
Organophosphorus compound	Phenthoate		3.69	3.96	111.96	-23.505	-4.93	-3.91483	-3.73691	-4.08913	-4.01678	-3.99525		-4.93
Organophosphorus compound	Phorate		3.56	3.67	110.96	-21.7837	-3.85	-3.18466	-3.19345	-3.68458	-3.61227	-3.71215		-3.85
Organophosphorus compound	Phosalone		4.38	4.28	120.8	-25.4044	-5.03	-3.60505	-3.45066	-4.32324	-4.04203	-4.18418		-5.03
Organophosphorus compound	Phosfolan		0.61	0.99	108.3	-5.87626	-1.85	-4.70233	-4.64881	-4.84025	-4.52354	-4.70003		-1.85
Organophosphorus compound	Phosmet		2.78	2.84	123.04	-16.8571	-3.85	-4.35936	-4.1893	-4.32117	-4.16375	-4.2083		-3.85
Organophosphorus compound	Phosphamidon		1.32	0.86	74.88	-5.10463	-1.78	-4.85861	-4.76395	-4.94872	-4.6243	-4.78586		-1.78
Organophosphorus compound	Phoxim		4.39	4.39	105.74	-26.0573	-3.93	-4.00158	-3.74933	-4.56294	-4.24883	-4.35319		-3.93
Organophosphorus compound	Pirimiphos-ethyl		4.85	5.06	98.61	-30.0342	-3.53	-2.90037	-3.20653	-4.53142	-4.09826	-4.31402		-3.53
Organophosphorus compound	Pirimiphos-methyl		4.2	4	98.61	-23.7425	-2.96	-3.20555	-3.54328	-4.4477	-4.24146	-4.28443		-2.96
Organophosphorus compound	Profenofos		4.68	4.6	70.64	-27.3038	-4.32	-3.29056	-3.17669	-4.19352	-3.89704	-4.08619		-4.32
Organophosphorus compound	Propetamphos		3.82	1.61	98.69	-9.55634	-3.46	-4.08741	-4.0568	-4.79747	-4.64416	-4.69081		-3.46
Organophosphorus compound	Propyl thiopyrophosphate		6.1	6.12	129.95	-36.326	-5.08	-2.72665	-2.57391	-4.96327	-4.69012	-4.66402		-5.08
Organophosphorus compound	Prothiofos		4.92	5.53	85.66	-32.8239	-6.52	-2.81032	-2.72377	-3.85185	-3.59792	-3.786		-6.52
Organophosphorus compound	Prothoate		2.51	2.42	114.76	-14.3642	-3.38	-4.07782	-4.00629	-4.25249	-4.09663	-4.17989		-3.38
Organophosphorus compound	Pyrazophos		3.8	3.01	126.08	-17.8662	-4.3	-3.9892	-4.21143	-4.95438	-4.52885	-4.70501		-4.3
Organophosphorus compound	Pyridaphenthion		3.2	3.08	104.48	-18.2817	-4.77	-4.40055	-4.19438	-4.40533	-4.1195	-4.26831		-4.77
Organophosphorus compound	Quinalphos		4.44	3.52	95.37	-20.8934	-4.04	-3.96196	-3.79497	-4.59148	-4.26211	-4.43965		-4.04
Organophosphorus compound	Sulfotep		3.99	3.99	129.95	-23.6831	-4.05	-3.50009	-3.39609	-4.20053	-3.77917	-4.09109		-4.05
Organophosphorus compound	Sulprofos		4.9	4.64	110.96	-27.5412	-5.85	-3.0713	-3.00637	-4.02058	-3.93182	-3.97219		-5.85
Organophosphorus compound	Temephos		5.96	5.96	164.48	-35.3763	-6.51	-3.52966	-3.22808	-5.03805	-4.65643	-4.71674		-6.51
Organophosphorus compound	Terbufos		4.48	4.37	110.96	-25.9386	-4.84	-2.88369	-2.88275	-3.8685	-3.74729	-3.84996		-4.84
Organophosphorus compound	Tetrachlorvinphos		3.53	3.86	54.57	-22.9115	-4.74	-3.70552	-3.57871	-4.06631	-3.85666	-3.97779		-4.74
Organophosphorus compound	Tetraethyl pyrophosphate		0.43	1.03	99.91	-6.11368	-1.09	-5.26551	-5.0779	-5.42561	-4.78327	-5.12997		-1.09
Organophosphorus compound	Thiometon		3.15	2.25	110.96	-13.3551	-3.8	-3.49448	-3.5634	-3.88237	-3.9822	-3.94115		-3.8
Organophosphorus compound	Triazophos		3.34	3.99	100.3	-23.6831	-3.83	-4.27863	-4.02187	-4.21774	-3.86206	-4.0712		-3.83
Organophosphorus compound	Trichlorfon		0.51	0.48	65.57	-2.84909	-1.56	-4.93316	-4.87168	-5.10721	-4.87272	-4.93404		-1.56
Organophosphorus compound	Vamidothion		0.31	0.15	125.04	-0.890342	-2	-5.17252	-5.08732	-5.39646	-5.10821	-5.17345		-2
Organophosphorus compound	Bensulide oxon		2.48	3.05	125.19	-18.1036	-2.41	-4.86655	-4.56566	-4.67949	-4.36746	-4.44799		-2.41
Organophosphorus compound	Chlorpyrifos methyl oxon		2.59	2.66	67.46	-15.7887	-2.35	-4.241	-4.10986	-4.37216	-4.15566	-4.25291		-2.35
Organophosphorus compound	Chlorpyrifos oxon		3.24	3.73	67.46	-22.1398	-2.64	-3.9379	-3.77076	-4.23771	-3.83083	-4.10023		-2.64
Organophosphorus compound	Coumaphos oxon		2.41	2.68	84.78	-15.9074	-2.95	-4.62967	-4.41365	-4.57911	-4.1842	-4.39887		-2.95
Organophosphorus compound	Diazoxon		2.07	2.07	80.35	-12.2867	-1.74	-4.1781	-4.49686	-4.69853	-4.3071	-4.52306		-1.74
Organophosphorus compound	Ethion dioxon		1.62	2.5	141.28	-14.839	-1.63	-4.63503	-4.44262	-4.66342	-4.19712	-4.46054		-1.63
Organophosphorus compound	Fenthion oxon		2.37	2.12	79.87	-12.5835	-2.12	-3.76026	-4.23297	-4.26367	-4.16457	-4.20602		-2.12
Organophosphorus compound	Fonofos oxon		2.11	2.11	61.41	-12.5241	-2.14	-4.24629	-4.18714	-3.9692	-3.83829	-3.98471		-2.14
Organophosphorus compound	Malaoxon		0.64	2.07	123.24	-12.2867	-1.59	-5.18605	-4.92115	-5.26643	-4.80722	-4.9358		-1.59
Organophosphorus compound	Methyl paraoxon		1.33	1.25	100.39	-7.41952	-2.12	-5.41517	-5.1617	-5.2829	-5.04343	-5.0037		-2.12
Organophosphorus compound	Paraoxon		1.98	2.31	100.39	-13.7113	-2.28	-5.11668	-4.82712	-4.98131	-4.50836	-4.71229		-2.28
Organophosphorus compound	Phoratoxon sulfoxide		1.78	1.78	106.92	-10.5654	-0.83	-4.41285	-4.33353	-4.48828	-4.26906	-4.3849		-0.83
Organophosphorus compound	Phosmetoxon		1.06	1.71	108.02	-10.1499	-1.87	-5.16676	-4.94039	-4.96492	-4.67146	-4.73699		-1.87
Organophosphorus compound	Sulprofos oxon		3.18	3.59	95.94	-21.3089	-3.58	-3.85549	-3.73228	-3.89506	-3.74366	-3.85586		-3.58
Organophosphorus compound	Terbufos oxon sulfone		2.76	2.72	113.16	-16.1449	-1.58	-4.34191	-4.17549	-4.56837	-4.20658	-4.39799		-1.58
Pyrethroid	Allethrin		4.78	4.92	43.37	-29.2032	-4.18	-3.14382	-3.0258	-4.30649	-4.11888	-4.15352		-4.18
Pyrethroid	Barthrin		4.74	6.07	44.76	-36.0292	-4.8	-3.13	-2.92062	-4.07694	-3.7965	-3.89964		-4.8
Pyrethroid	Bifenthrin		6	7.3	26.3	-43.33	-6.98	-2.2716	-2.59638	-4.32525	-4.05316	-4.10073		-6.98
Pyrethroid	Bioethanomethrin		6.15	7.15	39.44	-42.4396	-4.95	-2.99417	-2.70939	-4.68586	-4.32854	-4.39139		-4.95
Pyrethroid	Bioresmethrin		6.14	6.63	39.44	-39.3531	-4.71	-3.07551	-2.81726	-4.78279	-4.58092	-4.49884		-4.71
Pyrethroid	Brofluthrinate		6.89	7.07	68.55	-41.9648	-6.07	-3.56975	-3.1489	-5.81897	-5.38026	-5.30994		-6.07
Pyrethroid	Cyclethrin		5.16	5.26	43.37	-31.2213	-4.45	-3.01144	-2.88684	-4.44676	-4.2308	-4.26138		-4.45
Pyrethroid	Cycloprothrin		7.11	6.22	68.55	-36.9195	-5.98	-3.78773	-3.39062	-6.20352	-5.76578	-5.67929		-5.98
Pyrethroid	Cyfluthrin		5.95	6.29	59.32	-37.335	-5.82	-3.44727	-3.13229	-5.02805	-4.68313	-4.68482		-5.82
Pyrethroid	Cyhalothrin		6.8	6.2	59.32	-36.8008	-5.97	-3.40234	-3.09272	-5.75999	-5.34885	-5.3185		-5.97
Pyrethroid	Cypermethrin		6.05	6.27	59.32	-37.2163	-5.68	-3.57469	-3.23515	-5.10831	-4.71898	-4.75499		-5.68
Pyrethroid	Cyphenothrin		5.81	6.6	59.32	-39.1751	-5.29	-3.58184	-3.21709	-4.86228	-4.56347	-4.52751		-5.29
Pyrethroid	Deltamethrin		6.2	6.2	59.32	-36.8008	-5.6	-3.56117	-3.22807	-5.24064	-4.83218	-4.87225		-5.6
Pyrethroid	Dimethrin		6.22	6.4	26.3	-37.9879	-4.87	-1.38218	-2.44445	-4.67945	-4.50333	-4.44738		-4.87
Pyrethroid	Empenthrin		6.09	6.35	26.3	-37.6911	-4.7	-2.36609	-2.27935	-4.58627	-4.29609	-4.36939		-4.7
Pyrethroid	Etofenprox		7.05	7.35	27.69	-43.6268	-6.97	-3.06827	-2.74965	-5.25205	-5.08278	-4.8918		-6.97
Pyrethroid	Fenfluthrin		5.56	5.34	26.3	-31.6962	-4.66	-2.63568	-2.5851	-4.40507	-4.36731	-4.25873		-4.66
Pyrethroid	Fenpirithrin		5.37	4.45	72.21	-26.4135	-5.33	-4.13093	-3.83016	-5.20731	-4.9048	-4.89577		-5.33
Pyrethroid	Fenpropathrin		5.7	5.48	59.32	-32.5272	-5.06	-3.78176	-3.47042	-5.00985	-4.77693	-4.70593		-5.06
Pyrethroid	Fenvalerate		6.2	6.68	59.32	-39.6499	-5.71	-3.76454	-3.35259	-5.14385	-4.77267	-4.76677		-5.71
Pyrethroid	Flucythrinate		6.2	6.17	68.55	-36.6227	-5.76	-3.93076	-3.52127	-5.3968	-5.01012	-4.98921		-5.76
Pyrethroid	Flumethrin		7.38	7.8	59.32	-46.2978	-6.29	-3.19719	-2.79015	-6.01006	-5.54949	-5.45713		-6.29
Pyrethroid	Furethrin		4.73	5	56.51	-29.6781	-3.97	-3.56598	-3.35019	-4.47878	-4.23992	-4.27087		-3.97
Pyrethroid	Heptafluthrin		5.37	4.46	35.53	-26.4728	-4.04	-2.96611	-2.91837	-4.60879	-4.43843	-4.45501		-4.04
Pyrethroid	Imiprothrin		2.9	2.5	66.92	-14.839	-3.78	-4.3027	-4.16203	-4.58307	-4.3956	-4.42917		-3.78
Pyrethroid	Kadethrin		5.04	4.84	81.81	-28.7284	-4.71	-3.8622	-3.59755	-4.67597	-4.37649	-4.45045		-4.71
Pyrethroid	Metofluthrin		4.85	4.9	35.53	-29.0845	-3.94	-3.00372	-2.9194	-4.21925	-4.17313	-4.09594		-3.94
Pyrethroid	Momfluorothrin		4.36	3.98	59.32	-23.6237	-4.66	-3.64167	-3.49677	-4.55931	-4.35033	-4.37791		-4.66
Pyrethroid	Permethrin		6.5	7.15	35.53	-42.4396	-6.75	-2.9827	-2.6985	-4.91257	-4.62157	-4.59441		-6.75
Pyrethroid	Phenothrin		6.24	7.47	35.53	-44.339	-5.24	-2.99557	-2.68611	-4.62998	-4.39427	-4.33653		-5.24
Pyrethroid	Prallethrin		4.49	4.38	43.37	-25.998	-4.42	-3.28933	-3.19046	-4.27607	-4.09036	-4.14957		-4.42
Pyrethroid	Pyresmethrin		5.16	5.57	65.74	-33.0614	-4.74	-3.86935	-3.53585	-4.74803	-4.51426	-4.46072		-4.74
Pyrethroid	Pyrethrin I		5.9	5.49	43.37	-32.5865	-4.61	-2.82216	-2.70651	-4.89265	-4.66503	-4.63769		-4.61
Pyrethroid	Pyrethrin II		5.9	4.43	69.67	-26.2948	-4.81	-3.42238	-3.25694	-5.5341	-5.19413	-5.1851		-4.81
Pyrethroid	Silafluofen		8.19	9.63	18.46	-57.16	-7.4	-2.19979	-1.85763	-5.89265	-5.47673	-5.34794		-7.4
Pyrethroid	tau-Fluvalinate		7.72	7.31	71.35	-43.3893	-6.01	-3.34994	-2.94008	-6.67253	-6.02807	-6.02295		-6.01
Pyrethroid	Tefluthrin		6.5	5.78	26.3	-34.3078	-5	-2.0902	-2.32515	-5.03873	-4.83777	-4.78513		-5
Pyrethroid	Terallethrin		4.22	3.8	43.37	-22.5553	-3.86	-3.43705	-3.35989	-4.27895	-4.20803	-4.17588		-3.86
Pyrethroid	Tetramethrin		4.73	4.78	63.68	-28.3722	-3.64	-3.51005	-3.31803	-4.63975	-4.22237	-4.40495		-3.64
Pyrethroid	Tralocythrin		7.16	7.21	59.32	-42.7958	-6.02	-3.19603	-2.84002	-5.90362	-5.37317	-5.39402		-6.02
Pyrethroid	Tralomethrin		7.95	8.14	59.32	-48.3159	-6.02	-2.89179	-2.50962	-6.57203	-6.03058	-5.9206		-6.02
Pyrethroid	Transfluthrin		5.46	5.4	26.3	-32.0523	-4.9	-2.65026	-2.59321	-4.32686	-4.25856	-4.18821		-4.9
Triazine	Ametryne		2.98	3.09	88.03	-18.341	-3.63	-4.12378	-3.97205	-4.40638	-4.02234	-4.25991		-3.63
Triazine	Anilazine		3	3.07	50.7	-18.2223	-3.74	-4.21028	-4.05151	-4.21759	-4.09208	-4.12326		-3.74
Triazine	Atraton		2.69	2.56	71.96	-15.1952	-3.35	-4.41936	-4.25007	-4.63187	-4.19509	-4.45394		-3.35
Triazine	Atrazine		2.61	2.63	62.73	-15.6107	-3.89	-4.27313	-4.13429	-4.46202	-4.04016	-4.3217		-3.89
Triazine	Aziprotryne		3	0.18	125.75	-1.06841	-1.91	-5.20003	-5.04764	-5.6086	-5.32281	-5.35262		-1.91
Triazine	Chlorazine		4.69	4.44	45.15	-26.3541	-2.91	-3.26776	-3.16443	-4.38713	-4.10052	-4.24068		-2.91
Triazine	Cyanatryn		2.1	2.38	111.82	-14.1268	-2.85	-4.80897	-4.57527	-4.8945	-4.46921	-4.64552		-2.85
Triazine	Cyanazine		2.22	2.19	86.52	-12.999	-2.74	-4.81432	-4.59351	-4.92911	-4.48772	-4.68691		-2.74
Triazine	Cybutryne		3.93	3.27	88.03	-19.4095	-4.12	-3.89907	-3.76463	-4.5949	-4.3791	-4.42915		-4.12
Triazine	Cyprazine		3.06	2.47	62.73	-14.661	-3.96	-4.20557	-4.08728	-4.54315	-4.25886	-4.40776		-3.96
Triazine	Cyromazine		-0.21	-0.04	102.74	0.237425	-1.79	-5.37404	-5.69617	-5.62216	-5.74597	-5.86076		-1.79
Triazine	Desmetryne		2.38	2.56	88.03	-15.1952	-3.17	-4.33172	-4.19003	-4.46731	-4.19301	-4.32452		-3.17
Triazine	Dimethametryn		3.9	3.97	88.03	-23.5644	-4.25	-3.79427	-3.62374	-4.44379	-4.08961	-4.26635		-4.25
Triazine	Dipropetryn		3.81	3.97	88.03	-23.5644	-4.25	-3.81285	-3.63983	-4.41506	-4.02663	-4.24037		-4.25
Triazine	Eglinazine		1.53	-1.92	100.03	11.3964	-2.99	-5.82999	-5.74414	-5.61628	-5.77411	-5.78725		-2.99
Triazine	Ethiozin		2.08	1.83	99.1	-10.8622	-2.4	-4.35116	-4.50024	-4.40048	-4.55204	-4.58173		-2.4
Triazine	Indaziflam		3.25	1.87	76.72	-11.0996	-3.73	-3.85244	-4.56024	-4.57002	-4.59203	-4.73884		-3.73
Triazine	Ipazine		3.94	3.69	53.94	-21.9024	-3.56	-3.68598	-3.56514	-4.37061	-3.96367	-4.23478		-3.56
Triazine	Methoprotryne		2.82	2.37	97.26	-14.0674	-3.85	-4.42265	-4.26653	-4.68215	-4.45445	-4.50861		-3.85
Triazine	Proglinazine		1.96	-1.59	100.03	9.43763	-3.39	-5.68888	-5.59833	-5.49715	-5.71462	-5.68272		-3.39
Triazine	Prometon		2.99	2.91	71.96	-17.2726	-3.69	-4.30192	-4.12332	-4.59418	-4.21044	-4.41122		-3.69
Triazine	Prometryn		3.51	3.43	88.03	-20.3592	-3.84	-3.96043	-3.80628	-4.44025	-4.11954	-4.28253		-3.84
Triazine	Propazine		2.93	2.98	62.73	-17.6881	-3.98	-4.15155	-4.00397	-4.42189	-4.0932	-4.2774		-3.98
Triazine	Sebuthylazine		2.61	3.16	62.73	-18.7565	-4.12	-4.18908	-4.02357	-4.35514	-3.97865	-4.20522		-4.12
Triazine	Simazine		2.18	2.28	62.73	-13.5332	-3.23	-4.41742	-4.28428	-4.52498	-4.0774	-4.38254		-3.23
Triazine	Simetone		1.82	2.21	71.96	-13.1177	-3.02	-4.65451	-4.47871	-4.7122	-4.21318	-4.51928		-3.02
Triazine	Simetryn		2.54	2.74	88.03	-16.2636	-3.11	-4.27014	-4.12383	-4.436	-3.98695	-4.29274		-3.11
Triazine	Terbumeton		3.1	2.91	71.96	-17.2726	-3.77	-4.2792	-4.10366	-4.61089	-4.18877	-4.42763		-3.77
Triazine	Terbuthylazine		3.06	2.98	62.73	-17.6881	-4.14	-4.12471	-3.98073	-4.44031	-4.02672	-4.29568		-4.14
Triazine	Terbutryn		3.74	3.44	88.03	-20.4185	-3.85	-3.91135	-3.76307	-4.50074	-4.11213	-4.33761		-3.85
Triazine	Trietazine		3.34	3.3	53.94	-19.5875	-3.01	-3.87172	-3.75388	-4.28435	-3.89128	-4.16951		-3.01
	(1) Compounds are highlighted if their log D ≥ 4 and ALogPS_logS < -6
	(2) Values log D ≥ 4 are highlighted
	(3) Values ΔGo/w ≥ 20 kJ/mol are highlighted
	(4) Values ALogPS_logS < -3 are highligted
	(4) Values ALogPS_logS < -6 are highligted

## Sheet: Eye corrosion predictions
	No./Family	SMILES		ANN1	ANN2	ANN3	ANN4	ANN5
Alanycarb	Carbamate	CCOC(=O)CCN(SN(C(=O)O/N=C(\SC)/C)C)Cc1ccccc1		0	0	0	0	0
Aldicarb	Carbamate	CNC(=O)O/N=C/C(SC)(C)C		0	0	0	0	0
Aldoxycarb	Carbamate	CNC(=O)O/N=C/C(S(=O)(=O)C)(C)C		0	0	0	0	0
Allyxycarb	Carbamate	C=CCN(c1c(C)cc(cc1C)OC(=O)NC)CC=C		0	0	0	0	0
Aminocarb	Carbamate	CNC(=O)Oc1ccc(c(c1)C)N(C)C		0	0	0	0	0
Asulam	Carbamate	COC(=O)NS(=O)(=O)c1ccc(cc1)N		0	0	0	0	0
Barban	Carbamate	ClCC#CCOC(=O)Nc1cccc(c1)Cl		0	0	0	0	0
Bendiocarb	Carbamate	CNC(=O)Oc1cccc2c1OC(O2)(C)C		0	0	0	0	0
Benfuracarb	Carbamate	CCOC(=O)CCN(C(C)C)SN(C(=O)Oc1cccc2c1OC(C2)(C)C)C		0	0	0	0	0
Benthiavalicarb	Carbamate	OC(=O)N[C@H](C(=O)N[C@@H](c1nc2c(s1)cc(cc2)F)C)C(C)C		0	0	0	0	0
Bufencarb	Carbamate	CCCC(c1cccc(c1)OC(=O)NC)C		0	0	0	0	0
Butacarb	Carbamate	CNC(=O)Oc1cc(cc(c1)C(C)(C)C)C(C)(C)C		1	1	1	1	1
Butocarboxim	Carbamate	CSC(C(=NOC(=O)NC)C)C		0	0	0	0	0
Butoxycarboxim	Carbamate	CNC(=O)O/N=C(/C(S(=O)(=O)C)C)\C		0	0	0	0	0
Butylate	Carbamate	CCSC(=O)N(CC(C)C)CC(C)C		1	1	1	1	1
Carbanolate	Carbamate	CNC(=O)Oc1cc(C)c(cc1Cl)C		0	0	0	0	0
Carbaryl	Carbamate	CNC(=O)Oc1cccc2c1cccc2		0	0	0	0	0
Carbofuran	Carbamate	CNC(=O)Oc1cccc2c1OC(C2)(C)C		0	0	0	0	0
Carbosulfan	Carbamate	CCCCN(SN(C(=O)Oc1cccc2c1OC(C2)(C)C)C)CCCC		0	0	0	0	0
Chlorprocarb	Carbamate	CCC(NC(=O)Oc1cccc(c1)NC(=O)OC)CCl		0	0	0	0	0
Cloethocarb	Carbamate	CNC(=O)Oc1ccccc1OC(CCl)OC		0	0	0	0	0
Cycloate	Carbamate	CCN(C(=O)SCC)C1CCCCC1		1	1	1	0	1
Diallate	Carbamate	ClC=C(CSC(=O)N(C(C)C)C(C)C)Cl		0	0	0	0	0
Dichlormate	Carbamate	CNC(=O)OCc1ccc(c(c1)Cl)Cl		0	0	1	0	0
Dimepiperate	Carbamate	O=C(N1CCCCC1)SC(c1ccccc1)(C)C		0	0	0	0	0
Dimetan	Carbamate	O=C1C=C(OC(=O)N(C)C)CC(C1)(C)C		0	0	0	0	0
Dimetilan	Carbamate	O=C(N(C)C)Oc1nn(c(c1)C)C(=O)N(C)C		0	0	0	0	0
Dioxacarb	Carbamate	CNC(=O)Oc1ccccc1C1OCCO1		0	0	0	0	0
EPTC (S-ethyl-dipropylthiocarbamate)	Carbamate	CCCN(C(=O)SCC)CCC		1	1	1	1	1
Esprocarb	Carbamate	CCN(C(C(C)C)C)C(=O)SCc1ccccc1		0	0	0	0	0
Ethiofencarb	Carbamate	CCSCc1ccccc1OC(=O)NC		0	0	0	0	0
Ethiolate	Carbamate	CCSC(=O)N(CC)CC		1	1	0	1	1
Fenethacarb	Carbamate	CNC(=O)Oc1cc(CC)cc(c1)CC		0	0	0	0	0
Fenobucarb	Carbamate	CCC(c1ccccc1OC(=O)NC)C		0	0	0	0	0
Fenothiocarb	Carbamate	O=C(N(C)C)SCCCCOc1ccccc1		0	0	0	0	0
Fenoxycarb	Carbamate	CCOC(=O)NCCOc1ccc(cc1)Oc1ccccc1		0	0	0	0	0
Formetanate	Carbamate	CNC(=O)Oc1cccc(c1)N=CN(C)C		0	0	0	0	0
Formparanate	Carbamate	CNC(=O)Oc1ccc(c(c1)C)N=CN(C)C		0	0	0	0	0
Furathiocarb	Carbamate	CCCCOC(=O)N(SN(C(=O)Oc1cccc2c1OC(C2)(C)C)C)C		0	0	0	0	0
Isolane	Carbamate	O=C(N(C)C)Oc1cc(nn1C(C)C)C		0	0	0	0	0
Isopolinate	Carbamate	CC(SC(=O)N1CCCCCC1)C		1	1	1	0	1
Isoprocarb	Carbamate	CNC(=O)Oc1ccccc1C(C)C		0	0	0	0	0
m-Cumenyl methylcarbamate	Carbamate	CNC(=O)Oc1cccc(c1)C(C)C		0	0	0	0	0
Methasulfocarb	Carbamate	CNC(=O)Sc1ccc(cc1)OS(=O)(=O)C		0	0	0	0	0
Methiobencarb	Carbamate	CCN(C(=O)SCc1ccc(cc1)OC)CC		0	0	0	0	0
Methiocarb	Carbamate	CNC(=O)Oc1cc(C)c(c(c1)C)SC		0	0	0	0	0
Methomyl	Carbamate	CNC(=O)ON=C(SC)C		0	0	0	0	0
Metolcarb	Carbamate	CNC(=O)Oc1cccc(c1)C		0	0	0	0	0
Mexacarbate	Carbamate	CNC(=O)Oc1cc(C)c(c(c1)C)N(C)C		0	0	0	0	0
Mobam	Carbamate	CNC(=O)Oc1cccc2c1ccs2		0	0	0	0	0
Molinate	Carbamate	CCSC(=O)N1CCCCCC1		0	1	0	1	1
Orbencarb	Carbamate	CCN(C(=O)SCc1ccccc1Cl)CC		0	0	0	0	0
Oxamyl	Carbamate	CNC(=O)O/N=C(/C(=O)N(C)C)\SC		0	0	0	0	0
Pebulate	Carbamate	CCCCN(C(=O)SCCC)CC		1	1	1	1	1
Pirimicarb	Carbamate	CN(C(=O)Oc1nc(nc(c1C)C)N(C)C)C		0	0	0	0	0
Promacyl	Carbamate	CCCC(=O)CNC(=O)Oc1cc(C)cc(c1)C(C)C		0	0	0	0	0
Promecarb	Carbamate	CNC(=O)Oc1cc(C)cc(c1)C(C)C		0	0	0	0	0
Propamocarb	Carbamate	CCCOC(=O)NCCCN(C)C		0	1	1	0	0
Propoxur	Carbamate	CNC(=O)Oc1ccccc1OC(C)C		0	0	0	0	0
Prosulfocarb	Carbamate	CCCN(C(=O)SCc1ccccc1)CCC		0	0	0	0	0
Prothiocarb	Carbamate	CCSC(=O)NCCCN(C)C		0	1	0	0	0
Pyributicarb	Carbamate	COc1cccc(n1)N(C(=S)Oc1cccc(c1)C(C)(C)C)C		0	0	0	0	0
Thiobencarb	Carbamate	CCN(C(=O)SCc1ccc(cc1)Cl)CC		0	0	0	0	0
Thiocarboxime	Carbamate	CC(=NOC(=O)NC)SCCC#N		0	0	0	0	0
Thiodicarb	Carbamate	CSC(=NOC(=O)N(SN(C(=O)ON=C(SC)C)C)C)C		0	0	0	0	0
Thiofanox	Carbamate	CSCC(=NOC(=O)NC)C(C)(C)C		0	0	0	0	0
Tiocarbazil	Carbamate	CCC(N(C(=O)SCc1ccccc1)C(CC)C)C		0	0	0	0	0
Tirpate	Carbamate	CNC(=O)ON=CC1(C)SCC(S1)C		0	0	0	0	0
Tolprocarb	Carbamate	CC([C@H](NC(=O)OCC(F)(F)F)CNC(=O)c1ccc(cc1)C)C		0	0	0	0	0
Triallate	Carbamate	CC(N(C(=O)SCC(=C(Cl)Cl)Cl)C(C)C)C		0	0	0	0	0
2,3,5-Trimethacarb	Carbamate	CNC(=O)Oc1cc(C)cc(c1C)C		0	0	0	0	0
Vernolate	Carbamate	CCCSC(=O)N(CCC)CCC		1	1	1	1	1
XMC (3,5-Dimethylphenyl N-methylcarbamate)	Carbamate	CNC(=O)Oc1cc(C)cc(c1)C		0	0	0	0	0
Xylylcarb	Carbamate	CNC(=O)Oc1ccc(c(c1)C)C		0	0	0	0	0
Acetamiprid	Miscellaneous	N#CN=C(N(Cc1ccc(nc1)Cl)C)C		0	0	0	0	0
Amitraz	Miscellaneous	CN(C=Nc1ccc(cc1C)C)C=Nc1ccc(cc1C)C		0	0	0	0	0
Azadirachtin	Miscellaneous	CC=C(C(=O)OC1CC(OC(=O)C)C2(C3C41COC(C4C(C)(C(C3OC2)O)C12OC2(C)C2CC1OC1C2(O)C=CO1)(O)C(=O)OC)C(=O)OC)C		0	0	0	0	0
Buprofezin	Miscellaneous	CC(N1C(=NC(C)(C)C)SCN(C1=O)c1ccccc1)C		0	0	0	0	0
Chlorantraniliprole	Miscellaneous	CNC(=O)c1cc(Cl)cc(c1NC(=O)c1cc(nn1c1ncccc1Cl)Br)C		0	0	0	0	0
Chlorfenapyr	Miscellaneous	CCOCn1c(c2ccc(cc2)Cl)c(c(c1C(F)(F)F)Br)C#N		0	0	0	0	0
Chlorfenson	Miscellaneous	Clc1ccc(cc1)OS(=O)(=O)c1ccc(cc1)Cl		1	1	1	1	1
Chromafenozide	Miscellaneous	Cc1cc(C)cc(c1)C(=O)N(C(C)(C)C)NC(=O)c1ccc2c(c1C)CCCO2		0	0	0	0	0
Clothianidin	Miscellaneous	[O-][N+](=O)NC(=NC)NCc1cnc(s1)Cl		0	0	0	0	0
Cyantraniliprole	Miscellaneous	N#Cc1cc(C)c(c(c1)C(=O)NC)NC(=O)c1cc(nn1c1ncccc1Cl)Br		0	0	0	0	0
2,4-Dichlorophenoxyacetic acid (2,4-D)	Miscellaneous	OC(=O)COc1ccc(cc1Cl)Cl		1	1	1	1	1
Diflubenzuron	Miscellaneous	O=C(NC(=O)c1c(F)cccc1F)Nc1ccc(cc1)Cl		0	0	0	0	0
Dinotefuran	Miscellaneous	CN=C(N[N+](=O)[O-])NCC1COCC1		0	0	0	0	0
Etoxazole	Miscellaneous	CCOc1cc(ccc1C1COC(=N1)c1c(F)cccc1F)C(C)(C)C		0	0	0	0	0
Fipronil	Miscellaneous	N#Cc1nn(c(c1S(=O)C(F)(F)F)N)c1c(Cl)cc(cc1Cl)C(F)(F)F		0	0	0	0	0
Flonicamid	Miscellaneous	N#CCNC(=O)c1cnccc1C(F)(F)F		0	1	1	0	1
Fluazifop-butyl	Miscellaneous	CCCCOC(=O)C(Oc1ccc(cc1)Oc1ccc(cn1)C(F)(F)F)C		0	0	0	0	0
Flubendiamide	Miscellaneous	O=C(c1cccc(c1C(=O)NC(CS(=O)(=O)C)(C)C)I)Nc1ccc(cc1C)C(C(F)(F)F)(C(F)(F)F)F		0	0	0	0	0
Flufenoxuron	Miscellaneous	O=C(NC(=O)c1c(F)cccc1F)Nc1ccc(cc1F)Oc1ccc(cc1Cl)C(F)(F)F		0	0	0	0	0
Flupyradifurone	Miscellaneous	FC(CN(C1=CC(=O)OC1)Cc1ccc(nc1)Cl)F		0	0	0	0	0
Glyphosate	Miscellaneous	OC(=O)CNCP(=O)(O)O		1	1	1	0	0
Hexazinone	Miscellaneous	O=c1nc(N(C)C)n(c(=O)n1C1CCCCC1)C		0	0	0	0	0
Hexythiazox	Miscellaneous	C[C@@H]1N(C(=O)NC2CCCCC2)C(=O)S[C@H]1c1ccc(cc1)Cl		0	0	0	0	0
Imidacloprid	Miscellaneous	[O-][N+](=O)NC1=NCCN1Cc1ccc(nc1)Cl		0	0	0	0	0
Indoxacarb	Miscellaneous	COC(=O)N(C(=O)N1CO[C@@]2(C(=N1)c1ccc(cc1C2)Cl)C(=O)OC)c1ccc(cc1)OC(F)(F)F		0	0	0	0	0
Lufenuron	Miscellaneous	O=C(NC(=O)c1c(F)cccc1F)Nc1cc(Cl)c(cc1Cl)OC(C(C(F)(F)F)F)(F)F		0	0	0	0	0
MCPA (2-Methyl-4-chlorophenoxyacetic acid)	Miscellaneous	OC(=O)COc1ccc(cc1C)Cl		1	1	1	1	0
Metaflumizone	Miscellaneous	N#Cc1ccc(cc1)CC(=NNC(=O)Nc1ccc(cc1)OC(F)(F)F)c1cccc(c1)C(F)(F)F		0	0	0	0	0
Metam	Miscellaneous	CNC(=S)S		1	0	0	1	1
Metamitron	Miscellaneous	Cc1nnc(c(=O)n1N)c1ccccc1		0	0	0	0	0
Methoxyfenozide	Miscellaneous	COc1cccc(c1C)C(=O)NN(C(C)(C)C)C(=O)c1cc(C)cc(c1)C		0	0	0	0	0
Methyl bromide	Miscellaneous	CBr		1	1	1	1	1
Metribuzin	Miscellaneous	CSc1nnc(c(=O)n1N)C(C)(C)C		0	0	0	0	0
Milbemectin (A3)	Miscellaneous	CC1C=CC=C2COC3C2(O)C(C=C(C3O)C)C(=O)OC2CC(CC=C(C1)C)OC1(C2)CCC(C(O1)C)C		0	0	0	0	0
Mipafox	Miscellaneous	CC(NP(=O)(NC(C)C)F)C		1	1	1	1	1
Nicotine	Miscellaneous	CN1CCC[C@H]1c1cccnc1		0	0	0	1	0
Nitenpyram	Miscellaneous	CCN(/C(=C/[N+](=O)[O-])/NC)Cc1ccc(nc1)Cl		0	0	0	0	0
Novaluron	Miscellaneous	O=C(NC(=O)c1c(F)cccc1F)Nc1ccc(c(c1)Cl)OC(C(OC(F)(F)F)F)(F)F		0	0	0	0	0
Paraquat	Miscellaneous	C[n+]1ccc(cc1)c1cc[n+](cc1)C		0	1	1	1	1
Picloram	Miscellaneous	OC(=O)c1nc(Cl)c(c(c1Cl)N)Cl		0	0	0	0	0
Pymetrozine	Miscellaneous	CC1=NNC(=O)N(C1)/N=C/c1cccnc1		0	0	0	0	0
Pyridaben	Miscellaneous	O=c1c(Cl)c(SCc2ccc(cc2)C(C)(C)C)cnn1C(C)(C)C		0	0	0	0	0
Pyridalyl	Miscellaneous	ClC(=CCOc1cc(Cl)c(c(c1)Cl)OCCCOc1ccc(cn1)C(F)(F)F)Cl		0	0	0	0	0
Pyriproxyfen	Miscellaneous	CC(Oc1ccccn1)COc1ccc(cc1)Oc1ccccc1		0	0	0	0	0
Schradan (OMPA)	Miscellaneous	CN(P(=O)(N(C)C)OP(=O)(N(C)C)N(C)C)C		0	1	1	1	1
Spirodiclofen	Miscellaneous	CCC(C(=O)OC1=C(C(=O)OC21CCCCC2)c1ccc(cc1Cl)Cl)(C)C		0	0	0	0	0
Spiromesifen	Miscellaneous	O=C(CC(C)(C)C)OC1=C(C(=O)OC21CCCC2)c1c(C)cc(cc1C)C		0	0	0	0	0
Spirotetramat	Miscellaneous	CCOC(=O)OC1=C(C(=O)NC21CCC(CC2)OC)c1cc(C)ccc1C		0	0	0	0	0
Sulfuryl fluoride	Miscellaneous	FS(=O)(=O)F		1	1	1	1	1
Tebufenozide	Miscellaneous	CCc1ccc(cc1)C(=O)NN(C(C)(C)C)C(=O)c1cc(C)cc(c1)C		0	0	0	0	0
Teflubenzuron	Miscellaneous	O=C(NC(=O)c1c(F)cccc1F)Nc1cc(Cl)c(c(c1F)Cl)F		0	0	0	0	0
Thiacloprid	Miscellaneous	N#CN=C1SCCN1Cc1ccc(nc1)Cl		0	0	0	0	0
Thiamethoxam	Miscellaneous	[O-][N+](=O)N=C1N(Cc2cnc(s2)Cl)COCN1C		0	0	0	0	0
2,4,5-Trichlorophenoxyacetic acid (2,4,5-T)	Miscellaneous	OC(=O)COc1cc(Cl)c(cc1Cl)Cl		1	1	1	1	1
Triclopyr	Miscellaneous	OC(=O)COc1nc(Cl)c(cc1Cl)Cl		0	0	1	0	1
Triflumuron	Miscellaneous	O=C(NC(=O)c1ccccc1Cl)Nc1ccc(cc1)OC(F)(F)F		0	0	0	0	0
Warfarine	Miscellaneous	CC(=O)CC(c1c(=O)oc2c(c1O)cccc2)c1ccccc1		0	0	0	0	0
Aldrin	Organochlorine	ClC1=C(Cl)C2(C(C1(Cl)C1C2C2CC1C=C2)(Cl)Cl)Cl		1	1	1	1	1
Alpha-chlorohydrin	Organochlorine	OCC(CCl)O		1	1	1	1	1
Aroclor 1260	Organochlorine	Clc1cc(cc(c1Cl)Cl)c1cc(Cl)c(c(c1)Cl)Cl		1	1	0	1	1
Bromocyclen	Organochlorine	BrCC1CC2(C(C1(Cl)C(=C2Cl)Cl)(Cl)Cl)Cl		1	1	1	1	1
Camphechlor	Organochlorine	ClCC12C(Cl)C(C(C2(CCl)C(Cl)Cl)CC1(Cl)Cl)Cl		1	1	1	1	1
Chlorbicyclen	Organochlorine	ClCC1C(CCl)C2(C(C1(Cl)C(=C2Cl)Cl)(Cl)Cl)Cl		1	1	1	1	1
Chlordane	Organochlorine	ClC1CC2C(C1Cl)C1(C(C2(Cl)C(=C1Cl)Cl)(Cl)Cl)Cl		1	1	1	1	1
Chlordecone	Organochlorine	O=C1C2(Cl)C3(C4(C1(Cl)C1(C2(C3(Cl)C(C41Cl)(Cl)Cl)Cl)Cl)Cl)Cl		1	1	0	1	1
Chlorendic Acid	Organochlorine	OC(=O)C1C(C(=O)O)C2(C(C1(Cl)C(=C2Cl)Cl)(Cl)Cl)Cl		0	0	1	0	1
Cis-Nonachlor	Organochlorine	ClC1C(Cl)C2C(C1Cl)C1(C(C2(Cl)C(=C1Cl)Cl)(Cl)Cl)Cl		1	1	1	1	1
DDD (Dichlorodiphenyldichloroethane)	Organochlorine	ClC(C(c1ccc(cc1)Cl)c1ccc(cc1)Cl)Cl		1	1	0	1	1
DDE (Dichlorodiphenyldichloroethylene)	Organochlorine	ClC(=C(c1ccc(cc1)Cl)c1ccc(cc1)Cl)Cl		1	1	0	1	1
DDT (Dichlorodiphenyltrichloroethane)	Organochlorine	ClC(C(c1ccc(cc1)Cl)c1ccc(cc1)Cl)(Cl)Cl		1	1	0	1	1
Dibenzo-para-dioxin	Organochlorine	c1ccc2c(c1)Oc1c(O2)cccc1		1	0	1	1	1
Dicofol	Organochlorine	OC(C(Cl)(Cl)Cl)(c1ccc(cc1)Cl)c1ccc(cc1)Cl		0	0	0	0	0
Dieldrin	Organochlorine	ClC1=C(Cl)C2(C(C1(Cl)C1C2C2CC1C1C2O1)(Cl)Cl)Cl		1	1	1	1	1
Dienochlor	Organochlorine	ClC1=C(Cl)C(=C(C1(Cl)C1(Cl)C(=C(C(=C1Cl)Cl)Cl)Cl)Cl)Cl		1	1	0	1	1
Endosulfan	Organochlorine	O=S1OCC2C(CO1)C1(C(C2(Cl)C(=C1Cl)Cl)(Cl)Cl)Cl		1	1	1	1	1
Ethylan	Organochlorine	CCc1ccc(cc1)C(c1ccc(cc1)CC)C(Cl)Cl		0	1	1	0	0
Heptachlor	Organochlorine	ClC1C=CC2C1C1(Cl)C(=C(C2(C1(Cl)Cl)Cl)Cl)Cl		1	1	1	1	1
Heptachlor epoxide	Organochlorine	ClC1C2OC2C2C1C1(Cl)C(=C(C2(C1(Cl)Cl)Cl)Cl)Cl		1	1	1	1	1
Hexachlorobenzene	Organochlorine	Clc1c(Cl)c(Cl)c(c(c1Cl)Cl)Cl		1	1	1	1	1
Isobenzan	Organochlorine	ClC1OC(C2C1C1(Cl)C(=C(C2(C1(Cl)Cl)Cl)Cl)Cl)Cl		1	1	1	1	1
Kelevan	Organochlorine	CCOC(=O)CCC(=O)CC1(O)C2(Cl)C3(C4(C1(Cl)C1(C2(C3(Cl)C(C41Cl)(Cl)Cl)Cl)Cl)Cl)Cl		0	0	0	1	0
Lindane	Organochlorine	Clc1c(Cl)c(Cl)c(c(c1Cl)Cl)Cl		1	1	1	1	1
Methoxychlor	Organochlorine	COc1ccc(cc1)C(C(Cl)(Cl)Cl)c1ccc(cc1)OC		0	0	0	0	0
Mirex	Organochlorine	ClC12C(Cl)(Cl)C3(C4(C1(Cl)C1(C2(Cl)C3(C4(C1(Cl)Cl)Cl)Cl)Cl)Cl)Cl		1	1	0	1	1
Pentachlorophenol	Organochlorine	Clc1c(O)c(Cl)c(c(c1Cl)Cl)Cl		1	1	1	1	1
Strobane	Organochlorine	ClC1[C@@]2(Cl)C(C(=C)[C@]1(Cl)C(C2(Cl)Cl)(Cl)Cl)(C)C		1	1	1	1	1
2,3,7,8-Tetrachlorodibenzo-p-dioxin (TCDD)	Organochlorine	Clc1cc2Oc3cc(Cl)c(cc3Oc2cc1Cl)Cl		0	0	0	1	1
Acephate	Organophosphorus compound	COP(=O)(NC(=O)C)SC		0	0	1	1	1
Azamethiphos	Organophosphorus compound	COP(=O)(SCn1c(=O)oc2c1ncc(c2)Cl)OC		1	1	0	1	1
Azinphos-methyl	Organophosphorus compound	COP(=S)(SCn1nnc2c(c1=O)cccc2)OC		1	0	0	1	1
Bensulide	Organophosphorus compound	CC(OP(=S)(OC(C)C)SCCNS(=O)(=O)c1ccccc1)C		0	0	0	1	0
Bomyl	Organophosphorus compound	COC(=O)C/C(=C/C(=O)OC)/OP(=O)(OC)OC		1	1	1	1	1
Bromophos	Organophosphorus compound	COP(=S)(Oc1cc(Cl)c(cc1Cl)Br)OC		1	1	1	1	1
Bromophos-ethyl	Organophosphorus compound	CCOP(=S)(Oc1cc(Cl)c(cc1Cl)Br)OCC		1	0	1	1	1
Cadusafos	Organophosphorus compound	CCOP(=O)(SC(CC)C)SC(CC)C		1	1	1	1	1
Carbophenothion	Organophosphorus compound	CCOP(=S)(OCC)SCSc1ccc(cc1)Cl		0	1	0	1	0
Chlorfenvinphos	Organophosphorus compound	CCOP(=O)(OC(=CCl)c1ccc(cc1Cl)Cl)OCC		1	0	1	0	1
Chlormephos	Organophosphorus compound	CCOP(=S)(SCCl)OCC		0	1	0	0	1
Chlorphoxim	Organophosphorus compound	CCOP(=S)(ON=C(c1ccccc1Cl)C#N)OCC		1	1	0	1	0
Chlorpyrifos	Organophosphorus compound	CCOP(=S)(Oc1nc(Cl)c(cc1Cl)Cl)OCC		0	1	0	1	1
Chlorpyrifos-methyl	Organophosphorus compound	COP(=S)(Oc1nc(Cl)c(cc1Cl)Cl)OC		0	1	0	1	1
Chlorthiophos	Organophosphorus compound	CCOP(=S)(Oc1cc(Cl)c(cc1Cl)SC)OCC		1	0	0	1	1
Coumaphos	Organophosphorus compound	CCOP(=S)(Oc1ccc2c(c1)oc(=O)c(c2C)Cl)OCC		1	1	0	1	0
Crotoxyphos	Organophosphorus compound	COP(=O)(O/C(=C/C(=O)OC(c1ccccc1)C)/C)OC		1	1	1	1	1
Crufomate	Organophosphorus compound	CNP(=O)(Oc1ccc(cc1Cl)C(C)(C)C)OC		1	1	1	0	1
Cyanofenphos	Organophosphorus compound	CCOP(=S)(c1ccccc1)Oc1ccc(cc1)C#N		1	1	0	1	0
Cyanophos	Organophosphorus compound	COP(=S)(Oc1ccc(cc1)C#N)OC		1	1	0	1	1
Cythioate	Organophosphorus compound	COP(=S)(Oc1ccc(cc1)S(=O)(=O)N)OC		0	0	0	0	0
DEF (Tribufos)	Organophosphorus compound	CCCCSP(=O)(SCCCC)SCCCC		1	1	1	1	1
Demeton-S-methyl	Organophosphorus compound	CCSCCSP(=O)(OC)OC		0	0	0	1	1
Dialifor	Organophosphorus compound	ClCC(N1C(=O)c2c(C1=O)cccc2)SP(=S)(OCC)OCC		1	0	0	1	0
Diazinon	Organophosphorus compound	CCOP(=S)(Oc1cc(C)nc(n1)C(C)C)OCC		1	1	0	1	1
Dichlofenthion	Organophosphorus compound	CCOP(=S)(Oc1ccc(cc1Cl)Cl)OCC		1	1	1	1	1
Dichlorvos	Organophosphorus compound	COP(=O)(OC=C(Cl)Cl)OC		0	0	0	1	0
Dicrotophos	Organophosphorus compound	COP(=O)(O/C(=C/C(=O)N(C)C)/C)OC		0	0	1	1	1
Dimefox	Organophosphorus compound	CN(P(=O)(N(C)C)F)C		0	0	0	1	1
Dimethoate	Organophosphorus compound	CNC(=O)CSP(=S)(OC)OC		0	1	0	1	1
Dioxathion	Organophosphorus compound	CCOP(=S)(SC1OCCOC1SP(=S)(OCC)OCC)OCC		0	1	0	1	1
Disulfoton	Organophosphorus compound	CCSCCSP(=S)(OCC)OCC		0	1	1	1	1
Edifenphos	Organophosphorus compound	CCOP(=O)(Sc1ccccc1)Sc1ccccc1		1	0	0	1	1
Endothion	Organophosphorus compound	COc1coc(cc1=O)CSP(=O)(OC)OC		0	1	1	1	1
EPBP (O-Ethyl O-2,4-dichlorophenyl thionobenzenephosphonate)	Organophosphorus compound	CCOP(=S)(c1ccccc1)Oc1ccc(cc1Cl)Cl		1	1	1	1	1
EPN (O-ethyl O-p-nitrophenyl phenylphosphonothionate)	Organophosphorus compound	CCOP(=S)(c1ccccc1)Oc1ccc(cc1)[N+](=O)[O-]		1	1	0	1	0
Ethion	Organophosphorus compound	CCOP(=S)(OCC)SCSP(=S)(OCC)OCC		0	1	0	1	1
Ethoprophos	Organophosphorus compound	CCCSP(=O)(SCCC)OCC		1	1	1	1	1
Etrimfos	Organophosphorus compound	CCOc1cc(nc(n1)CC)OP(=S)(OC)OC		1	1	0	1	1
Famphur	Organophosphorus compound	COP(=S)(Oc1ccc(cc1)S(=O)(=O)N(C)C)OC		0	0	0	1	0
Fenamiphos	Organophosphorus compound	CCOP(=O)(Oc1ccc(c(c1)C)SC)NC(C)C		0	1	1	0	1
Fenchlorphos	Organophosphorus compound	COP(=S)(Oc1cc(Cl)c(cc1Cl)Cl)OC		1	1	1	1	1
Fenitrothion	Organophosphorus compound	COP(=S)(Oc1ccc(c(c1)C)[N+](=O)[O-])OC		1	1	0	1	0
Fenophosphon	Organophosphorus compound	CCP(=S)(OCC)Oc1cc(Cl)c(cc1Cl)Cl		1	1	1	1	1
Fensulfothion	Organophosphorus compound	CCOP(=S)(Oc1ccc(cc1)S(=O)C)OCC		0	0	0	1	1
Fenthion	Organophosphorus compound	CSc1ccc(cc1C)OP(=S)(OC)OC		0	1	0	1	1
Fonofos	Organophosphorus compound	CCP(=S)(Sc1ccccc1)OCC		0	1	1	0	1
Formothion	Organophosphorus compound	COP(=S)(SCC(=O)N(C=O)C)OC		0	1	0	1	1
Fosthietan	Organophosphorus compound	CCOP(=O)(N=C1SCS1)OCC		0	0	0	1	1
Heptenophos	Organophosphorus compound	COP(=O)(OC1=C(Cl)C2C1CC=C2)OC		0	0	0	1	1
Iodofenphos	Organophosphorus compound	COP(=S)(Oc1cc(Cl)c(cc1Cl)I)OC		0	0	1	1	1
Iprobenfos	Organophosphorus compound	CC(OP(=O)(OC(C)C)SCc1ccccc1)C		1	0	1	1	1
Isofenphos	Organophosphorus compound	CCOP(=S)(Oc1ccccc1C(=O)OC(C)C)NC(C)C		1	1	0	1	1
Isoxathion	Organophosphorus compound	CCOP(=S)(Oc1noc(c1)c1ccccc1)OCC		1	1	0	1	0
Leptophos	Organophosphorus compound	COP(=S)(c1ccccc1)Oc1cc(Cl)c(cc1Cl)Br		1	1	1	1	1
Malathion	Organophosphorus compound	CCOC(=O)CC(C(=O)OCC)SP(=S)(OC)OC		0	1	0	1	1
Mecarbam	Organophosphorus compound	CCOC(=O)N(C(=O)CSP(=S)(OCC)OCC)C		0	1	0	1	1
Mephosfolan	Organophosphorus compound	CCOP(=O)(N=C1SCC(S1)C)OCC		0	0	0	1	1
Merphos	Organophosphorus compound	CCCCSP(SCCCC)SCCCC		0	1	1	1	1
Methacrifos	Organophosphorus compound	COC(=O)/C(=C/OP(=S)(OC)OC)/C		0	1	1	1	1
Methamidophos	Organophosphorus compound	COP(=O)(SC)N		0	1	1	1	1
Methidathion	Organophosphorus compound	COc1sc(=O)n(n1)CSP(=S)(OC)OC		0	0	0	1	1
Methyl parathion	Organophosphorus compound	COP(=S)(Oc1ccc(cc1)[N+](=O)[O-])OC		0	1	0	1	0
Methyl trithion	Organophosphorus compound	COP(=S)(SCSc1ccc(cc1)Cl)OC		0	1	0	1	1
Mevinphos	Organophosphorus compound	COC(=O)/C=C(/OP(=O)(OC)OC)\C		0	1	1	1	1
Monocrotophos	Organophosphorus compound	CNC(=O)/C=C(/OP(=O)(OC)OC)\C		1	0	1	0	1
Naled	Organophosphorus compound	COP(=O)(OC(C(Br)(Cl)Cl)Br)OC		0	0	1	0	1
Omethoate	Organophosphorus compound	CNC(=O)CSP(=O)(OC)OC		0	0	1	1	1
Oxydemeton-methyl	Organophosphorus compound	CCS(=O)CCSP(=O)(OC)OC		1	0	0	1	1
Oxydeprofos	Organophosphorus compound	CCS(=O)CC(SP(=O)(OC)OC)C		0	0	0	1	1
Parathion	Organophosphorus compound	CCOP(=S)(Oc1ccc(cc1)[N+](=O)[O-])OCC		1	1	0	1	0
Phenkapton	Organophosphorus compound	CCOP(=S)(SCSc1cc(Cl)ccc1Cl)OCC		0	0	0	1	1
Phenthoate	Organophosphorus compound	CCOC(=O)C(c1ccccc1)SP(=S)(OC)OC		0	1	0	1	0
Phorate	Organophosphorus compound	CCSCSP(=S)(OCC)OCC		0	1	0	1	1
Phosalone	Organophosphorus compound	CCOP(=S)(SCn1c(=O)oc2c1ccc(c2)Cl)OCC		0	1	0	1	0
Phosfolan	Organophosphorus compound	CCOP(=O)(N=C1SCCS1)OCC		0	0	0	1	1
Phosmet	Organophosphorus compound	COP(=S)(SCN1C(=O)c2c(C1=O)cccc2)OC		0	1	0	1	0
Phosphamidon	Organophosphorus compound	CCN(C(=O)C(=C(OP(=O)(OC)OC)C)Cl)CC		1	0	1	0	1
Phoxim	Organophosphorus compound	CCOP(=S)(ON=C(c1ccccc1)C#N)OCC		1	1	0	1	0
Pirimiphos-ethyl	Organophosphorus compound	CCOP(=S)(Oc1cc(C)nc(n1)N(CC)CC)OCC		0	1	0	1	1
Pirimiphos-methyl	Organophosphorus compound	CCN(c1nc(cc(n1)C)OP(=S)(OC)OC)CC		1	1	0	1	1
Profenofos	Organophosphorus compound	CCCSP(=O)(Oc1ccc(cc1Cl)Br)OCC		1	0	1	1	1
Propetamphos	Organophosphorus compound	CCNP(=S)(O/C(=C/C(=O)OC(C)C)/C)OC		1	1	1	1	1
Propyl thiopyrophosphate	Organophosphorus compound	CCCOP(=S)(OP(=S)(OCCC)OCCC)OCCC		0	1	1	1	1
Prothiofos	Organophosphorus compound	CCCSP(=S)(Oc1ccc(cc1Cl)Cl)OCC		1	1	0	1	1
Prothoate	Organophosphorus compound	CCOP(=S)(SCC(=O)NC(C)C)OCC		0	1	0	1	1
Pyrazophos	Organophosphorus compound	CCOC(=O)c1cn2nc(cc2nc1C)OP(=S)(OCC)OCC		0	1	0	1	1
Pyridaphenthion	Organophosphorus compound	CCOP(=S)(Oc1ccc(=O)n(n1)c1ccccc1)OCC		1	1	0	1	0
Quinalphos	Organophosphorus compound	CCOP(=S)(Oc1cnc2c(n1)cccc2)OCC		1	1	0	1	1
Sulfotep	Organophosphorus compound	CCOP(=S)(OP(=S)(OCC)OCC)OCC		0	1	0	1	1
Sulprofos	Organophosphorus compound	CCCSP(=S)(Oc1ccc(cc1)SC)OCC		0	1	0	1	1
Temephos	Organophosphorus compound	COP(=S)(Oc1ccc(cc1)Sc1ccc(cc1)OP(=S)(OC)OC)OC		0	1	0	1	0
Terbufos	Organophosphorus compound	CCOP(=S)(SCSC(C)(C)C)OCC		0	1	1	1	1
Tetrachlorvinphos	Organophosphorus compound	Cl/C=C(/c1cc(Cl)c(cc1Cl)Cl)\OP(=O)(OC)OC		0	0	1	1	1
Tetraethyl pyrophosphate	Organophosphorus compound	CCOP(=O)(OP(=O)(OCC)OCC)OCC		0	1	0	1	1
Thiometon	Organophosphorus compound	CCSCCSP(=S)(OC)OC		0	1	0	0	1
Triazophos	Organophosphorus compound	CCOP(=S)(Oc1ncn(n1)c1ccccc1)OCC		1	1	0	1	1
Trichlorfon	Organophosphorus compound	COP(=O)(C(C(Cl)(Cl)Cl)O)OC		0	0	0	1	1
Vamidothion	Organophosphorus compound	CNC(=O)C(SCCSP(=O)(OC)OC)C		0	0	0	1	1
Bensulide oxon	Organophosphorus compound	CC(OP(=O)(OC(C)C)SCCNS(=O)(=O)c1ccccc1)C		0	0	0	0	0
Chlorpyrifos methyl oxon	Organophosphorus compound	COP(=O)(Oc1nc(Cl)c(cc1Cl)Cl)OC		0	0	0	1	1
Chlorpyrifos oxon	Organophosphorus compound	CCOP(=O)(Oc1nc(Cl)c(cc1Cl)Cl)OCC		1	0	0	0	1
Coumaphos oxon	Organophosphorus compound	CCOP(=O)(Oc1ccc2c(c1)oc(=O)c(c2C)Cl)OCC		1	1	1	1	1
Diazoxon	Organophosphorus compound	CCOP(=O)(Oc1cc(C)nc(n1)C(C)C)OCC		1	1	0	0	1
Ethion dioxon	Organophosphorus compound	CCOP(=O)(OCC)SCSP(=O)(OCC)OCC		0	1	0	1	1
Fenthion oxon	Organophosphorus compound	CSc1ccc(cc1C)OP(=O)(OC)OC		0	1	1	1	1
Fonofos oxon	Organophosphorus compound	CCP(=O)(Sc1ccccc1)OCC		1	1	1	1	1
Malaoxon	Organophosphorus compound	CCOC(=O)CC(C(=O)OCC)SP(=O)(OC)OC		0	1	1	1	1
Methyl paraoxon	Organophosphorus compound	COP(=O)(Oc1ccc(cc1)[N+](=O)[O-])OC		1	1	1	1	1
Paraoxon	Organophosphorus compound	CCOP(=O)(Oc1ccc(cc1)[N+](=O)[O-])OCC		1	1	1	0	1
Phoratoxon sulfoxide	Organophosphorus compound	CCOP(=O)(SCS(=O)CC)OCC		0	0	0	1	1
Phosmetoxon	Organophosphorus compound	COP(=O)(SCN1C(=O)c2c(C1=O)cccc2)OC		0	1	0	1	1
Sulprofos oxon	Organophosphorus compound	CCCSP(=O)(Oc1ccc(cc1)SC)OCC		1	1	0	1	1
Terbufos oxon sulfone	Organophosphorus compound	CCOP(=O)(SCS(=O)(=O)C(C)(C)C)OCC		0	1	0	1	1
Allethrin	Pyrethroid	C=CCC1=C(C)C(CC1=O)OC(=O)C1C(C1(C)C)C=C(C)C		0	0	0	0	0
Barthrin	Pyrethroid	O=C(C1C(C1(C)C)C=C(C)C)OCc1cc2OCOc2cc1Cl		0	0	0	0	0
Bifenthrin	Pyrethroid	O=C(C1C(C1(C)C)C=C(C(F)(F)F)Cl)OCc1cccc(c1C)c1ccccc1		0	0	0	0	0
Bioethanomethrin	Pyrethroid	O=C(C1C(C1(C)C)C=C1CCCC1)OCc1coc(c1)Cc1ccccc1		0	0	0	0	0
Bioresmethrin	Pyrethroid	CC(=C[C@@H]1[C@H](C1(C)C)C(=O)OCc1coc(c1)Cc1ccccc1)C		0	0	0	0	0
Brofluthrinate	Pyrethroid	N#CC(c1cccc(c1)Oc1ccc(cc1)Br)OC(=O)C(c1ccc(cc1)OC(F)F)C(C)C		0	0	0	0	0
Cyclethrin	Pyrethroid	CC(=CC1C(C1(C)C)C(=O)OC1CC(=O)C(=C1C)C1C=CCC1)C		0	0	0	0	0
Cycloprothrin	Pyrethroid	CCOc1ccc(cc1)C1(CC1(Cl)Cl)C(=O)OC(c1cccc(c1)Oc1ccccc1)C#N		0	0	0	0	0
Cyfluthrin	Pyrethroid	N#CC(c1ccc(c(c1)Oc1ccccc1)F)OC(=O)C1C(C1(C)C)C=C(Cl)Cl		0	0	0	0	0
Cyhalothrin	Pyrethroid	N#CC(c1cccc(c1)Oc1ccccc1)OC(=O)C1C(C1(C)C)/C=C(/C(F)(F)F)\Cl		0	0	0	0	0
Cypermethrin	Pyrethroid	N#CC(c1cccc(c1)Oc1ccccc1)OC(=O)C1C(C1(C)C)C=C(Cl)Cl		0	0	0	0	0
Cyphenothrin	Pyrethroid	N#CC(c1cccc(c1)Oc1ccccc1)OC(=O)C1C(C1(C)C)C=C(C)C		0	0	0	0	0
Deltamethrin	Pyrethroid	N#CC(c1cccc(c1)Oc1ccccc1)OC(=O)C1C(C1(C)C)C=C(Br)Br		0	0	0	0	0
Dimethrin	Pyrethroid	CC(=CC1C(C1(C)C)C(=O)OCc1ccc(cc1C)C)C		0	0	0	0	0
Empenthrin	Pyrethroid	CC/C=C(/C(OC(=O)C1C(C1(C)C)C=C(C)C)C#C)\C		0	0	0	0	0
Etofenprox	Pyrethroid	CCOc1ccc(cc1)C(COCc1cccc(c1)Oc1ccccc1)(C)C		0	0	0	0	0
Fenfluthrin	Pyrethroid	O=C([C@@H]1[C@H](C1(C)C)C=C(Cl)Cl)OCc1c(F)c(F)c(c(c1F)F)F		1	1	1	1	0
Fenpirithrin	Pyrethroid	N#CC(c1cccc(n1)Oc1ccccc1)OC(=O)C1C(C1(C)C)C=C(Cl)Cl		0	0	0	0	0
Fenpropathrin	Pyrethroid	N#CC(c1cccc(c1)Oc1ccccc1)OC(=O)C1C(C1(C)C)(C)C		0	0	0	0	0
Fenvalerate	Pyrethroid	N#CC(c1cccc(c1)Oc1ccccc1)OC(=O)C(c1ccc(cc1)Cl)C(C)C		0	0	0	0	0
Flucythrinate	Pyrethroid	N#CC(c1cccc(c1)Oc1ccccc1)OC(=O)C(c1ccc(cc1)OC(F)F)C(C)C		0	0	0	0	0
Flumethrin	Pyrethroid	N#CC(c1ccc(c(c1)Oc1ccccc1)F)OC(=O)C1C(C1(C)C)C=C(c1ccc(cc1)Cl)Cl		0	0	0	0	0
Furethrin	Pyrethroid	CC(=CC1C(C1(C)C)C(=O)OC1CC(=O)C(=C1C)Cc1ccco1)C		0	0	0	0	0
Heptafluthrin	Pyrethroid	COCc1c(F)c(F)c(c(c1F)F)COC(=O)C1C(C1(C)C)/C=C\C(F)(F)F		0	1	1	0	0
Imiprothrin	Pyrethroid	C#CCN1CC(=O)N(C1=O)COC(=O)C1C(C1(C)C)C=C(C)C		0	0	0	0	0
Kadethrin	Pyrethroid	O=C(C1C(C1(C)C)C=C1CCSC1=O)OCc1coc(c1)Cc1ccccc1		0	0	0	0	0
Metofluthrin	Pyrethroid	COCc1c(F)c(F)c(c(c1F)F)COC(=O)C1C(C1(C)C)/C=C/C		0	0	0	0	0
Momfluorothrin	Pyrethroid	COCc1c(F)c(F)c(c(c1F)F)COC(=O)C1C(C1(C)C)/C=C(\C#N)/C		0	0	0	0	0
Permethrin	Pyrethroid	ClC(=CC1C(C1(C)C)C(=O)OCc1cccc(c1)Oc1ccccc1)Cl		0	0	0	0	0
Phenothrin	Pyrethroid	CC(=CC1C(C1(C)C)C(=O)OCc1cccc(c1)Oc1ccccc1)C		0	0	0	0	0
Prallethrin	Pyrethroid	C#CCC1=C(C)C(CC1=O)OC(=O)C1C(C1(C)C)C=C(C)C		0	0	0	0	0
Pyresmethrin	Pyrethroid	COC(=O)/C(=C/[C@@H]1[C@H](C1(C)C)C(=O)OCc1coc(c1)Cc1ccccc1)/C		0	0	0	0	0
Pyrethrin I	Pyrethroid	C=C/C=C\CC1=C(C)[C@H](CC1=O)OC(=O)[C@@H]1[C@H](C1(C)C)C=C(C)C		0	0	0	0	0
Pyrethrin II	Pyrethroid	C=C/C=C\CC1=C(C)[C@H](CC1=O)OC(=O)[C@@H]1[C@H](C1(C)C)/C=C(/C(=O)OC)\C		0	0	0	0	0
Silafluofen	Pyrethroid	CCOc1ccc(cc1)[Si](CCCc1ccc(c(c1)Oc1ccccc1)F)(C)C		0	0	0	0	0
tau-Fluvalinate	Pyrethroid	N#CC(c1cccc(c1)Oc1ccccc1)OC(=O)[C@@H](C(C)C)Nc1ccc(cc1Cl)C(F)(F)F		0	0	0	0	0
Tefluthrin	Pyrethroid	O=C(C1C(C1(C)C)/C=C(/C(F)(F)F)\Cl)OCc1c(F)c(F)c(c(c1F)F)C		1	1	1	1	0
Terallethrin	Pyrethroid	C=CCC1=C(C)C(CC1=O)OC(=O)C1C(C1(C)C)(C)C		0	0	0	0	0
Tetramethrin	Pyrethroid	O=C(C1C(C1(C)C)C=C(C)C)OCN1C(=O)C2=C(C1=O)CCCC2		0	0	0	0	0
Tralocythrin	Pyrethroid	N#CC(c1cccc(c1)Oc1ccccc1)OC(=O)C1C(C1(C)C)C(C(Br)(Cl)Cl)Br		0	0	0	0	0
Tralomethrin	Pyrethroid	N#C[C@H](c1cccc(c1)Oc1ccccc1)OC(=O)[C@@H]1[C@@H](C1(C)C)C(C(Br)(Br)Br)Br		0	0	0	0	0
Transfluthrin	Pyrethroid	O=C(C1C(C1(C)C)C=C(Cl)Cl)OCc1c(F)c(F)cc(c1F)F		1	0	1	1	0
Ametryne	Triazine	CCNc1nc(NC(C)C)nc(n1)SC		0	0	0	0	0
Anilazine	Triazine	Clc1nc(nc(n1)Cl)Nc1ccccc1Cl		0	0	0	0	0
Atraton	Triazine	CCNc1nc(NC(C)C)nc(n1)OC		0	1	0	0	0
Atrazine	Triazine	CCNc1nc(NC(C)C)nc(n1)Cl		0	0	0	0	0
Aziprotryne	Triazine	[N-]=[N+]=Nc1nc(NC(C)C)nc(n1)SC		0	0	0	0	0
Chlorazine	Triazine	CCN(c1nc(nc(n1)Cl)N(CC)CC)CC		0	1	0	0	0
Cyanatryn	Triazine	CCNc1nc(nc(n1)SC)NC(C#N)(C)C		0	0	0	0	0
Cyanazine	Triazine	CCNc1nc(nc(n1)Cl)NC(C#N)(C)C		0	0	0	0	0
Cybutryne	Triazine	CSc1nc(NC2CC2)nc(n1)NC(C)(C)C		0	0	0	0	0
Cyprazine	Triazine	CC(Nc1nc(NC2CC2)nc(n1)Cl)C		0	0	0	0	0
Cyromazine	Triazine	Nc1nc(NC2CC2)nc(n1)N		0	0	0	0	0
Desmetryne	Triazine	CNc1nc(NC(C)C)nc(n1)SC		0	0	0	0	0
Dimethametryn	Triazine	CCNc1nc(NC(C(C)C)C)nc(n1)SC		0	0	0	0	0
Dipropetryn	Triazine	CCSc1nc(NC(C)C)nc(n1)NC(C)C		0	1	0	0	0
Eglinazine	Triazine	CCNc1nc(NCC(=O)O)nc(n1)Cl		0	0	0	0	0
Ethiozin	Triazine	CCSc1nnc(c(=O)n1N)C(C)(C)C		0	0	0	0	0
Indaziflam	Triazine	Nc1nc(nc(n1)C(F)C)N[C@@H]1[C@@H](C)Cc2c1cc(C)cc2		0	0	0	0	0
Ipazine	Triazine	CCN(c1nc(NC(C)C)nc(n1)Cl)CC		0	0	0	0	0
Methoprotryne	Triazine	COCCCNc1nc(SC)nc(n1)NC(C)C		0	0	0	0	0
Proglinazine	Triazine	CC(Nc1nc(NCC(=O)O)nc(n1)Cl)C		0	0	0	0	0
Prometon	Triazine	COc1nc(NC(C)C)nc(n1)NC(C)C		0	1	0	0	0
Prometryn	Triazine	CSc1nc(NC(C)C)nc(n1)NC(C)C		0	0	0	0	0
Propazine	Triazine	CC(Nc1nc(NC(C)C)nc(n1)Cl)C		0	0	0	0	0
Sebuthylazine	Triazine	CCNc1nc(NC(CC)C)nc(n1)Cl		0	0	0	0	0
Simazine	Triazine	CCNc1nc(NCC)nc(n1)Cl		0	0	0	0	0
Simetone	Triazine	CCNc1nc(NCC)nc(n1)OC		0	0	0	0	0
Simetryn	Triazine	CCNc1nc(NCC)nc(n1)SC		0	0	0	0	0
Terbumeton	Triazine	CCNc1nc(OC)nc(n1)NC(C)(C)C		0	1	0	0	0
Terbuthylazine	Triazine	CCNc1nc(Cl)nc(n1)NC(C)(C)C		0	0	0	0	0
Terbutryn	Triazine	CCNc1nc(SC)nc(n1)NC(C)(C)C		0	0	0	0	0
Trietazine	Triazine	CCNc1nc(Cl)nc(n1)N(CC)CC		0	0	0	0	0

## Sheet: Selected ANN's
Expected and predicted potential to cause eye corrosion (EC)
		Target	1. MLP 12-13-2	1. MLP 12-13-2	2. MLP 12-13-2	2. MLP 12-13-2	3. MLP 12-14-2	3. MLP 12-14-2	4. MLP 12-8-2	4. MLP 12-8-2	5. MLP 12-14-2	5. MLP 12-14-2			Summary of active networks
91	Train	1	1	Correct	1	Correct	1	Correct	1	Correct	1	Correct			Index	Net. name	Training perf.	Test perf.	Validation perf.	Training algorithm	Error function	Hidden activation	Output activation
92	Test	1	1	Correct	1	Correct	1	Correct	1	Correct	1	Correct			1	MLP 12-13-2	96.7101	95.3488	95.6395	BFGS 114	SOS	Logistic	Tanh
93	Validation	1	1	Correct	1	Correct	1	Correct	1	Correct	1	Correct			2	MLP 12-13-2	96.586	95.6395	96.5116	BFGS 50	Entropy	Tanh	Softmax
94	Validation	1	1	Correct	1	Correct	1	Correct	1	Correct	1	Correct			3	MLP 12-14-2	96.4618	95.0581	94.7674	BFGS 57	Entropy	Logistic	Softmax
95	Train	1	1	Correct	1	Correct	1	Correct	1	Correct	1	Correct			4	MLP 12-8-2	95.2204	94.4767	94.7674	BFGS 79	SOS	Logistic	Identity
96	Train	1	1	Correct	1	Correct	1	Correct	1	Correct	1	Correct			5	MLP 12-14-2	95.5928	94.4767	95.3488	BFGS 50	Entropy	Tanh	Softmax
97	Validation	1	1	Correct	1	Correct	1	Correct	1	Correct	1	Correct
98	Train	1	1	Correct	1	Correct	1	Correct	1	Correct	1	Correct
99	Train	1	1	Correct	1	Correct	1	Correct	1	Correct	1	Correct
100	Train	1	1	Correct	1	Correct	1	Correct	1	Correct	1	Correct
101	Train	1	1	Correct	1	Correct	1	Correct	1	Correct	1	Correct
102	Train	1	1	Correct	1	Correct	1	Correct	1	Correct	1	Correct
103	Train	1	1	Correct	1	Correct	1	Correct	1	Correct	1	Correct
104	Train	1	1	Correct	1	Correct	1	Correct	1	Correct	1	Correct
105	Train	1	1	Correct	1	Correct	1	Correct	1	Correct	1	Correct
106	Train	1	1	Correct	1	Correct	1	Correct	1	Correct	1	Correct
107	Validation	1	1	Correct	1	Correct	1	Correct	1	Correct	1	Correct
108	Train	1	1	Correct	1	Correct	1	Correct	1	Correct	1	Correct
109	Train	1	1	Correct	1	Correct	1	Correct	1	Correct	1	Correct
110	Train	1	1	Correct	1	Correct	1	Correct	1	Correct	1	Correct
111	Train	1	1	Correct	1	Correct	1	Correct	1	Correct	1	Correct
112	Train	1	1	Correct	1	Correct	1	Correct	1	Correct	1	Correct
113	Train	1	1	Correct	1	Correct	1	Correct	1	Correct	1	Correct
114	Validation	1	1	Correct	1	Correct	1	Correct	1	Correct	1	Correct
115	Train	1	1	Correct	1	Correct	1	Correct	1	Correct	1	Correct
116	Validation	1	1	Correct	1	Correct	1	Correct	1	Correct	1	Correct
117	Test	1	1	Correct	1	Correct	1	Correct	1	Correct	1	Correct
118	Train	1	1	Correct	1	Correct	1	Correct	1	Correct	1	Correct
119	Train	1	1	Correct	1	Correct	1	Correct	1	Correct	1	Correct
120	Train	1	1	Correct	1	Correct	1	Correct	1	Correct	1	Correct
121	Train	1	1	Correct	1	Correct	1	Correct	1	Correct	1	Correct
122	Train	1	1	Correct	1	Correct	1	Correct	1	Correct	1	Correct
123	Validation	1	1	Correct	1	Correct	1	Correct	1	Correct	1	Correct
124	Train	1	1	Correct	1	Correct	1	Correct	1	Correct	1	Correct
125	Validation	1	1	Correct	1	Correct	1	Correct	1	Correct	1	Correct
126	Train	1	1	Correct	1	Correct	1	Correct	1	Correct	1	Correct
127	Train	1	1	Correct	1	Correct	1	Correct	1	Correct	1	Correct
128	Test	1	1	Correct	1	Correct	1	Correct	1	Correct	1	Correct
129	Train	1	1	Correct	1	Correct	1	Correct	1	Correct	1	Correct
130	Train	1	1	Correct	1	Correct	1	Correct	1	Correct	1	Correct
131	Train	1	1	Correct	1	Correct	1	Correct	1	Correct	1	Correct
132	Train	1	1	Correct	1	Correct	1	Correct	1	Correct	1	Correct
133	Validation	1	1	Correct	1	Correct	1	Correct	1	Correct	1	Correct
134	Test	1	1	Correct	1	Correct	1	Correct	1	Correct	1	Correct
135	Train	1	1	Correct	1	Correct	1	Correct	1	Correct	1	Correct
136	Train	1	1	Correct	1	Correct	1	Correct	1	Correct	1	Correct
137	Train	1	1	Correct	1	Correct	1	Correct	1	Correct	1	Correct
138	Train	1	1	Correct	1	Correct	1	Correct	1	Correct	1	Correct
139	Train	1	1	Correct	1	Correct	1	Correct	1	Correct	1	Correct
140	Train	1	1	Correct	1	Correct	1	Correct	1	Correct	1	Correct
141	Train	1	1	Correct	1	Correct	1	Correct	1	Correct	1	Correct
142	Test	1	1	Correct	1	Correct	1	Correct	1	Correct	1	Correct
143	Test	1	1	Correct	1	Correct	1	Correct	1	Correct	1	Correct
144	Train	1	1	Correct	1	Correct	1	Correct	1	Correct	1	Correct
145	Train	1	1	Correct	1	Correct	1	Correct	1	Correct	1	Correct
146	Test	1	1	Correct	1	Correct	1	Correct	1	Correct	1	Correct
147	Validation	1	1	Correct	1	Correct	1	Correct	1	Correct	1	Correct
148	Train	1	1	Correct	1	Correct	1	Correct	1	Correct	1	Correct
149	Test	1	1	Correct	1	Correct	1	Correct	1	Correct	1	Correct
150	Test	1	1	Correct	1	Correct	1	Correct	1	Correct	1	Correct
151	Test	1	1	Correct	1	Correct	1	Correct	1	Correct	1	Correct
152	Train	1	1	Correct	1	Correct	1	Correct	1	Correct	1	Correct
153	Test	1	1	Correct	1	Correct	1	Correct	1	Correct	1	Correct
154	Train	1	1	Correct	1	Correct	1	Correct	1	Correct	1	Correct
155	Train	1	1	Correct	1	Correct	1	Correct	1	Correct	1	Correct
156	Validation	1	1	Correct	1	Correct	1	Correct	1	Correct	1	Correct
157	Test	1	1	Correct	1	Correct	1	Correct	1	Correct	1	Correct
158	Train	1	1	Correct	1	Correct	1	Correct	1	Correct	1	Correct
159	Train	1	1	Correct	1	Correct	1	Correct	1	Correct	1	Correct
160	Train	1	1	Correct	1	Correct	1	Correct	1	Correct	1	Correct
161	Validation	1	1	Correct	1	Correct	1	Correct	1	Correct	1	Correct
162	Train	1	1	Correct	1	Correct	1	Correct	1	Correct	1	Correct
163	Train	1	1	Correct	1	Correct	1	Correct	1	Correct	1	Correct
164	Test	1	1	Correct	1	Correct	1	Correct	1	Correct	1	Correct
165	Train	1	1	Correct	1	Correct	1	Correct	1	Correct	1	Correct
166	Train	1	1	Correct	1	Correct	1	Correct	1	Correct	1	Correct
167	Validation	1	1	Correct	1	Correct	1	Correct	1	Correct	1	Correct
168	Train	1	1	Correct	1	Correct	1	Correct	1	Correct	1	Correct
169	Train	1	1	Correct	1	Correct	1	Correct	1	Correct	1	Correct
170	Train	1	1	Correct	1	Correct	1	Correct	1	Correct	1	Correct
171	Test	1	1	Correct	1	Correct	1	Correct	1	Correct	1	Correct
172	Test	1	1	Correct	1	Correct	1	Correct	1	Correct	1	Correct
173	Train	1	1	Correct	1	Correct	1	Correct	1	Correct	1	Correct
174	Train	1	1	Correct	1	Correct	1	Correct	1	Correct	1	Correct
175	Train	1	1	Correct	1	Correct	1	Correct	1	Correct	1	Correct
176	Train	1	1	Correct	1	Correct	1	Correct	1	Correct	1	Correct
177	Train	1	1	Correct	1	Correct	1	Correct	1	Correct	1	Correct
178	Train	1	1	Correct	1	Correct	1	Correct	1	Correct	1	Correct
179	Test	1	1	Correct	1	Correct	1	Correct	1	Correct	1	Correct
180	Train	1	1	Correct	1	Correct	1	Correct	1	Correct	1	Correct
181	Train	1	1	Correct	1	Correct	1	Correct	1	Correct	1	Correct
182	Train	1	1	Correct	1	Correct	1	Correct	1	Correct	1	Correct
183	Validation	1	1	Correct	1	Correct	1	Correct	1	Correct	1	Correct
184	Test	1	1	Correct	1	Correct	1	Correct	1	Correct	1	Correct
185	Train	1	1	Correct	1	Correct	1	Correct	1	Correct	1	Correct
186	Train	1	1	Correct	1	Correct	1	Correct	1	Correct	1	Correct
187	Test	1	1	Correct	1	Correct	1	Correct	1	Correct	1	Correct
188	Train	1	1	Correct	1	Correct	1	Correct	1	Correct	1	Correct
189	Test	1	1	Correct	1	Correct	1	Correct	1	Correct	1	Correct
190	Train	1	1	Correct	1	Correct	1	Correct	1	Correct	1	Correct
191	Train	1	1	Correct	1	Correct	1	Correct	1	Correct	1	Correct
192	Train	1	1	Correct	1	Correct	1	Correct	1	Correct	1	Correct
193	Train	1	1	Correct	1	Correct	1	Correct	1	Correct	1	Correct
194	Test	1	1	Correct	1	Correct	1	Correct	1	Correct	1	Correct
195	Train	1	1	Correct	1	Correct	1	Correct	1	Correct	1	Correct
196	Train	1	1	Correct	1	Correct	1	Correct	1	Correct	1	Correct
197	Train	1	1	Correct	1	Correct	1	Correct	1	Correct	1	Correct
198	Train	1	1	Correct	1	Correct	1	Correct	1	Correct	1	Correct
199	Train	1	1	Correct	1	Correct	1	Correct	1	Correct	1	Correct
200	Train	1	1	Correct	1	Correct	1	Correct	1	Correct	1	Correct
201	Train	1	1	Correct	1	Correct	1	Correct	1	Correct	1	Correct
202	Train	1	1	Correct	1	Correct	1	Correct	1	Correct	1	Correct
203	Test	1	1	Correct	1	Correct	1	Correct	1	Correct	1	Correct
204	Train	1	1	Correct	1	Correct	1	Correct	1	Correct	1	Correct
205	Train	1	1	Correct	1	Correct	1	Correct	1	Correct	1	Correct
206	Train	1	1	Correct	1	Correct	1	Correct	1	Correct	1	Correct
207	Train	1	1	Correct	1	Correct	1	Correct	1	Correct	1	Correct
208	Train	1	1	Correct	1	Correct	1	Correct	1	Correct	1	Correct
209	Train	1	1	Correct	1	Correct	1	Correct	1	Correct	1	Correct
210	Train	1	1	Correct	1	Correct	1	Correct	1	Correct	1	Correct
211	Validation	1	1	Correct	1	Correct	1	Correct	1	Correct	1	Correct
212	Train	1	1	Correct	1	Correct	1	Correct	1	Correct	1	Correct
213	Validation	1	1	Correct	1	Correct	1	Correct	1	Correct	1	Correct
214	Validation	1	1	Correct	1	Correct	1	Correct	1	Correct	1	Correct
215	Test	1	1	Correct	1	Correct	1	Correct	1	Correct	1	Correct
216	Validation	1	1	Correct	1	Correct	1	Correct	1	Correct	1	Correct
217	Train	1	1	Correct	1	Correct	1	Correct	1	Correct	1	Correct
218	Train	1	1	Correct	1	Correct	1	Correct	1	Correct	1	Correct
219	Test	1	1	Correct	1	Correct	1	Correct	1	Correct	1	Correct
220	Train	1	1	Correct	1	Correct	1	Correct	1	Correct	1	Correct
221	Train	1	1	Correct	1	Correct	1	Correct	1	Correct	1	Correct
222	Train	1	1	Correct	1	Correct	1	Correct	1	Correct	1	Correct
223	Train	1	1	Correct	1	Correct	1	Correct	1	Correct	1	Correct
224	Test	1	1	Correct	1	Correct	1	Correct	1	Correct	1	Correct
225	Train	1	1	Correct	1	Correct	1	Correct	1	Correct	1	Correct
226	Train	1	1	Correct	1	Correct	1	Correct	1	Correct	1	Correct
227	Train	1	1	Correct	1	Correct	1	Correct	1	Correct	1	Correct
228	Train	1	1	Correct	1	Correct	1	Correct	1	Correct	1	Correct
229	Test	1	1	Correct	1	Correct	1	Correct	1	Correct	1	Correct
230	Test	1	1	Correct	1	Correct	1	Correct	1	Correct	1	Correct
231	Train	1	1	Correct	1	Correct	1	Correct	1	Correct	1	Correct
232	Validation	1	1	Correct	1	Correct	1	Correct	1	Correct	1	Correct
233	Validation	1	1	Correct	1	Correct	1	Correct	1	Correct	1	Correct
234	Train	1	1	Correct	1	Correct	1	Correct	1	Correct	1	Correct
235	Train	1	1	Correct	1	Correct	1	Correct	1	Correct	1	Correct
236	Train	1	1	Correct	1	Correct	1	Correct	1	Correct	1	Correct
237	Train	1	1	Correct	1	Correct	1	Correct	1	Correct	1	Correct
238	Train	1	1	Correct	1	Correct	1	Correct	1	Correct	1	Correct
239	Test	1	1	Correct	1	Correct	1	Correct	1	Correct	1	Correct
240	Validation	1	1	Correct	1	Correct	1	Correct	1	Correct	1	Correct
241	Train	1	1	Correct	1	Correct	1	Correct	1	Correct	1	Correct
242	Train	1	1	Correct	1	Correct	1	Correct	1	Correct	1	Correct
243	Train	1	1	Correct	1	Correct	1	Correct	1	Correct	1	Correct
244	Validation	1	1	Correct	1	Correct	1	Correct	1	Correct	1	Correct
245	Train	1	1	Correct	1	Correct	1	Correct	1	Correct	1	Correct
246	Train	1	1	Correct	1	Correct	1	Correct	1	Correct	1	Correct
247	Test	1	1	Correct	1	Correct	1	Correct	1	Correct	1	Correct
248	Train	1	1	Correct	1	Correct	1	Correct	1	Correct	1	Correct
249	Train	1	1	Correct	1	Correct	1	Correct	1	Correct	1	Correct
250	Validation	1	1	Correct	1	Correct	1	Correct	1	Correct	1	Correct
251	Test	1	1	Correct	1	Correct	1	Correct	1	Correct	1	Correct
252	Train	1	1	Correct	1	Correct	1	Correct	1	Correct	1	Correct
253	Train	1	1	Correct	1	Correct	1	Correct	1	Correct	1	Correct
254	Train	1	1	Correct	1	Correct	1	Correct	1	Correct	1	Correct
255	Validation	1	1	Correct	1	Correct	1	Correct	1	Correct	1	Correct
256	Train	1	1	Correct	1	Correct	1	Correct	1	Correct	1	Correct
257	Train	1	1	Correct	1	Correct	1	Correct	1	Correct	1	Correct
258	Validation	1	1	Correct	1	Correct	0	Incorrect	1	Correct	0	Incorrect
259	Train	1	1	Correct	1	Correct	1	Correct	1	Correct	1	Correct
260	Validation	1	1	Correct	1	Correct	1	Correct	1	Correct	1	Correct
261	Test	1	1	Correct	1	Correct	1	Correct	1	Correct	1	Correct
262	Train	1	1	Correct	0	Incorrect	1	Correct	1	Correct	1	Correct
263	Train	1	1	Correct	1	Correct	1	Correct	1	Correct	1	Correct
264	Test	1	1	Correct	1	Correct	1	Correct	1	Correct	1	Correct
265	Train	1	1	Correct	1	Correct	1	Correct	1	Correct	1	Correct
266	Train	1	1	Correct	1	Correct	1	Correct	1	Correct	1	Correct
267	Validation	1	1	Correct	1	Correct	1	Correct	1	Correct	1	Correct
268	Validation	1	1	Correct	1	Correct	1	Correct	1	Correct	1	Correct
269	Validation	1	1	Correct	1	Correct	1	Correct	1	Correct	1	Correct
270	Train	1	1	Correct	1	Correct	1	Correct	1	Correct	1	Correct
271	Validation	1	1	Correct	1	Correct	1	Correct	1	Correct	1	Correct
272	Train	1	1	Correct	1	Correct	1	Correct	1	Correct	1	Correct
273	Train	1	1	Correct	1	Correct	1	Correct	1	Correct	1	Correct
274	Train	1	1	Correct	1	Correct	1	Correct	1	Correct	1	Correct
275	Train	1	1	Correct	1	Correct	1	Correct	1	Correct	1	Correct
276	Test	1	1	Correct	1	Correct	1	Correct	1	Correct	1	Correct
277	Validation	1	1	Correct	1	Correct	1	Correct	1	Correct	1	Correct
278	Train	1	1	Correct	1	Correct	1	Correct	1	Correct	1	Correct
279	Train	1	1	Correct	1	Correct	1	Correct	1	Correct	1	Correct
280	Test	1	0	Incorrect	0	Incorrect	0	Incorrect	0	Incorrect	0	Incorrect
281	Test	1	1	Correct	1	Correct	1	Correct	1	Correct	1	Correct
282	Train	1	1	Correct	1	Correct	1	Correct	1	Correct	1	Correct
283	Train	1	1	Correct	1	Correct	1	Correct	1	Correct	1	Correct
284	Validation	1	1	Correct	1	Correct	1	Correct	1	Correct	1	Correct
285	Train	1	1	Correct	1	Correct	1	Correct	1	Correct	1	Correct
286	Test	1	1	Correct	1	Correct	1	Correct	1	Correct	1	Correct
287	Train	1	1	Correct	1	Correct	1	Correct	1	Correct	1	Correct
288	Train	1	1	Correct	1	Correct	1	Correct	1	Correct	1	Correct
289	Train	1	1	Correct	1	Correct	1	Correct	1	Correct	1	Correct
290	Train	1	1	Correct	1	Correct	1	Correct	1	Correct	1	Correct
291	Train	1	1	Correct	1	Correct	1	Correct	1	Correct	1	Correct
292	Test	1	1	Correct	1	Correct	1	Correct	1	Correct	1	Correct
293	Train	1	1	Correct	1	Correct	1	Correct	1	Correct	1	Correct
294	Train	1	1	Correct	1	Correct	1	Correct	1	Correct	1	Correct
295	Train	1	1	Correct	1	Correct	1	Correct	1	Correct	1	Correct
296	Train	1	1	Correct	1	Correct	1	Correct	1	Correct	1	Correct
297	Train	1	1	Correct	1	Correct	1	Correct	1	Correct	1	Correct
298	Train	1	1	Correct	1	Correct	1	Correct	1	Correct	1	Correct
299	Train	1	1	Correct	1	Correct	1	Correct	1	Correct	1	Correct
300	Train	1	1	Correct	1	Correct	1	Correct	1	Correct	1	Correct
301	Train	1	1	Correct	1	Correct	1	Correct	1	Correct	1	Correct
302	Validation	1	1	Correct	1	Correct	1	Correct	1	Correct	1	Correct
303	Test	1	1	Correct	1	Correct	1	Correct	1	Correct	1	Correct
304	Train	1	1	Correct	1	Correct	1	Correct	1	Correct	1	Correct
305	Train	1	1	Correct	1	Correct	1	Correct	1	Correct	1	Correct
306	Test	1	1	Correct	1	Correct	1	Correct	1	Correct	1	Correct
307	Train	1	1	Correct	1	Correct	1	Correct	1	Correct	1	Correct
308	Train	1	1	Correct	1	Correct	1	Correct	1	Correct	1	Correct
309	Train	1	1	Correct	1	Correct	1	Correct	1	Correct	1	Correct
310	Train	1	1	Correct	1	Correct	1	Correct	1	Correct	1	Correct
311	Validation	1	1	Correct	1	Correct	1	Correct	1	Correct	1	Correct
312	Train	1	1	Correct	1	Correct	1	Correct	1	Correct	1	Correct
313	Test	1	1	Correct	1	Correct	1	Correct	1	Correct	1	Correct
314	Train	1	1	Correct	1	Correct	1	Correct	1	Correct	1	Correct
315	Train	1	1	Correct	1	Correct	1	Correct	1	Correct	1	Correct
316	Train	1	1	Correct	1	Correct	1	Correct	1	Correct	1	Correct
317	Train	1	1	Correct	1	Correct	1	Correct	1	Correct	1	Correct
318	Validation	1	1	Correct	1	Correct	1	Correct	1	Correct	1	Correct
319	Train	1	1	Correct	1	Correct	1	Correct	1	Correct	1	Correct
320	Train	1	1	Correct	1	Correct	1	Correct	1	Correct	1	Correct
321	Train	1	1	Correct	1	Correct	1	Correct	1	Correct	1	Correct
322	Train	1	1	Correct	1	Correct	1	Correct	1	Correct	1	Correct
323	Train	1	1	Correct	1	Correct	1	Correct	1	Correct	1	Correct
324	Train	1	1	Correct	1	Correct	1	Correct	1	Correct	1	Correct
325	Test	1	1	Correct	1	Correct	1	Correct	1	Correct	1	Correct
326	Train	1	1	Correct	1	Correct	1	Correct	1	Correct	1	Correct
327	Train	1	1	Correct	1	Correct	1	Correct	1	Correct	1	Correct
328	Validation	1	1	Correct	1	Correct	1	Correct	1	Correct	1	Correct
329	Train	1	1	Correct	1	Correct	1	Correct	1	Correct	1	Correct
330	Test	1	1	Correct	1	Correct	1	Correct	1	Correct	1	Correct
331	Validation	1	1	Correct	1	Correct	1	Correct	1	Correct	1	Correct
332	Train	1	1	Correct	1	Correct	1	Correct	1	Correct	1	Correct
333	Train	1	1	Correct	1	Correct	1	Correct	1	Correct	1	Correct
334	Train	1	1	Correct	1	Correct	1	Correct	1	Correct	1	Correct
335	Test	1	1	Correct	1	Correct	1	Correct	1	Correct	1	Correct
336	Train	1	1	Correct	1	Correct	1	Correct	1	Correct	1	Correct
337	Train	1	1	Correct	1	Correct	1	Correct	1	Correct	1	Correct
338	Train	1	1	Correct	1	Correct	1	Correct	1	Correct	1	Correct
339	Validation	1	1	Correct	1	Correct	1	Correct	1	Correct	1	Correct
340	Train	1	1	Correct	1	Correct	1	Correct	1	Correct	1	Correct
341	Test	1	1	Correct	1	Correct	1	Correct	1	Correct	1	Correct
342	Train	1	1	Correct	1	Correct	1	Correct	1	Correct	1	Correct
343	Train	1	1	Correct	1	Correct	1	Correct	1	Correct	1	Correct
344	Train	1	1	Correct	1	Correct	1	Correct	1	Correct	1	Correct
345	Train	1	1	Correct	1	Correct	1	Correct	1	Correct	1	Correct
346	Train	1	1	Correct	1	Correct	1	Correct	1	Correct	1	Correct
347	Train	1	1	Correct	1	Correct	1	Correct	1	Correct	1	Correct
348	Train	1	1	Correct	1	Correct	1	Correct	1	Correct	1	Correct
349	Train	1	1	Correct	1	Correct	1	Correct	1	Correct	1	Correct
350	Validation	1	1	Correct	1	Correct	1	Correct	1	Correct	1	Correct
351	Train	1	1	Correct	1	Correct	1	Correct	1	Correct	1	Correct
352	Train	1	1	Correct	1	Correct	1	Correct	1	Correct	1	Correct
353	Train	1	1	Correct	1	Correct	1	Correct	1	Correct	1	Correct
354	Train	1	1	Correct	1	Correct	1	Correct	1	Correct	1	Correct
355	Validation	1	1	Correct	1	Correct	1	Correct	1	Correct	1	Correct
356	Train	1	1	Correct	1	Correct	1	Correct	1	Correct	1	Correct
357	Train	1	1	Correct	1	Correct	1	Correct	1	Correct	1	Correct
358	Test	1	1	Correct	1	Correct	1	Correct	1	Correct	1	Correct
359	Train	1	1	Correct	1	Correct	1	Correct	1	Correct	1	Correct
360	Test	1	1	Correct	1	Correct	1	Correct	1	Correct	1	Correct
361	Train	1	1	Correct	1	Correct	1	Correct	1	Correct	1	Correct
362	Train	1	1	Correct	1	Correct	1	Correct	1	Correct	1	Correct
363	Train	1	1	Correct	1	Correct	1	Correct	1	Correct	1	Correct
364	Test	1	1	Correct	1	Correct	1	Correct	1	Correct	1	Correct
365	Train	1	1	Correct	1	Correct	1	Correct	1	Correct	1	Correct
366	Validation	1	0	Incorrect	1	Correct	1	Correct	1	Correct	1	Correct
367	Train	1	1	Correct	1	Correct	1	Correct	1	Correct	1	Correct
368	Validation	1	1	Correct	1	Correct	1	Correct	1	Correct	1	Correct
369	Train	1	1	Correct	1	Correct	1	Correct	1	Correct	1	Correct
370	Train	1	1	Correct	1	Correct	1	Correct	1	Correct	1	Correct
371	Train	1	1	Correct	1	Correct	1	Correct	1	Correct	1	Correct
372	Train	1	1	Correct	1	Correct	1	Correct	1	Correct	1	Correct
373	Train	1	1	Correct	1	Correct	1	Correct	1	Correct	1	Correct
374	Validation	1	1	Correct	1	Correct	1	Correct	1	Correct	1	Correct
375	Train	1	1	Correct	1	Correct	0	Incorrect	0	Incorrect	1	Correct
376	Train	1	1	Correct	1	Correct	1	Correct	1	Correct	1	Correct
377	Train	1	1	Correct	1	Correct	1	Correct	1	Correct	1	Correct
378	Train	1	1	Correct	1	Correct	1	Correct	1	Correct	1	Correct
379	Test	1	1	Correct	1	Correct	1	Correct	1	Correct	1	Correct
380	Train	1	1	Correct	1	Correct	1	Correct	1	Correct	1	Correct
381	Train	1	1	Correct	1	Correct	1	Correct	1	Correct	1	Correct
382	Validation	1	1	Correct	1	Correct	1	Correct	1	Correct	1	Correct
383	Train	1	1	Correct	1	Correct	1	Correct	1	Correct	1	Correct
384	Train	1	1	Correct	1	Correct	1	Correct	1	Correct	1	Correct
385	Test	1	1	Correct	1	Correct	1	Correct	1	Correct	1	Correct
386	Test	1	1	Correct	1	Correct	1	Correct	1	Correct	1	Correct
387	Test	1	1	Correct	1	Correct	0	Incorrect	1	Correct	1	Correct
388	Test	1	1	Correct	1	Correct	1	Correct	1	Correct	1	Correct
389	Train	1	1	Correct	1	Correct	1	Correct	1	Correct	1	Correct
390	Test	1	1	Correct	1	Correct	1	Correct	1	Correct	1	Correct
391	Validation	1	1	Correct	1	Correct	1	Correct	1	Correct	1	Correct
392	Train	1	1	Correct	1	Correct	1	Correct	1	Correct	1	Correct
393	Train	1	1	Correct	1	Correct	1	Correct	1	Correct	1	Correct
394	Train	1	1	Correct	1	Correct	1	Correct	1	Correct	1	Correct
395	Train	1	1	Correct	1	Correct	1	Correct	1	Correct	1	Correct
396	Train	1	1	Correct	1	Correct	1	Correct	1	Correct	1	Correct
397	Validation	1	1	Correct	1	Correct	1	Correct	1	Correct	1	Correct
398	Test	1	1	Correct	1	Correct	1	Correct	1	Correct	1	Correct
399	Test	1	1	Correct	1	Correct	1	Correct	1	Correct	1	Correct
400	Validation	1	1	Correct	1	Correct	1	Correct	1	Correct	1	Correct
401	Validation	1	1	Correct	1	Correct	1	Correct	1	Correct	1	Correct
402	Train	1	1	Correct	1	Correct	1	Correct	1	Correct	1	Correct
403	Validation	1	1	Correct	1	Correct	1	Correct	1	Correct	1	Correct
404	Validation	1	1	Correct	1	Correct	1	Correct	1	Correct	1	Correct
405	Train	1	1	Correct	1	Correct	1	Correct	1	Correct	1	Correct
406	Test	1	1	Correct	1	Correct	1	Correct	1	Correct	1	Correct
407	Train	1	1	Correct	1	Correct	1	Correct	1	Correct	1	Correct
408	Train	1	1	Correct	1	Correct	1	Correct	1	Correct	1	Correct
409	Train	1	1	Correct	1	Correct	1	Correct	1	Correct	1	Correct
410	Validation	1	1	Correct	1	Correct	1	Correct	1	Correct	1	Correct
411	Train	1	1	Correct	1	Correct	1	Correct	1	Correct	1	Correct
412	Validation	1	1	Correct	1	Correct	1	Correct	1	Correct	1	Correct
413	Train	1	1	Correct	1	Correct	1	Correct	1	Correct	1	Correct
414	Train	1	1	Correct	1	Correct	1	Correct	1	Correct	1	Correct
415	Validation	1	1	Correct	1	Correct	1	Correct	1	Correct	1	Correct
416	Train	1	1	Correct	1	Correct	1	Correct	1	Correct	1	Correct
417	Train	1	1	Correct	1	Correct	1	Correct	1	Correct	1	Correct
418	Train	1	1	Correct	1	Correct	1	Correct	1	Correct	1	Correct
419	Train	1	1	Correct	1	Correct	1	Correct	1	Correct	1	Correct
420	Train	1	1	Correct	1	Correct	1	Correct	1	Correct	1	Correct
421	Validation	1	1	Correct	1	Correct	1	Correct	1	Correct	1	Correct
422	Train	1	1	Correct	1	Correct	1	Correct	1	Correct	1	Correct
423	Train	1	1	Correct	1	Correct	1	Correct	1	Correct	1	Correct
424	Validation	1	1	Correct	1	Correct	1	Correct	1	Correct	1	Correct
425	Validation	1	1	Correct	1	Correct	1	Correct	1	Correct	1	Correct
426	Train	1	1	Correct	1	Correct	1	Correct	1	Correct	1	Correct
427	Train	1	1	Correct	1	Correct	1	Correct	1	Correct	1	Correct
428	Train	1	1	Correct	1	Correct	1	Correct	1	Correct	1	Correct
429	Train	1	1	Correct	1	Correct	1	Correct	1	Correct	1	Correct
430	Train	1	1	Correct	1	Correct	1	Correct	1	Correct	1	Correct
431	Train	1	1	Correct	1	Correct	1	Correct	1	Correct	1	Correct
432	Train	1	1	Correct	1	Correct	1	Correct	1	Correct	1	Correct
433	Train	1	1	Correct	1	Correct	1	Correct	1	Correct	1	Correct
434	Train	1	1	Correct	1	Correct	1	Correct	1	Correct	1	Correct
435	Validation	1	1	Correct	1	Correct	1	Correct	1	Correct	1	Correct
436	Test	1	1	Correct	1	Correct	1	Correct	1	Correct	1	Correct
437	Train	1	1	Correct	1	Correct	1	Correct	1	Correct	1	Correct
438	Train	1	1	Correct	1	Correct	1	Correct	1	Correct	1	Correct
439	Train	1	1	Correct	1	Correct	1	Correct	1	Correct	1	Correct
440	Train	1	1	Correct	1	Correct	1	Correct	1	Correct	1	Correct
441	Train	1	1	Correct	1	Correct	1	Correct	1	Correct	1	Correct
442	Train	1	1	Correct	1	Correct	1	Correct	1	Correct	1	Correct
443	Train	1	1	Correct	1	Correct	1	Correct	1	Correct	1	Correct
444	Validation	1	1	Correct	1	Correct	1	Correct	1	Correct	1	Correct
445	Train	1	1	Correct	1	Correct	1	Correct	1	Correct	1	Correct
446	Test	1	1	Correct	1	Correct	1	Correct	1	Correct	1	Correct
447	Train	1	1	Correct	1	Correct	1	Correct	1	Correct	1	Correct
448	Train	1	1	Correct	1	Correct	1	Correct	1	Correct	1	Correct
449	Test	1	1	Correct	1	Correct	1	Correct	1	Correct	1	Correct
450	Train	1	1	Correct	1	Correct	1	Correct	1	Correct	1	Correct
451	Train	1	1	Correct	1	Correct	1	Correct	1	Correct	1	Correct
452	Train	1	1	Correct	1	Correct	1	Correct	1	Correct	1	Correct
453	Train	1	1	Correct	1	Correct	1	Correct	1	Correct	1	Correct
454	Train	1	1	Correct	1	Correct	1	Correct	1	Correct	1	Correct
455	Validation	1	1	Correct	1	Correct	1	Correct	1	Correct	1	Correct
456	Train	1	1	Correct	1	Correct	1	Correct	1	Correct	1	Correct
457	Test	1	1	Correct	1	Correct	1	Correct	1	Correct	1	Correct
458	Test	1	1	Correct	1	Correct	1	Correct	1	Correct	1	Correct
459	Train	1	1	Correct	1	Correct	1	Correct	1	Correct	1	Correct
460	Train	1	1	Correct	1	Correct	1	Correct	1	Correct	1	Correct
461	Validation	1	1	Correct	1	Correct	1	Correct	1	Correct	1	Correct
462	Train	1	1	Correct	1	Correct	1	Correct	1	Correct	1	Correct
463	Train	1	1	Correct	1	Correct	1	Correct	1	Correct	1	Correct
464	Validation	1	1	Correct	1	Correct	1	Correct	1	Correct	1	Correct
465	Validation	1	1	Correct	1	Correct	1	Correct	1	Correct	1	Correct
466	Train	1	1	Correct	1	Correct	1	Correct	1	Correct	1	Correct
467	Test	1	1	Correct	1	Correct	1	Correct	1	Correct	1	Correct
468	Validation	1	1	Correct	1	Correct	1	Correct	1	Correct	1	Correct
469	Train	1	1	Correct	1	Correct	1	Correct	1	Correct	1	Correct
470	Train	1	1	Correct	1	Correct	1	Correct	1	Correct	1	Correct
471	Train	1	1	Correct	1	Correct	1	Correct	1	Correct	1	Correct
472	Train	1	1	Correct	1	Correct	1	Correct	1	Correct	1	Correct
473	Train	1	1	Correct	1	Correct	1	Correct	1	Correct	1	Correct
474	Train	1	1	Correct	1	Correct	1	Correct	1	Correct	1	Correct
475	Test	1	1	Correct	1	Correct	1	Correct	1	Correct	1	Correct
476	Train	1	1	Correct	1	Correct	1	Correct	1	Correct	1	Correct
477	Train	1	1	Correct	1	Correct	1	Correct	1	Correct	1	Correct
478	Train	1	1	Correct	1	Correct	1	Correct	1	Correct	1	Correct
479	Validation	1	1	Correct	1	Correct	1	Correct	1	Correct	1	Correct
480	Train	1	1	Correct	1	Correct	1	Correct	1	Correct	1	Correct
481	Train	1	1	Correct	1	Correct	1	Correct	1	Correct	1	Correct
482	Train	1	1	Correct	1	Correct	1	Correct	0	Incorrect	1	Correct
483	Validation	1	1	Correct	1	Correct	1	Correct	1	Correct	1	Correct
484	Train	1	1	Correct	1	Correct	1	Correct	1	Correct	1	Correct
485	Train	1	1	Correct	1	Correct	1	Correct	1	Correct	1	Correct
486	Train	1	1	Correct	1	Correct	1	Correct	1	Correct	1	Correct
487	Train	1	1	Correct	1	Correct	1	Correct	1	Correct	1	Correct
488	Train	1	1	Correct	1	Correct	1	Correct	1	Correct	1	Correct
489	Train	1	1	Correct	1	Correct	1	Correct	1	Correct	1	Correct
490	Train	1	1	Correct	1	Correct	1	Correct	1	Correct	1	Correct
491	Train	1	1	Correct	1	Correct	1	Correct	1	Correct	1	Correct
492	Train	1	1	Correct	1	Correct	1	Correct	1	Correct	1	Correct
493	Train	1	1	Correct	1	Correct	1	Correct	1	Correct	1	Correct
494	Train	1	1	Correct	1	Correct	1	Correct	1	Correct	1	Correct
495	Train	1	1	Correct	1	Correct	1	Correct	1	Correct	1	Correct
496	Train	1	1	Correct	1	Correct	1	Correct	1	Correct	1	Correct
497	Train	1	1	Correct	1	Correct	1	Correct	1	Correct	1	Correct
498	Test	1	1	Correct	1	Correct	1	Correct	1	Correct	1	Correct
499	Train	1	1	Correct	1	Correct	1	Correct	1	Correct	1	Correct
500	Train	1	1	Correct	1	Correct	1	Correct	1	Correct	1	Correct
501	Train	1	1	Correct	1	Correct	1	Correct	1	Correct	1	Correct
502	Train	1	1	Correct	1	Correct	1	Correct	1	Correct	1	Correct
503	Train	1	1	Correct	1	Correct	1	Correct	1	Correct	1	Correct
504	Test	1	1	Correct	0	Incorrect	1	Correct	1	Correct	1	Correct
505	Train	1	1	Correct	1	Correct	1	Correct	1	Correct	1	Correct
506	Train	1	1	Correct	1	Correct	1	Correct	1	Correct	1	Correct
507	Train	1	1	Correct	0	Incorrect	1	Correct	0	Incorrect	1	Correct
508	Test	1	1	Correct	1	Correct	1	Correct	1	Correct	1	Correct
509	Validation	1	1	Correct	1	Correct	1	Correct	1	Correct	1	Correct
510	Test	1	1	Correct	1	Correct	1	Correct	1	Correct	1	Correct
511	Train	1	1	Correct	1	Correct	1	Correct	1	Correct	1	Correct
512	Train	1	1	Correct	1	Correct	1	Correct	1	Correct	1	Correct
513	Validation	1	1	Correct	1	Correct	1	Correct	1	Correct	1	Correct
514	Train	1	1	Correct	1	Correct	1	Correct	1	Correct	1	Correct
515	Train	1	1	Correct	1	Correct	1	Correct	1	Correct	1	Correct
516	Test	1	1	Correct	1	Correct	1	Correct	1	Correct	1	Correct
517	Train	1	1	Correct	1	Correct	1	Correct	1	Correct	1	Correct
518	Train	1	1	Correct	1	Correct	1	Correct	1	Correct	1	Correct
519	Validation	1	1	Correct	1	Correct	1	Correct	1	Correct	1	Correct
520	Train	1	1	Correct	1	Correct	1	Correct	1	Correct	1	Correct
521	Train	1	1	Correct	1	Correct	1	Correct	1	Correct	1	Correct
522	Train	1	1	Correct	1	Correct	0	Incorrect	1	Correct	1	Correct
523	Train	1	1	Correct	1	Correct	1	Correct	1	Correct	1	Correct
524	Validation	1	1	Correct	1	Correct	1	Correct	1	Correct	1	Correct
525	Train	1	1	Correct	1	Correct	1	Correct	1	Correct	1	Correct
526	Train	1	1	Correct	1	Correct	1	Correct	1	Correct	1	Correct
527	Validation	1	1	Correct	1	Correct	1	Correct	1	Correct	1	Correct
528	Train	1	1	Correct	1	Correct	1	Correct	1	Correct	1	Correct
529	Train	1	1	Correct	1	Correct	1	Correct	1	Correct	1	Correct
530	Train	1	1	Correct	1	Correct	1	Correct	1	Correct	1	Correct
531	Train	1	1	Correct	1	Correct	1	Correct	1	Correct	1	Correct
532	Train	1	1	Correct	1	Correct	1	Correct	1	Correct	1	Correct
533	Train	1	1	Correct	1	Correct	1	Correct	1	Correct	1	Correct
534	Test	1	1	Correct	1	Correct	0	Incorrect	1	Correct	1	Correct
535	Validation	1	1	Correct	1	Correct	1	Correct	1	Correct	1	Correct
536	Test	1	1	Correct	1	Correct	1	Correct	1	Correct	1	Correct
537	Train	1	1	Correct	1	Correct	1	Correct	1	Correct	1	Correct
538	Train	1	1	Correct	1	Correct	1	Correct	1	Correct	1	Correct
539	Test	1	1	Correct	1	Correct	1	Correct	1	Correct	1	Correct
540	Train	1	1	Correct	1	Correct	1	Correct	1	Correct	1	Correct
541	Test	1	1	Correct	1	Correct	1	Correct	1	Correct	1	Correct
542	Train	1	1	Correct	1	Correct	1	Correct	1	Correct	1	Correct
543	Train	1	1	Correct	1	Correct	1	Correct	1	Correct	1	Correct
544	Train	1	1	Correct	1	Correct	1	Correct	1	Correct	1	Correct
545	Test	1	1	Correct	1	Correct	1	Correct	1	Correct	1	Correct
546	Train	1	1	Correct	1	Correct	1	Correct	1	Correct	1	Correct
547	Train	1	1	Correct	0	Incorrect	0	Incorrect	0	Incorrect	0	Incorrect
548	Train	1	1	Correct	0	Incorrect	0	Incorrect	1	Correct	0	Incorrect
549	Train	1	1	Correct	1	Correct	0	Incorrect	1	Correct	0	Incorrect
550	Test	1	1	Correct	1	Correct	0	Incorrect	1	Correct	0	Incorrect
551	Train	1	1	Correct	1	Correct	1	Correct	1	Correct	0	Incorrect
552	Train	1	1	Correct	1	Correct	0	Incorrect	1	Correct	0	Incorrect
553	Train	1	1	Correct	1	Correct	1	Correct	1	Correct	1	Correct
554	Train	1	1	Correct	1	Correct	1	Correct	1	Correct	1	Correct
555	Train	1	1	Correct	1	Correct	1	Correct	1	Correct	1	Correct
556	Validation	1	1	Correct	1	Correct	1	Correct	1	Correct	1	Correct
557	Train	1	1	Correct	1	Correct	1	Correct	1	Correct	1	Correct
558	Train	1	1	Correct	1	Correct	1	Correct	1	Correct	1	Correct
559	Validation	1	1	Correct	0	Incorrect	1	Correct	1	Correct	1	Correct
560	Test	1	1	Correct	1	Correct	1	Correct	1	Correct	1	Correct
561	Test	1	1	Correct	1	Correct	1	Correct	1	Correct	1	Correct
562	Train	1	1	Correct	1	Correct	1	Correct	1	Correct	1	Correct
563	Validation	1	1	Correct	1	Correct	1	Correct	1	Correct	1	Correct
564	Train	1	1	Correct	1	Correct	1	Correct	1	Correct	1	Correct
565	Train	1	1	Correct	1	Correct	1	Correct	1	Correct	1	Correct
566	Train	1	1	Correct	1	Correct	1	Correct	1	Correct	1	Correct
567	Train	1	1	Correct	1	Correct	1	Correct	1	Correct	1	Correct
568	Train	1	1	Correct	1	Correct	1	Correct	1	Correct	1	Correct
569	Train	1	1	Correct	1	Correct	1	Correct	1	Correct	1	Correct
570	Validation	1	1	Correct	1	Correct	1	Correct	1	Correct	1	Correct
571	Validation	1	1	Correct	1	Correct	1	Correct	1	Correct	1	Correct
572	Train	1	1	Correct	1	Correct	1	Correct	1	Correct	1	Correct
573	Validation	1	1	Correct	1	Correct	1	Correct	1	Correct	1	Correct
574	Train	1	1	Correct	1	Correct	1	Correct	1	Correct	1	Correct
575	Test	1	1	Correct	1	Correct	1	Correct	1	Correct	1	Correct
576	Validation	1	1	Correct	1	Correct	1	Correct	1	Correct	1	Correct
577	Train	1	1	Correct	1	Correct	1	Correct	1	Correct	1	Correct
578	Train	1	1	Correct	1	Correct	1	Correct	0	Incorrect	1	Correct
579	Train	1	1	Correct	1	Correct	1	Correct	1	Correct	1	Correct
580	Train	1	1	Correct	1	Correct	1	Correct	1	Correct	1	Correct
581	Train	1	1	Correct	1	Correct	1	Correct	1	Correct	1	Correct
582	Train	1	1	Correct	1	Correct	1	Correct	1	Correct	1	Correct
583	Train	1	1	Correct	1	Correct	1	Correct	1	Correct	1	Correct
584	Train	1	1	Correct	1	Correct	1	Correct	1	Correct	1	Correct
585	Test	1	1	Correct	1	Correct	1	Correct	1	Correct	1	Correct
586	Test	1	1	Correct	1	Correct	1	Correct	1	Correct	1	Correct
587	Train	1	1	Correct	1	Correct	1	Correct	1	Correct	1	Correct
588	Train	1	1	Correct	1	Correct	1	Correct	1	Correct	1	Correct
589	Test	1	1	Correct	0	Incorrect	1	Correct	1	Correct	1	Correct
590	Train	1	1	Correct	1	Correct	1	Correct	1	Correct	1	Correct
591	Train	1	1	Correct	1	Correct	1	Correct	1	Correct	1	Correct
592	Validation	1	1	Correct	1	Correct	1	Correct	1	Correct	1	Correct
593	Train	1	1	Correct	1	Correct	1	Correct	1	Correct	1	Correct
594	Test	1	1	Correct	1	Correct	1	Correct	1	Correct	1	Correct
595	Train	1	1	Correct	1	Correct	1	Correct	1	Correct	1	Correct
596	Train	1	1	Correct	1	Correct	1	Correct	1	Correct	1	Correct
597	Train	1	1	Correct	1	Correct	1	Correct	1	Correct	1	Correct
598	Train	1	1	Correct	1	Correct	1	Correct	1	Correct	1	Correct
599	Validation	1	1	Correct	1	Correct	1	Correct	1	Correct	1	Correct
600	Train	1	1	Correct	1	Correct	1	Correct	1	Correct	1	Correct
601	Train	1	1	Correct	1	Correct	1	Correct	1	Correct	1	Correct
602	Train	1	0	Incorrect	1	Correct	1	Correct	1	Correct	1	Correct
603	Train	1	1	Correct	1	Correct	1	Correct	1	Correct	1	Correct
604	Train	1	1	Correct	1	Correct	1	Correct	1	Correct	1	Correct
605	Validation	1	1	Correct	1	Correct	1	Correct	1	Correct	1	Correct
606	Validation	1	1	Correct	1	Correct	1	Correct	1	Correct	1	Correct
607	Train	1	1	Correct	1	Correct	1	Correct	1	Correct	1	Correct
608	Train	1	1	Correct	1	Correct	1	Correct	1	Correct	1	Correct
609	Train	1	1	Correct	1	Correct	1	Correct	1	Correct	1	Correct
610	Train	1	1	Correct	1	Correct	1	Correct	1	Correct	1	Correct
611	Test	1	1	Correct	1	Correct	1	Correct	1	Correct	1	Correct
612	Train	1	0	Incorrect	0	Incorrect	1	Correct	0	Incorrect	0	Incorrect
613	Train	1	1	Correct	1	Correct	1	Correct	1	Correct	1	Correct
614	Train	1	1	Correct	0	Incorrect	1	Correct	1	Correct	0	Incorrect
615	Validation	1	1	Correct	1	Correct	1	Correct	1	Correct	1	Correct
616	Train	1	1	Correct	1	Correct	1	Correct	1	Correct	1	Correct
617	Test	1	1	Correct	1	Correct	1	Correct	1	Correct	0	Incorrect
618	Train	1	1	Correct	1	Correct	1	Correct	1	Correct	1	Correct
619	Train	1	1	Correct	1	Correct	1	Correct	1	Correct	1	Correct
620	Validation	1	1	Correct	1	Correct	1	Correct	1	Correct	1	Correct
621	Train	1	1	Correct	1	Correct	1	Correct	1	Correct	1	Correct
622	Train	1	1	Correct	0	Incorrect	1	Correct	1	Correct	1	Correct
623	Train	1	0	Incorrect	0	Incorrect	0	Incorrect	1	Correct	0	Incorrect
624	Train	1	1	Correct	1	Correct	1	Correct	1	Correct	1	Correct
625	Validation	1	1	Correct	1	Correct	1	Correct	1	Correct	1	Correct
626	Train	1	1	Correct	1	Correct	1	Correct	1	Correct	1	Correct
627	Train	1	1	Correct	1	Correct	1	Correct	1	Correct	1	Correct
628	Validation	1	1	Correct	1	Correct	1	Correct	1	Correct	1	Correct
629	Train	1	1	Correct	1	Correct	1	Correct	1	Correct	1	Correct
630	Validation	1	1	Correct	1	Correct	1	Correct	1	Correct	1	Correct
631	Train	1	1	Correct	1	Correct	1	Correct	1	Correct	1	Correct
632	Train	1	1	Correct	1	Correct	1	Correct	1	Correct	1	Correct
633	Validation	1	1	Correct	1	Correct	1	Correct	1	Correct	0	Incorrect
634	Validation	1	1	Correct	1	Correct	1	Correct	1	Correct	1	Correct
635	Train	1	1	Correct	1	Correct	1	Correct	1	Correct	1	Correct
636	Train	1	1	Correct	1	Correct	1	Correct	1	Correct	1	Correct
637	Test	1	1	Correct	1	Correct	1	Correct	1	Correct	1	Correct
638	Train	1	1	Correct	1	Correct	1	Correct	1	Correct	1	Correct
639	Train	1	1	Correct	1	Correct	1	Correct	1	Correct	1	Correct
640	Train	1	1	Correct	1	Correct	1	Correct	1	Correct	1	Correct
641	Train	1	1	Correct	1	Correct	1	Correct	1	Correct	1	Correct
642	Train	1	1	Correct	1	Correct	1	Correct	1	Correct	1	Correct
643	Train	1	0	Incorrect	0	Incorrect	0	Incorrect	0	Incorrect	0	Incorrect
644	Train	1	0	Incorrect	0	Incorrect	0	Incorrect	0	Incorrect	0	Incorrect
645	Train	1	1	Correct	1	Correct	1	Correct	1	Correct	1	Correct
646	Train	1	1	Correct	0	Incorrect	1	Correct	1	Correct	1	Correct
647	Train	1	1	Correct	1	Correct	1	Correct	1	Correct	1	Correct
648	Validation	1	1	Correct	1	Correct	1	Correct	1	Correct	1	Correct
649	Train	1	1	Correct	1	Correct	1	Correct	1	Correct	1	Correct
650	Test	1	1	Correct	1	Correct	1	Correct	1	Correct	1	Correct
651	Train	1	1	Correct	1	Correct	1	Correct	1	Correct	1	Correct
652	Train	1	1	Correct	1	Correct	1	Correct	1	Correct	1	Correct
653	Train	1	1	Correct	1	Correct	1	Correct	1	Correct	1	Correct
654	Train	1	1	Correct	1	Correct	1	Correct	1	Correct	1	Correct
655	Train	1	1	Correct	1	Correct	1	Correct	1	Correct	1	Correct
656	Train	1	1	Correct	1	Correct	1	Correct	1	Correct	1	Correct
657	Train	1	1	Correct	1	Correct	1	Correct	1	Correct	1	Correct
658	Train	1	1	Correct	1	Correct	1	Correct	1	Correct	1	Correct
659	Validation	1	1	Correct	1	Correct	1	Correct	1	Correct	1	Correct
660	Test	1	1	Correct	1	Correct	1	Correct	1	Correct	1	Correct
661	Train	1	1	Correct	1	Correct	1	Correct	1	Correct	1	Correct
662	Train	1	1	Correct	1	Correct	1	Correct	1	Correct	1	Correct
663	Train	1	1	Correct	1	Correct	1	Correct	1	Correct	1	Correct
664	Train	1	1	Correct	1	Correct	1	Correct	1	Correct	1	Correct
665	Train	1	1	Correct	1	Correct	1	Correct	1	Correct	1	Correct
666	Train	1	1	Correct	1	Correct	1	Correct	1	Correct	1	Correct
667	Train	1	1	Correct	1	Correct	1	Correct	1	Correct	1	Correct
668	Train	1	1	Correct	1	Correct	1	Correct	1	Correct	1	Correct
669	Train	1	1	Correct	1	Correct	1	Correct	1	Correct	1	Correct
670	Train	1	1	Correct	1	Correct	1	Correct	1	Correct	1	Correct
671	Test	1	1	Correct	1	Correct	1	Correct	1	Correct	1	Correct
672	Test	1	1	Correct	1	Correct	1	Correct	1	Correct	1	Correct
673	Train	1	1	Correct	1	Correct	1	Correct	1	Correct	1	Correct
674	Validation	1	1	Correct	1	Correct	1	Correct	1	Correct	1	Correct
675	Train	1	1	Correct	1	Correct	1	Correct	1	Correct	1	Correct
676	Train	1	1	Correct	1	Correct	1	Correct	1	Correct	1	Correct
677	Train	1	1	Correct	1	Correct	1	Correct	1	Correct	1	Correct
678	Train	1	1	Correct	1	Correct	1	Correct	1	Correct	1	Correct
679	Train	1	1	Correct	1	Correct	1	Correct	1	Correct	1	Correct
680	Train	1	1	Correct	1	Correct	1	Correct	1	Correct	1	Correct
681	Train	1	1	Correct	1	Correct	1	Correct	1	Correct	1	Correct
682	Validation	1	1	Correct	1	Correct	1	Correct	1	Correct	1	Correct
683	Train	1	1	Correct	1	Correct	1	Correct	1	Correct	1	Correct
684	Train	1	1	Correct	1	Correct	1	Correct	1	Correct	1	Correct
685	Train	1	1	Correct	1	Correct	1	Correct	1	Correct	1	Correct
686	Test	1	1	Correct	1	Correct	0	Incorrect	0	Incorrect	0	Incorrect
687	Train	1	1	Correct	0	Incorrect	0	Incorrect	0	Incorrect	0	Incorrect
688	Test	1	1	Correct	1	Correct	1	Correct	1	Correct	1	Correct
689	Train	1	1	Correct	1	Correct	1	Correct	1	Correct	1	Correct
690	Test	1	1	Correct	1	Correct	1	Correct	1	Correct	1	Correct
691	Train	1	1	Correct	1	Correct	1	Correct	1	Correct	1	Correct
692	Train	1	1	Correct	1	Correct	1	Correct	1	Correct	1	Correct
693	Test	1	1	Correct	1	Correct	1	Correct	1	Correct	1	Correct
694	Train	1	1	Correct	1	Correct	1	Correct	1	Correct	1	Correct
695	Validation	1	1	Correct	1	Correct	1	Correct	1	Correct	1	Correct
696	Train	1	1	Correct	1	Correct	1	Correct	1	Correct	1	Correct
697	Train	1	1	Correct	1	Correct	1	Correct	1	Correct	1	Correct
698	Validation	1	1	Correct	1	Correct	1	Correct	1	Correct	1	Correct
699	Train	1	1	Correct	1	Correct	1	Correct	1	Correct	1	Correct
700	Train	1	1	Correct	1	Correct	1	Correct	1	Correct	1	Correct
701	Train	1	1	Correct	1	Correct	1	Correct	1	Correct	1	Correct
702	Train	1	0	Incorrect	1	Correct	0	Incorrect	0	Incorrect	1	Correct
703	Validation	1	1	Correct	1	Correct	1	Correct	1	Correct	1	Correct
704	Train	1	1	Correct	1	Correct	1	Correct	1	Correct	1	Correct
705	Train	1	1	Correct	1	Correct	1	Correct	1	Correct	1	Correct
706	Validation	1	1	Correct	1	Correct	1	Correct	1	Correct	1	Correct
707	Train	1	0	Incorrect	0	Incorrect	0	Incorrect	0	Incorrect	0	Incorrect
708	Validation	1	1	Correct	1	Correct	1	Correct	1	Correct	1	Correct
709	Train	1	1	Correct	1	Correct	1	Correct	1	Correct	1	Correct
710	Train	1	1	Correct	1	Correct	1	Correct	1	Correct	1	Correct
711	Train	1	1	Correct	1	Correct	1	Correct	1	Correct	1	Correct
712	Train	1	1	Correct	1	Correct	1	Correct	1	Correct	1	Correct
713	Test	1	1	Correct	1	Correct	1	Correct	1	Correct	1	Correct
714	Train	1	1	Correct	1	Correct	1	Correct	1	Correct	1	Correct
715	Train	1	1	Correct	1	Correct	1	Correct	1	Correct	1	Correct
716	Validation	1	1	Correct	1	Correct	1	Correct	1	Correct	1	Correct
717	Train	1	1	Correct	1	Correct	1	Correct	1	Correct	1	Correct
718	Train	1	1	Correct	1	Correct	1	Correct	1	Correct	1	Correct
719	Train	1	1	Correct	1	Correct	1	Correct	1	Correct	1	Correct
720	Test	1	1	Correct	1	Correct	1	Correct	1	Correct	1	Correct
721	Train	1	0	Incorrect	0	Incorrect	0	Incorrect	0	Incorrect	0	Incorrect
722	Train	1	1	Correct	1	Correct	1	Correct	1	Correct	1	Correct
723	Train	1	1	Correct	1	Correct	1	Correct	1	Correct	1	Correct
724	Train	1	1	Correct	1	Correct	1	Correct	1	Correct	1	Correct
725	Train	1	1	Correct	1	Correct	1	Correct	1	Correct	1	Correct
726	Train	1	1	Correct	1	Correct	1	Correct	1	Correct	1	Correct
727	Train	1	1	Correct	1	Correct	1	Correct	1	Correct	1	Correct
728	Train	1	1	Correct	1	Correct	1	Correct	1	Correct	1	Correct
729	Test	1	1	Correct	1	Correct	1	Correct	1	Correct	1	Correct
730	Train	1	1	Correct	1	Correct	1	Correct	1	Correct	1	Correct
731	Train	1	1	Correct	1	Correct	1	Correct	1	Correct	1	Correct
732	Train	1	1	Correct	1	Correct	1	Correct	1	Correct	1	Correct
733	Train	1	1	Correct	0	Incorrect	0	Incorrect	1	Correct	0	Incorrect
734	Test	1	0	Incorrect	0	Incorrect	0	Incorrect	0	Incorrect	0	Incorrect
735	Train	1	1	Correct	1	Correct	1	Correct	1	Correct	1	Correct
736	Validation	1	1	Correct	1	Correct	1	Correct	0	Incorrect	1	Correct
737	Train	1	1	Correct	1	Correct	1	Correct	1	Correct	1	Correct
738	Train	1	1	Correct	1	Correct	1	Correct	1	Correct	1	Correct
739	Test	1	1	Correct	1	Correct	1	Correct	1	Correct	1	Correct
740	Validation	1	1	Correct	1	Correct	1	Correct	1	Correct	1	Correct
741	Train	1	1	Correct	1	Correct	1	Correct	1	Correct	1	Correct
742	Train	1	1	Correct	1	Correct	1	Correct	1	Correct	1	Correct
743	Train	1	1	Correct	1	Correct	1	Correct	1	Correct	1	Correct
744	Train	1	1	Correct	1	Correct	1	Correct	1	Correct	1	Correct
745	Test	1	0	Incorrect	1	Correct	0	Incorrect	0	Incorrect	1	Correct
746	Train	1	1	Correct	1	Correct	1	Correct	1	Correct	1	Correct
747	Train	1	1	Correct	1	Correct	1	Correct	1	Correct	1	Correct
748	Train	1	1	Correct	1	Correct	1	Correct	1	Correct	1	Correct
749	Train	1	0	Incorrect	0	Incorrect	0	Incorrect	0	Incorrect	0	Incorrect
750	Validation	1	1	Correct	1	Correct	1	Correct	1	Correct	1	Correct
751	Train	1	1	Correct	1	Correct	1	Correct	1	Correct	1	Correct
752	Train	1	1	Correct	1	Correct	1	Correct	1	Correct	1	Correct
753	Validation	1	1	Correct	1	Correct	1	Correct	1	Correct	1	Correct
754	Test	1	1	Correct	1	Correct	1	Correct	1	Correct	1	Correct
755	Test	1	1	Correct	1	Correct	1	Correct	1	Correct	1	Correct
756	Train	1	1	Correct	1	Correct	1	Correct	1	Correct	1	Correct
757	Train	1	1	Correct	1	Correct	1	Correct	1	Correct	1	Correct
758	Train	1	1	Correct	1	Correct	1	Correct	1	Correct	1	Correct
759	Validation	1	1	Correct	1	Correct	1	Correct	1	Correct	0	Incorrect
760	Train	1	1	Correct	1	Correct	1	Correct	1	Correct	1	Correct
761	Validation	1	1	Correct	1	Correct	1	Correct	1	Correct	1	Correct
762	Validation	1	1	Correct	1	Correct	1	Correct	1	Correct	1	Correct
763	Train	1	1	Correct	1	Correct	1	Correct	1	Correct	1	Correct
764	Validation	1	1	Correct	1	Correct	1	Correct	1	Correct	1	Correct
765	Test	1	1	Correct	1	Correct	1	Correct	0	Incorrect	1	Correct
766	Validation	1	1	Correct	1	Correct	1	Correct	1	Correct	1	Correct
767	Test	1	1	Correct	1	Correct	1	Correct	1	Correct	1	Correct
768	Train	1	1	Correct	1	Correct	1	Correct	1	Correct	1	Correct
769	Validation	1	0	Incorrect	0	Incorrect	0	Incorrect	0	Incorrect	0	Incorrect
770	Train	1	1	Correct	1	Correct	1	Correct	1	Correct	1	Correct
771	Train	1	1	Correct	1	Correct	1	Correct	1	Correct	1	Correct
772	Train	1	1	Correct	1	Correct	1	Correct	1	Correct	1	Correct
773	Train	1	1	Correct	1	Correct	1	Correct	1	Correct	1	Correct
774	Test	1	1	Correct	1	Correct	1	Correct	1	Correct	1	Correct
775	Train	1	0	Incorrect	0	Incorrect	0	Incorrect	0	Incorrect	1	Correct
776	Test	1	1	Correct	1	Correct	1	Correct	1	Correct	1	Correct
777	Test	1	1	Correct	1	Correct	1	Correct	1	Correct	1	Correct
778	Train	1	1	Correct	1	Correct	1	Correct	1	Correct	1	Correct
779	Train	1	1	Correct	1	Correct	1	Correct	0	Incorrect	0	Incorrect
780	Train	1	1	Correct	1	Correct	1	Correct	1	Correct	1	Correct
781	Train	1	1	Correct	1	Correct	1	Correct	1	Correct	1	Correct
782	Train	1	1	Correct	1	Correct	1	Correct	1	Correct	1	Correct
783	Train	1	1	Correct	1	Correct	1	Correct	1	Correct	1	Correct
784	Validation	1	1	Correct	1	Correct	1	Correct	1	Correct	1	Correct
785	Train	1	1	Correct	1	Correct	1	Correct	1	Correct	1	Correct
786	Test	1	1	Correct	1	Correct	1	Correct	1	Correct	1	Correct
787	Train	1	1	Correct	1	Correct	1	Correct	1	Correct	1	Correct
788	Validation	1	1	Correct	1	Correct	1	Correct	1	Correct	1	Correct
789	Train	1	1	Correct	1	Correct	1	Correct	1	Correct	1	Correct
790	Test	1	1	Correct	1	Correct	1	Correct	1	Correct	1	Correct
791	Validation	1	0	Incorrect	0	Incorrect	0	Incorrect	0	Incorrect	0	Incorrect
792	Train	1	1	Correct	1	Correct	1	Correct	1	Correct	1	Correct
793	Validation	1	1	Correct	1	Correct	1	Correct	1	Correct	1	Correct
794	Train	1	1	Correct	1	Correct	1	Correct	1	Correct	1	Correct
795	Train	1	0	Incorrect	1	Correct	1	Correct	0	Incorrect	1	Correct
796	Train	1	0	Incorrect	0	Incorrect	0	Incorrect	0	Incorrect	0	Incorrect
797	Train	1	1	Correct	1	Correct	1	Correct	1	Correct	1	Correct
798	Train	1	1	Correct	1	Correct	1	Correct	1	Correct	1	Correct
799	Train	1	1	Correct	1	Correct	1	Correct	1	Correct	1	Correct
800	Train	1	1	Correct	1	Correct	1	Correct	1	Correct	1	Correct
801	Train	1	1	Correct	1	Correct	1	Correct	1	Correct	1	Correct
802	Train	1	1	Correct	0	Incorrect	1	Correct	1	Correct	0	Incorrect
803	Validation	1	1	Correct	1	Correct	1	Correct	1	Correct	1	Correct
804	Train	1	1	Correct	1	Correct	1	Correct	1	Correct	1	Correct
805	Train	1	1	Correct	1	Correct	1	Correct	1	Correct	1	Correct
806	Train	1	1	Correct	1	Correct	1	Correct	1	Correct	1	Correct
807	Train	1	1	Correct	1	Correct	1	Correct	1	Correct	1	Correct
808	Train	1	1	Correct	1	Correct	1	Correct	1	Correct	1	Correct
809	Train	1	1	Correct	1	Correct	1	Correct	1	Correct	1	Correct
810	Train	1	1	Correct	1	Correct	1	Correct	1	Correct	1	Correct
811	Train	1	1	Correct	1	Correct	1	Correct	1	Correct	1	Correct
812	Train	1	1	Correct	1	Correct	1	Correct	1	Correct	1	Correct
813	Train	1	1	Correct	1	Correct	1	Correct	1	Correct	1	Correct
814	Test	1	1	Correct	1	Correct	1	Correct	1	Correct	1	Correct
815	Train	1	1	Correct	1	Correct	1	Correct	1	Correct	1	Correct
816	Train	1	1	Correct	1	Correct	1	Correct	1	Correct	1	Correct
817	Train	1	1	Correct	1	Correct	1	Correct	0	Incorrect	1	Correct
818	Train	1	1	Correct	1	Correct	1	Correct	1	Correct	1	Correct
819	Train	1	1	Correct	1	Correct	1	Correct	1	Correct	1	Correct
820	Validation	1	1	Correct	1	Correct	1	Correct	1	Correct	1	Correct
821	Train	1	1	Correct	1	Correct	1	Correct	1	Correct	1	Correct
822	Test	1	1	Correct	1	Correct	1	Correct	1	Correct	1	Correct
823	Train	1	1	Correct	1	Correct	1	Correct	1	Correct	1	Correct
824	Train	1	1	Correct	1	Correct	1	Correct	1	Correct	1	Correct
825	Test	1	1	Correct	1	Correct	1	Correct	1	Correct	1	Correct
826	Train	1	1	Correct	1	Correct	1	Correct	1	Correct	1	Correct
827	Train	1	1	Correct	1	Correct	1	Correct	1	Correct	1	Correct
828	Validation	1	1	Correct	1	Correct	1	Correct	1	Correct	1	Correct
829	Test	1	1	Correct	1	Correct	1	Correct	1	Correct	1	Correct
830	Train	1	1	Correct	1	Correct	1	Correct	1	Correct	1	Correct
831	Train	1	1	Correct	1	Correct	1	Correct	1	Correct	1	Correct
832	Train	1	1	Correct	1	Correct	1	Correct	1	Correct	1	Correct
833	Train	1	1	Correct	1	Correct	1	Correct	1	Correct	1	Correct
834	Train	1	1	Correct	1	Correct	1	Correct	1	Correct	1	Correct
835	Train	1	1	Correct	1	Correct	1	Correct	1	Correct	1	Correct
836	Train	1	1	Correct	1	Correct	1	Correct	1	Correct	1	Correct
837	Train	1	1	Correct	1	Correct	1	Correct	1	Correct	1	Correct
838	Train	1	1	Correct	1	Correct	1	Correct	1	Correct	1	Correct
839	Train	1	1	Correct	1	Correct	1	Correct	1	Correct	1	Correct
840	Train	1	1	Correct	1	Correct	1	Correct	1	Correct	1	Correct
841	Train	1	1	Correct	1	Correct	1	Correct	1	Correct	1	Correct
842	Validation	1	1	Correct	1	Correct	1	Correct	1	Correct	1	Correct
843	Validation	1	0	Incorrect	1	Correct	1	Correct	1	Correct	1	Correct
844	Train	1	1	Correct	1	Correct	1	Correct	1	Correct	1	Correct
845	Train	1	1	Correct	1	Correct	1	Correct	1	Correct	1	Correct
846	Train	1	1	Correct	1	Correct	1	Correct	1	Correct	0	Incorrect
847	Validation	1	1	Correct	1	Correct	1	Correct	1	Correct	1	Correct
848	Test	1	1	Correct	1	Correct	1	Correct	1	Correct	1	Correct
849	Train	1	1	Correct	1	Correct	1	Correct	1	Correct	1	Correct
850	Train	1	0	Incorrect	1	Correct	1	Correct	0	Incorrect	0	Incorrect
851	Train	1	1	Correct	1	Correct	1	Correct	1	Correct	1	Correct
852	Train	1	1	Correct	1	Correct	1	Correct	1	Correct	1	Correct
853	Train	1	1	Correct	1	Correct	1	Correct	1	Correct	1	Correct
854	Train	1	1	Correct	1	Correct	0	Incorrect	0	Incorrect	1	Correct
855	Train	1	0	Incorrect	0	Incorrect	0	Incorrect	0	Incorrect	0	Incorrect
856	Test	1	1	Correct	1	Correct	1	Correct	1	Correct	1	Correct
857	Train	1	1	Correct	1	Correct	1	Correct	1	Correct	1	Correct
858	Train	1	1	Correct	1	Correct	1	Correct	1	Correct	1	Correct
859	Validation	1	1	Correct	1	Correct	1	Correct	1	Correct	1	Correct
860	Train	1	1	Correct	1	Correct	1	Correct	1	Correct	1	Correct
861	Train	1	1	Correct	1	Correct	1	Correct	1	Correct	1	Correct
862	Test	1	1	Correct	1	Correct	1	Correct	1	Correct	1	Correct
863	Train	1	1	Correct	1	Correct	1	Correct	1	Correct	1	Correct
864	Train	1	1	Correct	1	Correct	1	Correct	1	Correct	1	Correct
865	Train	1	1	Correct	1	Correct	1	Correct	1	Correct	1	Correct
866	Train	1	1	Correct	1	Correct	1	Correct	1	Correct	1	Correct
867	Train	1	1	Correct	1	Correct	1	Correct	1	Correct	1	Correct
868	Train	1	1	Correct	1	Correct	1	Correct	1	Correct	1	Correct
869	Validation	1	1	Correct	1	Correct	1	Correct	1	Correct	1	Correct
870	Train	1	0	Incorrect	1	Correct	0	Incorrect	0	Incorrect	0	Incorrect
871	Train	1	1	Correct	1	Correct	1	Correct	1	Correct	1	Correct
872	Test	1	0	Incorrect	0	Incorrect	1	Correct	0	Incorrect	1	Correct
873	Train	1	1	Correct	1	Correct	1	Correct	1	Correct	1	Correct
874	Train	1	1	Correct	1	Correct	1	Correct	1	Correct	1	Correct
875	Test	1	1	Correct	1	Correct	1	Correct	1	Correct	1	Correct
876	Train	1	1	Correct	1	Correct	1	Correct	1	Correct	1	Correct
877	Train	1	0	Incorrect	0	Incorrect	0	Incorrect	0	Incorrect	0	Incorrect
878	Train	1	1	Correct	1	Correct	1	Correct	1	Correct	1	Correct
879	Train	1	1	Correct	1	Correct	1	Correct	0	Incorrect	1	Correct
880	Train	1	1	Correct	1	Correct	1	Correct	1	Correct	1	Correct
881	Validation	1	1	Correct	1	Correct	1	Correct	1	Correct	1	Correct
882	Train	1	1	Correct	1	Correct	1	Correct	1	Correct	1	Correct
883	Train	1	1	Correct	1	Correct	1	Correct	1	Correct	1	Correct
884	Test	1	1	Correct	1	Correct	1	Correct	1	Correct	1	Correct
885	Train	1	1	Correct	1	Correct	1	Correct	1	Correct	1	Correct
886	Test	1	1	Correct	1	Correct	1	Correct	1	Correct	1	Correct
887	Train	1	1	Correct	1	Correct	1	Correct	1	Correct	1	Correct
888	Train	1	1	Correct	1	Correct	1	Correct	1	Correct	1	Correct
889	Train	1	1	Correct	1	Correct	1	Correct	1	Correct	1	Correct
890	Train	1	1	Correct	1	Correct	1	Correct	1	Correct	1	Correct
891	Train	1	1	Correct	1	Correct	1	Correct	1	Correct	1	Correct
892	Train	1	1	Correct	1	Correct	1	Correct	1	Correct	1	Correct
893	Validation	1	1	Correct	1	Correct	1	Correct	1	Correct	1	Correct
894	Test	1	1	Correct	1	Correct	1	Correct	1	Correct	1	Correct
895	Train	1	1	Correct	1	Correct	1	Correct	1	Correct	1	Correct
896	Train	1	1	Correct	1	Correct	1	Correct	1	Correct	1	Correct
897	Train	1	1	Correct	0	Incorrect	1	Correct	1	Correct	1	Correct
898	Train	1	1	Correct	1	Correct	1	Correct	1	Correct	1	Correct
899	Train	1	1	Correct	1	Correct	1	Correct	1	Correct	1	Correct
900	Train	1	1	Correct	1	Correct	1	Correct	1	Correct	1	Correct
901	Train	1	1	Correct	1	Correct	1	Correct	1	Correct	1	Correct
902	Validation	1	1	Correct	1	Correct	1	Correct	1	Correct	1	Correct
903	Train	1	0	Incorrect	1	Correct	1	Correct	1	Correct	1	Correct
904	Test	1	1	Correct	1	Correct	1	Correct	1	Correct	1	Correct
905	Train	1	1	Correct	1	Correct	1	Correct	1	Correct	1	Correct
906	Train	1	1	Correct	1	Correct	1	Correct	1	Correct	1	Correct
907	Validation	1	1	Correct	1	Correct	1	Correct	1	Correct	1	Correct
908	Train	1	1	Correct	1	Correct	1	Correct	1	Correct	1	Correct
909	Test	1	1	Correct	1	Correct	1	Correct	1	Correct	1	Correct
910	Test	1	1	Correct	1	Correct	1	Correct	1	Correct	1	Correct
911	Train	1	1	Correct	1	Correct	1	Correct	1	Correct	1	Correct
912	Train	1	1	Correct	1	Correct	1	Correct	1	Correct	1	Correct
913	Validation	1	1	Correct	1	Correct	1	Correct	1	Correct	1	Correct
914	Train	1	1	Correct	1	Correct	1	Correct	1	Correct	1	Correct
915	Train	1	1	Correct	1	Correct	1	Correct	1	Correct	1	Correct
916	Train	1	1	Correct	1	Correct	1	Correct	1	Correct	1	Correct
917	Train	1	1	Correct	1	Correct	1	Correct	1	Correct	1	Correct
918	Validation	1	1	Correct	1	Correct	1	Correct	1	Correct	1	Correct
919	Train	1	0	Incorrect	1	Correct	1	Correct	0	Incorrect	0	Incorrect
920	Train	1	0	Incorrect	1	Correct	1	Correct	0	Incorrect	1	Correct
921	Train	1	1	Correct	1	Correct	1	Correct	1	Correct	1	Correct
922	Validation	1	1	Correct	1	Correct	1	Correct	1	Correct	1	Correct
923	Train	1	1	Correct	1	Correct	1	Correct	1	Correct	1	Correct
924	Train	1	1	Correct	1	Correct	1	Correct	1	Correct	1	Correct
925	Train	1	1	Correct	0	Incorrect	0	Incorrect	0	Incorrect	1	Correct
926	Validation	1	1	Correct	1	Correct	1	Correct	1	Correct	1	Correct
927	Train	1	0	Incorrect	0	Incorrect	1	Correct	0	Incorrect	0	Incorrect
928	Train	1	1	Correct	1	Correct	1	Correct	1	Correct	1	Correct
929	Train	1	1	Correct	1	Correct	1	Correct	1	Correct	1	Correct
930	Train	1	1	Correct	1	Correct	1	Correct	1	Correct	1	Correct
931	Validation	1	1	Correct	1	Correct	1	Correct	1	Correct	1	Correct
932	Test	1	1	Correct	1	Correct	1	Correct	1	Correct	1	Correct
933	Train	1	1	Correct	1	Correct	1	Correct	1	Correct	1	Correct
934	Train	1	1	Correct	1	Correct	1	Correct	1	Correct	1	Correct
935	Train	1	1	Correct	1	Correct	1	Correct	0	Incorrect	1	Correct
936	Train	1	1	Correct	1	Correct	1	Correct	1	Correct	1	Correct
937	Train	1	1	Correct	1	Correct	1	Correct	0	Incorrect	1	Correct
938	Train	1	1	Correct	1	Correct	1	Correct	1	Correct	1	Correct
939	Train	1	1	Correct	1	Correct	1	Correct	1	Correct	1	Correct
940	Test	1	1	Correct	1	Correct	1	Correct	1	Correct	1	Correct
941	Train	1	1	Correct	1	Correct	1	Correct	1	Correct	1	Correct
942	Train	1	0	Incorrect	1	Correct	1	Correct	0	Incorrect	1	Correct
943	Train	1	0	Incorrect	1	Correct	1	Correct	0	Incorrect	0	Incorrect
944	Train	1	1	Correct	1	Correct	1	Correct	0	Incorrect	1	Correct
945	Train	1	1	Correct	1	Correct	1	Correct	1	Correct	1	Correct
946	Validation	1	1	Correct	1	Correct	1	Correct	1	Correct	1	Correct
947	Test	1	1	Correct	1	Correct	1	Correct	1	Correct	1	Correct
948	Train	1	1	Correct	1	Correct	1	Correct	1	Correct	1	Correct
949	Validation	1	1	Correct	1	Correct	1	Correct	1	Correct	1	Correct
950	Train	1	1	Correct	1	Correct	1	Correct	1	Correct	1	Correct
951	Test	1	1	Correct	1	Correct	1	Correct	1	Correct	1	Correct
952	Train	1	0	Incorrect	1	Correct	1	Correct	1	Correct	0	Incorrect
953	Train	1	1	Correct	1	Correct	1	Correct	1	Correct	1	Correct
954	Validation	1	1	Correct	1	Correct	0	Incorrect	1	Correct	1	Correct
955	Test	1	1	Correct	1	Correct	1	Correct	1	Correct	1	Correct
956	Test	1	1	Correct	1	Correct	1	Correct	1	Correct	1	Correct
957	Test	1	1	Correct	1	Correct	1	Correct	1	Correct	1	Correct
958	Test	1	1	Correct	1	Correct	1	Correct	1	Correct	1	Correct
959	Validation	1	1	Correct	1	Correct	1	Correct	1	Correct	1	Correct
960	Train	1	1	Correct	1	Correct	1	Correct	1	Correct	1	Correct
961	Test	1	0	Incorrect	1	Correct	1	Correct	0	Incorrect	1	Correct
962	Test	1	0	Incorrect	1	Correct	0	Incorrect	0	Incorrect	0	Incorrect
963	Test	1	1	Correct	1	Correct	1	Correct	1	Correct	1	Correct
964	Validation	1	1	Correct	1	Correct	0	Incorrect	0	Incorrect	1	Correct
965	Train	1	1	Correct	1	Correct	1	Correct	1	Correct	1	Correct
966	Validation	1	1	Correct	0	Incorrect	0	Incorrect	0	Incorrect	0	Incorrect
967	Train	1	0	Incorrect	0	Incorrect	1	Correct	1	Correct	0	Incorrect
968	Train	1	1	Correct	1	Correct	1	Correct	1	Correct	1	Correct
969	Test	1	1	Correct	1	Correct	1	Correct	1	Correct	1	Correct
970	Train	1	1	Correct	1	Correct	1	Correct	1	Correct	1	Correct
971	Train	1	1	Correct	1	Correct	1	Correct	1	Correct	1	Correct
972	Train	1	1	Correct	1	Correct	1	Correct	1	Correct	1	Correct
973	Train	1	1	Correct	1	Correct	1	Correct	1	Correct	1	Correct
974	Train	1	1	Correct	1	Correct	1	Correct	0	Incorrect	0	Incorrect
975	Test	1	0	Incorrect	1	Correct	1	Correct	1	Correct	1	Correct
976	Train	1	1	Correct	1	Correct	1	Correct	1	Correct	1	Correct
977	Train	1	1	Correct	1	Correct	1	Correct	1	Correct	1	Correct
978	Train	0	0	Correct	0	Correct	0	Correct	0	Correct	0	Correct
979	Validation	0	1	Incorrect	1	Incorrect	1	Incorrect	1	Incorrect	1	Incorrect
980	Test	0	1	Incorrect	1	Incorrect	0	Correct	1	Incorrect	1	Incorrect
981	Train	0	1	Incorrect	0	Correct	1	Incorrect	1	Incorrect	1	Incorrect
982	Train	0	0	Correct	0	Correct	0	Correct	0	Correct	0	Correct
983	Train	0	1	Incorrect	1	Incorrect	1	Incorrect	1	Incorrect	1	Incorrect
984	Train	0	1	Incorrect	0	Correct	1	Incorrect	1	Incorrect	1	Incorrect
985	Train	0	0	Correct	1	Incorrect	0	Correct	1	Incorrect	1	Incorrect
986	Validation	0	0	Correct	0	Correct	0	Correct	0	Correct	0	Correct
987	Train	0	1	Incorrect	1	Incorrect	1	Incorrect	1	Incorrect	1	Incorrect
988	Train	0	0	Correct	0	Correct	0	Correct	0	Correct	0	Correct
989	Train	0	0	Correct	0	Correct	0	Correct	0	Correct	0	Correct
990	Train	0	0	Correct	0	Correct	0	Correct	0	Correct	0	Correct
991	Test	0	0	Correct	0	Correct	0	Correct	0	Correct	1	Incorrect
992	Train	0	1	Incorrect	1	Incorrect	1	Incorrect	1	Incorrect	1	Incorrect
993	Test	0	1	Incorrect	1	Incorrect	1	Incorrect	1	Incorrect	1	Incorrect
994	Validation	0	1	Incorrect	0	Correct	0	Correct	0	Correct	0	Correct
995	Validation	0	0	Correct	0	Correct	0	Correct	0	Correct	0	Correct
996	Train	0	0	Correct	0	Correct	0	Correct	0	Correct	0	Correct
997	Train	0	0	Correct	0	Correct	0	Correct	0	Correct	0	Correct
998	Train	0	1	Incorrect	0	Correct	0	Correct	1	Incorrect	1	Incorrect
999	Validation	0	0	Correct	0	Correct	0	Correct	0	Correct	0	Correct
1000	Train	0	1	Incorrect	1	Incorrect	1	Incorrect	1	Incorrect	1	Incorrect
1001	Train	0	1	Incorrect	1	Incorrect	1	Incorrect	1	Incorrect	1	Incorrect
1002	Test	0	0	Correct	1	Incorrect	1	Incorrect	0	Correct	0	Correct
1003	Train	0	0	Correct	0	Correct	1	Incorrect	1	Incorrect	1	Incorrect
1004	Train	0	0	Correct	0	Correct	1	Incorrect	0	Correct	1	Incorrect
1005	Train	0	0	Correct	0	Correct	0	Correct	0	Correct	0	Correct
1006	Train	0	0	Correct	0	Correct	0	Correct	0	Correct	0	Correct
1007	Train	0	0	Correct	0	Correct	0	Correct	0	Correct	0	Correct
1008	Train	0	0	Correct	0	Correct	0	Correct	0	Correct	0	Correct
1009	Train	0	1	Incorrect	1	Incorrect	1	Incorrect	1	Incorrect	1	Incorrect
1010	Train	0	1	Incorrect	1	Incorrect	1	Incorrect	1	Incorrect	1	Incorrect
1011	Train	0	0	Correct	0	Correct	0	Correct	0	Correct	0	Correct
1012	Train	0	0	Correct	1	Incorrect	1	Incorrect	1	Incorrect	1	Incorrect
1013	Train	0	0	Correct	0	Correct	0	Correct	0	Correct	0	Correct
1014	Train	0	0	Correct	0	Correct	0	Correct	0	Correct	0	Correct
1015	Train	0	0	Correct	0	Correct	0	Correct	0	Correct	0	Correct
1016	Train	0	0	Correct	0	Correct	0	Correct	1	Incorrect	0	Correct
1017	Train	0	0	Correct	0	Correct	1	Incorrect	0	Correct	0	Correct
1018	Train	0	1	Incorrect	0	Correct	0	Correct	1	Incorrect	0	Correct
1019	Validation	0	0	Correct	0	Correct	1	Incorrect	1	Incorrect	1	Incorrect
1020	Train	0	1	Incorrect	1	Incorrect	1	Incorrect	1	Incorrect	1	Incorrect
1021	Train	0	0	Correct	0	Correct	0	Correct	0	Correct	0	Correct
1022	Train	0	0	Correct	0	Correct	0	Correct	0	Correct	0	Correct
1023	Validation	0	1	Incorrect	0	Correct	1	Incorrect	1	Incorrect	1	Incorrect
1024	Train	0	1	Incorrect	1	Incorrect	1	Incorrect	1	Incorrect	1	Incorrect
1025	Train	0	1	Incorrect	1	Incorrect	1	Incorrect	1	Incorrect	1	Incorrect
1026	Train	0	1	Incorrect	1	Incorrect	1	Incorrect	1	Incorrect	1	Incorrect
1027	Validation	0	1	Incorrect	1	Incorrect	1	Incorrect	1	Incorrect	1	Incorrect
1028	Train	0	0	Correct	0	Correct	0	Correct	0	Correct	0	Correct
1029	Train	0	1	Incorrect	0	Correct	1	Incorrect	0	Correct	1	Incorrect
1030	Validation	0	1	Incorrect	0	Correct	0	Correct	0	Correct	0	Correct
1031	Train	0	0	Correct	0	Correct	0	Correct	0	Correct	0	Correct
1032	Train	0	0	Correct	0	Correct	0	Correct	0	Correct	0	Correct
1033	Train	0	0	Correct	0	Correct	0	Correct	0	Correct	0	Correct
1034	Train	0	0	Correct	0	Correct	0	Correct	0	Correct	0	Correct
1035	Validation	0	1	Incorrect	0	Correct	0	Correct	1	Incorrect	0	Correct
1036	Train	0	1	Incorrect	0	Correct	1	Incorrect	1	Incorrect	0	Correct
1037	Test	0	0	Correct	0	Correct	0	Correct	0	Correct	0	Correct
1038	Train	0	0	Correct	0	Correct	0	Correct	0	Correct	0	Correct
1039	Train	0	0	Correct	0	Correct	0	Correct	0	Correct	0	Correct
1040	Train	0	1	Incorrect	1	Incorrect	1	Incorrect	0	Correct	1	Incorrect
1041	Train	0	0	Correct	1	Incorrect	0	Correct	0	Correct	1	Incorrect
1042	Train	0	1	Incorrect	0	Correct	0	Correct	1	Incorrect	0	Correct
1043	Validation	0	0	Correct	0	Correct	0	Correct	0	Correct	0	Correct
1044	Train	0	0	Correct	0	Correct	0	Correct	0	Correct	0	Correct
1045	Train	0	1	Incorrect	1	Incorrect	1	Incorrect	1	Incorrect	1	Incorrect
1046	Test	0	1	Incorrect	1	Incorrect	1	Incorrect	1	Incorrect	1	Incorrect
1047	Train	0	0	Correct	0	Correct	0	Correct	0	Correct	0	Correct
1048	Test	0	1	Incorrect	0	Correct	0	Correct	1	Incorrect	1	Incorrect
1049	Train	0	0	Correct	1	Incorrect	0	Correct	1	Incorrect	1	Incorrect
1050	Train	0	0	Correct	0	Correct	0	Correct	0	Correct	0	Correct
1051	Train	0	0	Correct	0	Correct	0	Correct	0	Correct	0	Correct
1052	Train	0	1	Incorrect	1	Incorrect	1	Incorrect	1	Incorrect	1	Incorrect
1053	Test	0	0	Correct	0	Correct	0	Correct	0	Correct	0	Correct
1054	Train	0	0	Correct	0	Correct	0	Correct	1	Incorrect	0	Correct
1055	Train	0	0	Correct	0	Correct	0	Correct	0	Correct	0	Correct
1056	Train	0	0	Correct	0	Correct	0	Correct	0	Correct	0	Correct
1057	Train	0	0	Correct	0	Correct	0	Correct	1	Incorrect	0	Correct
1058	Train	0	1	Incorrect	1	Incorrect	0	Correct	1	Incorrect	1	Incorrect
1059	Train	0	0	Correct	0	Correct	1	Incorrect	1	Incorrect	1	Incorrect
1060	Train	0	0	Correct	0	Correct	0	Correct	0	Correct	0	Correct
1061	Train	0	0	Correct	1	Incorrect	0	Correct	0	Correct	1	Incorrect
1062	Test	0	1	Incorrect	1	Incorrect	1	Incorrect	1	Incorrect	1	Incorrect
1063	Train	0	0	Correct	0	Correct	0	Correct	0	Correct	0	Correct
1064	Train	0	0	Correct	0	Correct	0	Correct	0	Correct	0	Correct
1065	Train	0	0	Correct	0	Correct	1	Incorrect	0	Correct	0	Correct
1066	Train	0	0	Correct	0	Correct	0	Correct	0	Correct	0	Correct
1067	Train	0	0	Correct	1	Incorrect	1	Incorrect	1	Incorrect	1	Incorrect
1068	Train	0	0	Correct	0	Correct	0	Correct	0	Correct	0	Correct
1069	Train	0	0	Correct	0	Correct	0	Correct	0	Correct	0	Correct
1070	Train	0	0	Correct	0	Correct	0	Correct	1	Incorrect	0	Correct
1071	Train	0	0	Correct	0	Correct	0	Correct	0	Correct	0	Correct
1072	Train	0	0	Correct	0	Correct	0	Correct	0	Correct	0	Correct
1073	Train	0	0	Correct	0	Correct	0	Correct	0	Correct	0	Correct
1074	Train	0	0	Correct	0	Correct	0	Correct	0	Correct	0	Correct
1075	Train	0	0	Correct	0	Correct	0	Correct	0	Correct	0	Correct
1076	Train	0	1	Incorrect	1	Incorrect	1	Incorrect	1	Incorrect	1	Incorrect
1077	Train	0	0	Correct	0	Correct	0	Correct	0	Correct	0	Correct
1078	Test	0	0	Correct	0	Correct	0	Correct	0	Correct	0	Correct
1079	Train	0	0	Correct	0	Correct	0	Correct	0	Correct	0	Correct
1080	Train	0	0	Correct	0	Correct	0	Correct	0	Correct	0	Correct
1081	Train	0	0	Correct	0	Correct	0	Correct	0	Correct	0	Correct
1082	Train	0	0	Correct	0	Correct	0	Correct	0	Correct	0	Correct
1083	Train	0	0	Correct	0	Correct	0	Correct	0	Correct	0	Correct
1084	Train	0	0	Correct	1	Incorrect	1	Incorrect	1	Incorrect	1	Incorrect
1085	Train	0	0	Correct	0	Correct	0	Correct	0	Correct	0	Correct
1086	Train	0	0	Correct	0	Correct	0	Correct	0	Correct	0	Correct
1087	Train	0	0	Correct	0	Correct	0	Correct	0	Correct	0	Correct
1088	Train	0	0	Correct	0	Correct	0	Correct	0	Correct	0	Correct
1089	Train	0	0	Correct	0	Correct	0	Correct	1	Incorrect	0	Correct
1090	Train	0	0	Correct	0	Correct	0	Correct	0	Correct	0	Correct
1091	Train	0	0	Correct	0	Correct	0	Correct	0	Correct	0	Correct
1092	Train	0	0	Correct	0	Correct	1	Incorrect	0	Correct	0	Correct
1093	Train	0	0	Correct	0	Correct	0	Correct	0	Correct	0	Correct
1094	Train	0	0	Correct	0	Correct	0	Correct	0	Correct	0	Correct
1095	Validation	0	0	Correct	0	Correct	0	Correct	0	Correct	0	Correct
1096	Train	0	0	Correct	0	Correct	0	Correct	0	Correct	0	Correct
1097	Test	0	0	Correct	0	Correct	0	Correct	0	Correct	0	Correct
1098	Train	0	0	Correct	0	Correct	0	Correct	0	Correct	0	Correct
1099	Test	0	1	Incorrect	1	Incorrect	1	Incorrect	1	Incorrect	1	Incorrect
1100	Train	0	0	Correct	0	Correct	0	Correct	0	Correct	0	Correct
1101	Train	0	0	Correct	0	Correct	0	Correct	0	Correct	0	Correct
1102	Test	0	0	Correct	0	Correct	0	Correct	0	Correct	0	Correct
1103	Train	0	0	Correct	0	Correct	0	Correct	0	Correct	1	Incorrect
1104	Test	0	0	Correct	0	Correct	0	Correct	0	Correct	0	Correct
1105	Train	0	0	Correct	0	Correct	0	Correct	0	Correct	0	Correct
1106	Validation	0	1	Incorrect	1	Incorrect	0	Correct	1	Incorrect	1	Incorrect
1107	Train	0	0	Correct	0	Correct	0	Correct	0	Correct	0	Correct
1108	Test	0	0	Correct	0	Correct	0	Correct	0	Correct	0	Correct
1109	Train	0	0	Correct	0	Correct	0	Correct	0	Correct	0	Correct
1110	Train	0	0	Correct	0	Correct	0	Correct	0	Correct	0	Correct
1111	Train	0	0	Correct	0	Correct	0	Correct	0	Correct	0	Correct
1112	Train	0	0	Correct	0	Correct	0	Correct	0	Correct	0	Correct
1113	Validation	0	0	Correct	0	Correct	1	Incorrect	0	Correct	0	Correct
1114	Train	0	0	Correct	0	Correct	0	Correct	0	Correct	0	Correct
1115	Test	0	0	Correct	0	Correct	0	Correct	0	Correct	0	Correct
1116	Train	0	0	Correct	0	Correct	0	Correct	0	Correct	0	Correct
1117	Train	0	0	Correct	1	Incorrect	0	Correct	0	Correct	1	Incorrect
1118	Validation	0	1	Incorrect	0	Correct	0	Correct	0	Correct	0	Correct
1119	Train	0	0	Correct	0	Correct	0	Correct	0	Correct	0	Correct
1120	Train	0	0	Correct	0	Correct	0	Correct	0	Correct	0	Correct
1121	Train	0	0	Correct	0	Correct	0	Correct	1	Incorrect	0	Correct
1122	Train	0	0	Correct	0	Correct	0	Correct	0	Correct	0	Correct
1123	Train	0	0	Correct	0	Correct	0	Correct	0	Correct	0	Correct
1124	Train	0	0	Correct	0	Correct	0	Correct	0	Correct	0	Correct
1125	Train	0	0	Correct	0	Correct	0	Correct	0	Correct	0	Correct
1126	Train	0	0	Correct	0	Correct	0	Correct	0	Correct	0	Correct
1127	Train	0	0	Correct	0	Correct	0	Correct	0	Correct	0	Correct
1128	Train	0	0	Correct	0	Correct	0	Correct	0	Correct	0	Correct
1129	Train	0	0	Correct	0	Correct	0	Correct	0	Correct	0	Correct
1130	Train	0	0	Correct	0	Correct	0	Correct	0	Correct	0	Correct
1131	Test	0	0	Correct	1	Incorrect	1	Incorrect	1	Incorrect	1	Incorrect
1132	Train	0	0	Correct	0	Correct	0	Correct	0	Correct	0	Correct
1133	Train	0	0	Correct	0	Correct	0	Correct	0	Correct	0	Correct
1134	Test	0	0	Correct	0	Correct	0	Correct	0	Correct	0	Correct
1135	Validation	0	0	Correct	0	Correct	0	Correct	0	Correct	0	Correct
1136	Train	0	0	Correct	1	Incorrect	1	Incorrect	0	Correct	1	Incorrect
1137	Train	0	1	Incorrect	1	Incorrect	0	Correct	0	Correct	0	Correct
1138	Test	0	0	Correct	0	Correct	0	Correct	0	Correct	0	Correct
1139	Test	0	0	Correct	0	Correct	0	Correct	0	Correct	0	Correct
1140	Train	0	0	Correct	0	Correct	0	Correct	0	Correct	0	Correct
1141	Train	0	0	Correct	0	Correct	0	Correct	0	Correct	0	Correct
1142	Train	0	0	Correct	0	Correct	0	Correct	0	Correct	0	Correct
1143	Train	0	0	Correct	0	Correct	0	Correct	0	Correct	0	Correct
1144	Validation	0	0	Correct	0	Correct	0	Correct	0	Correct	0	Correct
1145	Train	0	0	Correct	0	Correct	0	Correct	0	Correct	0	Correct
1146	Train	0	0	Correct	0	Correct	0	Correct	0	Correct	0	Correct
1147	Validation	0	0	Correct	0	Correct	0	Correct	0	Correct	0	Correct
1148	Validation	0	0	Correct	1	Incorrect	1	Incorrect	1	Incorrect	1	Incorrect
1149	Test	0	0	Correct	0	Correct	0	Correct	0	Correct	0	Correct
1150	Validation	0	0	Correct	0	Correct	0	Correct	0	Correct	0	Correct
1151	Train	0	1	Incorrect	1	Incorrect	1	Incorrect	1	Incorrect	1	Incorrect
1152	Train	0	0	Correct	0	Correct	0	Correct	0	Correct	0	Correct
1153	Train	0	0	Correct	0	Correct	0	Correct	0	Correct	0	Correct
1154	Train	0	0	Correct	0	Correct	0	Correct	0	Correct	0	Correct
1155	Train	0	0	Correct	0	Correct	0	Correct	0	Correct	0	Correct
1156	Train	0	0	Correct	0	Correct	0	Correct	0	Correct	0	Correct
1157	Train	0	0	Correct	0	Correct	0	Correct	0	Correct	0	Correct
1158	Train	0	0	Correct	0	Correct	0	Correct	0	Correct	0	Correct
1159	Train	0	0	Correct	0	Correct	0	Correct	0	Correct	0	Correct
1160	Train	0	0	Correct	0	Correct	0	Correct	0	Correct	0	Correct
1161	Validation	0	0	Correct	0	Correct	0	Correct	0	Correct	0	Correct
1162	Train	0	0	Correct	0	Correct	0	Correct	0	Correct	0	Correct
1163	Train	0	0	Correct	0	Correct	0	Correct	0	Correct	0	Correct
1164	Train	0	0	Correct	0	Correct	0	Correct	0	Correct	0	Correct
1165	Train	0	0	Correct	0	Correct	0	Correct	0	Correct	0	Correct
1166	Validation	0	0	Correct	0	Correct	0	Correct	0	Correct	0	Correct
1167	Validation	0	0	Correct	0	Correct	0	Correct	0	Correct	0	Correct
1168	Train	0	0	Correct	0	Correct	0	Correct	0	Correct	0	Correct
1169	Test	0	0	Correct	0	Correct	0	Correct	0	Correct	0	Correct
1170	Test	0	0	Correct	0	Correct	0	Correct	0	Correct	0	Correct
1171	Test	0	0	Correct	0	Correct	0	Correct	0	Correct	0	Correct
1172	Validation	0	0	Correct	1	Incorrect	1	Incorrect	1	Incorrect	0	Correct
1173	Train	0	0	Correct	0	Correct	0	Correct	0	Correct	0	Correct
1174	Train	0	1	Incorrect	0	Correct	0	Correct	1	Incorrect	0	Correct
1175	Validation	0	0	Correct	0	Correct	0	Correct	0	Correct	0	Correct
1176	Train	0	0	Correct	0	Correct	0	Correct	0	Correct	0	Correct
1177	Validation	0	0	Correct	0	Correct	0	Correct	0	Correct	0	Correct
1178	Train	0	0	Correct	0	Correct	0	Correct	0	Correct	0	Correct
1179	Train	0	0	Correct	0	Correct	0	Correct	0	Correct	0	Correct
1180	Validation	0	0	Correct	0	Correct	0	Correct	0	Correct	0	Correct
1181	Train	0	0	Correct	0	Correct	1	Incorrect	0	Correct	0	Correct
1182	Train	0	0	Correct	0	Correct	0	Correct	0	Correct	0	Correct
1183	Train	0	0	Correct	0	Correct	0	Correct	0	Correct	0	Correct
1184	Validation	0	0	Correct	0	Correct	0	Correct	0	Correct	0	Correct
1185	Test	0	0	Correct	0	Correct	0	Correct	0	Correct	0	Correct
1186	Train	0	0	Correct	0	Correct	0	Correct	0	Correct	0	Correct
1187	Train	0	1	Incorrect	0	Correct	1	Incorrect	1	Incorrect	1	Incorrect
1188	Validation	0	0	Correct	0	Correct	0	Correct	0	Correct	0	Correct
1189	Train	0	0	Correct	0	Correct	0	Correct	0	Correct	0	Correct
1190	Train	0	0	Correct	0	Correct	0	Correct	0	Correct	0	Correct
1191	Train	0	0	Correct	0	Correct	0	Correct	0	Correct	0	Correct
1192	Train	0	0	Correct	0	Correct	0	Correct	0	Correct	0	Correct
1193	Validation	0	0	Correct	0	Correct	0	Correct	0	Correct	0	Correct
1194	Train	0	0	Correct	0	Correct	0	Correct	0	Correct	0	Correct
1195	Validation	0	0	Correct	0	Correct	0	Correct	0	Correct	0	Correct
1196	Train	0	0	Correct	0	Correct	0	Correct	0	Correct	0	Correct
1197	Train	0	0	Correct	0	Correct	0	Correct	0	Correct	0	Correct
1198	Train	0	0	Correct	0	Correct	0	Correct	0	Correct	0	Correct
1199	Train	0	0	Correct	0	Correct	0	Correct	0	Correct	0	Correct
1200	Train	0	0	Correct	0	Correct	0	Correct	0	Correct	0	Correct
1201	Train	0	0	Correct	0	Correct	0	Correct	0	Correct	0	Correct
1202	Train	0	0	Correct	0	Correct	0	Correct	0	Correct	0	Correct
1203	Train	0	0	Correct	0	Correct	0	Correct	0	Correct	0	Correct
1204	Train	0	0	Correct	0	Correct	0	Correct	0	Correct	0	Correct
1205	Train	0	0	Correct	0	Correct	0	Correct	0	Correct	0	Correct
1206	Train	0	0	Correct	0	Correct	0	Correct	0	Correct	0	Correct
1207	Train	0	0	Correct	0	Correct	0	Correct	0	Correct	0	Correct
1208	Validation	0	0	Correct	0	Correct	0	Correct	0	Correct	0	Correct
1209	Train	0	0	Correct	0	Correct	0	Correct	0	Correct	0	Correct
1210	Train	0	0	Correct	0	Correct	0	Correct	0	Correct	0	Correct
1211	Train	0	0	Correct	0	Correct	0	Correct	0	Correct	0	Correct
1212	Test	0	0	Correct	0	Correct	0	Correct	0	Correct	0	Correct
1213	Train	0	0	Correct	0	Correct	0	Correct	0	Correct	0	Correct
1214	Train	0	0	Correct	0	Correct	0	Correct	0	Correct	0	Correct
1215	Validation	0	0	Correct	0	Correct	0	Correct	0	Correct	0	Correct
1216	Validation	0	0	Correct	0	Correct	1	Incorrect	1	Incorrect	0	Correct
1217	Train	0	0	Correct	0	Correct	0	Correct	0	Correct	0	Correct
1218	Train	0	0	Correct	0	Correct	0	Correct	0	Correct	0	Correct
1219	Train	0	0	Correct	0	Correct	0	Correct	0	Correct	0	Correct
1220	Train	0	0	Correct	0	Correct	0	Correct	0	Correct	0	Correct
1221	Train	0	0	Correct	0	Correct	0	Correct	0	Correct	0	Correct
1222	Validation	0	0	Correct	0	Correct	0	Correct	0	Correct	0	Correct
1223	Train	0	0	Correct	0	Correct	0	Correct	0	Correct	0	Correct
1224	Validation	0	0	Correct	0	Correct	0	Correct	0	Correct	0	Correct
1225	Train	0	0	Correct	0	Correct	0	Correct	0	Correct	0	Correct
1226	Train	0	0	Correct	0	Correct	0	Correct	0	Correct	0	Correct
1227	Train	0	0	Correct	0	Correct	0	Correct	0	Correct	0	Correct
1228	Train	0	0	Correct	0	Correct	0	Correct	0	Correct	0	Correct
1229	Train	0	0	Correct	0	Correct	0	Correct	0	Correct	0	Correct
1230	Train	0	0	Correct	0	Correct	0	Correct	0	Correct	0	Correct
1231	Test	0	0	Correct	0	Correct	0	Correct	0	Correct	0	Correct
1232	Train	0	0	Correct	0	Correct	0	Correct	0	Correct	0	Correct
1233	Train	0	0	Correct	0	Correct	0	Correct	0	Correct	0	Correct
1234	Train	0	0	Correct	0	Correct	0	Correct	0	Correct	0	Correct
1235	Train	0	0	Correct	0	Correct	0	Correct	0	Correct	0	Correct
1236	Train	0	0	Correct	0	Correct	0	Correct	0	Correct	0	Correct
1237	Train	0	0	Correct	0	Correct	0	Correct	0	Correct	0	Correct
1238	Train	0	0	Correct	0	Correct	0	Correct	0	Correct	0	Correct
1239	Train	0	0	Correct	0	Correct	0	Correct	0	Correct	0	Correct
1240	Validation	0	0	Correct	0	Correct	0	Correct	0	Correct	0	Correct
1241	Train	0	0	Correct	0	Correct	0	Correct	0	Correct	0	Correct
1242	Train	0	0	Correct	0	Correct	0	Correct	0	Correct	0	Correct
1243	Test	0	0	Correct	0	Correct	0	Correct	0	Correct	0	Correct
1244	Train	0	0	Correct	0	Correct	0	Correct	0	Correct	0	Correct
1245	Train	0	0	Correct	0	Correct	0	Correct	0	Correct	0	Correct
1246	Train	0	0	Correct	0	Correct	0	Correct	0	Correct	0	Correct
1247	Train	0	0	Correct	0	Correct	0	Correct	0	Correct	0	Correct
1248	Train	0	0	Correct	0	Correct	0	Correct	0	Correct	0	Correct
1249	Test	0	0	Correct	0	Correct	0	Correct	0	Correct	0	Correct
1250	Test	0	0	Correct	0	Correct	0	Correct	0	Correct	0	Correct
1251	Train	0	0	Correct	0	Correct	0	Correct	0	Correct	0	Correct
1252	Train	0	0	Correct	0	Correct	0	Correct	0	Correct	0	Correct
1253	Train	0	1	Incorrect	1	Incorrect	1	Incorrect	1	Incorrect	1	Incorrect
1254	Train	0	0	Correct	0	Correct	0	Correct	0	Correct	0	Correct
1255	Train	0	0	Correct	0	Correct	0	Correct	0	Correct	0	Correct
1256	Train	0	0	Correct	0	Correct	0	Correct	0	Correct	0	Correct
1257	Validation	0	0	Correct	0	Correct	0	Correct	0	Correct	0	Correct
1258	Test	0	0	Correct	0	Correct	0	Correct	0	Correct	0	Correct
1259	Train	0	0	Correct	0	Correct	0	Correct	1	Incorrect	1	Incorrect
1260	Train	0	0	Correct	0	Correct	0	Correct	0	Correct	0	Correct
1261	Train	0	0	Correct	0	Correct	0	Correct	0	Correct	0	Correct
1262	Train	0	0	Correct	0	Correct	0	Correct	0	Correct	0	Correct
1263	Validation	0	0	Correct	0	Correct	0	Correct	0	Correct	0	Correct
1264	Validation	0	0	Correct	0	Correct	0	Correct	0	Correct	0	Correct
1265	Validation	0	0	Correct	0	Correct	0	Correct	0	Correct	0	Correct
1266	Train	0	0	Correct	0	Correct	0	Correct	0	Correct	0	Correct
1267	Train	0	0	Correct	0	Correct	0	Correct	0	Correct	0	Correct
1268	Train	0	0	Correct	0	Correct	0	Correct	0	Correct	0	Correct
1269	Train	0	0	Correct	0	Correct	0	Correct	0	Correct	0	Correct
1270	Train	0	0	Correct	0	Correct	0	Correct	0	Correct	0	Correct
1271	Test	0	0	Correct	0	Correct	0	Correct	0	Correct	0	Correct
1272	Train	0	0	Correct	0	Correct	0	Correct	0	Correct	0	Correct
1273	Train	0	0	Correct	0	Correct	0	Correct	0	Correct	0	Correct
1274	Train	0	0	Correct	0	Correct	0	Correct	0	Correct	0	Correct
1275	Train	0	0	Correct	0	Correct	1	Incorrect	1	Incorrect	1	Incorrect
1276	Train	0	0	Correct	0	Correct	0	Correct	0	Correct	0	Correct
1277	Train	0	0	Correct	0	Correct	0	Correct	0	Correct	0	Correct
1278	Train	0	0	Correct	0	Correct	0	Correct	0	Correct	0	Correct
1279	Train	0	0	Correct	0	Correct	0	Correct	0	Correct	0	Correct
1280	Train	0	0	Correct	0	Correct	0	Correct	0	Correct	0	Correct
1281	Train	0	0	Correct	0	Correct	0	Correct	0	Correct	0	Correct
1282	Train	0	0	Correct	0	Correct	0	Correct	0	Correct	0	Correct
1283	Validation	0	0	Correct	0	Correct	0	Correct	0	Correct	0	Correct
1284	Train	0	0	Correct	0	Correct	0	Correct	0	Correct	0	Correct
1285	Test	0	0	Correct	0	Correct	0	Correct	0	Correct	0	Correct
1286	Train	0	0	Correct	0	Correct	0	Correct	0	Correct	0	Correct
1287	Train	0	0	Correct	0	Correct	0	Correct	0	Correct	0	Correct
1288	Train	0	0	Correct	0	Correct	0	Correct	0	Correct	0	Correct
1289	Train	0	0	Correct	0	Correct	1	Incorrect	0	Correct	0	Correct
1290	Train	0	0	Correct	0	Correct	0	Correct	0	Correct	0	Correct
1291	Train	0	0	Correct	0	Correct	0	Correct	0	Correct	0	Correct
1292	Train	0	0	Correct	0	Correct	0	Correct	0	Correct	0	Correct
1293	Train	0	0	Correct	0	Correct	0	Correct	0	Correct	0	Correct
1294	Test	0	0	Correct	0	Correct	0	Correct	0	Correct	0	Correct
1295	Train	0	0	Correct	0	Correct	0	Correct	0	Correct	0	Correct
1296	Train	0	0	Correct	0	Correct	0	Correct	0	Correct	1	Incorrect
1297	Train	0	0	Correct	0	Correct	0	Correct	0	Correct	0	Correct
1298	Train	0	0	Correct	0	Correct	0	Correct	0	Correct	0	Correct
1299	Test	0	0	Correct	0	Correct	0	Correct	0	Correct	0	Correct
1300	Train	0	0	Correct	0	Correct	0	Correct	0	Correct	0	Correct
1301	Test	0	0	Correct	0	Correct	0	Correct	0	Correct	0	Correct
1302	Train	0	0	Correct	0	Correct	0	Correct	0	Correct	0	Correct
1303	Train	0	0	Correct	0	Correct	0	Correct	0	Correct	0	Correct
1304	Train	0	0	Correct	0	Correct	0	Correct	0	Correct	0	Correct
1305	Train	0	0	Correct	0	Correct	0	Correct	0	Correct	0	Correct
1306	Train	0	0	Correct	0	Correct	0	Correct	0	Correct	0	Correct
1307	Validation	0	0	Correct	0	Correct	0	Correct	0	Correct	0	Correct
1308	Test	0	0	Correct	0	Correct	0	Correct	0	Correct	0	Correct
1309	Test	0	0	Correct	0	Correct	0	Correct	0	Correct	0	Correct
1310	Train	0	0	Correct	0	Correct	0	Correct	0	Correct	0	Correct
1311	Train	0	0	Correct	0	Correct	0	Correct	0	Correct	0	Correct
1312	Train	0	0	Correct	0	Correct	0	Correct	0	Correct	0	Correct
1313	Train	0	0	Correct	0	Correct	0	Correct	0	Correct	0	Correct
1314	Validation	0	0	Correct	0	Correct	0	Correct	0	Correct	0	Correct
1315	Train	0	0	Correct	0	Correct	0	Correct	0	Correct	0	Correct
1316	Train	0	0	Correct	0	Correct	0	Correct	0	Correct	0	Correct
1317	Test	0	0	Correct	0	Correct	0	Correct	0	Correct	0	Correct
1318	Train	0	0	Correct	0	Correct	0	Correct	0	Correct	0	Correct
1319	Train	0	0	Correct	0	Correct	0	Correct	0	Correct	0	Correct
1320	Test	0	0	Correct	0	Correct	0	Correct	0	Correct	0	Correct
1321	Test	0	1	Incorrect	0	Correct	0	Correct	0	Correct	0	Correct
1322	Train	0	0	Correct	0	Correct	0	Correct	0	Correct	0	Correct
1323	Train	0	0	Correct	0	Correct	0	Correct	0	Correct	0	Correct
1324	Validation	0	0	Correct	0	Correct	0	Correct	0	Correct	0	Correct
1325	Train	0	0	Correct	0	Correct	0	Correct	0	Correct	0	Correct
1326	Validation	0	0	Correct	0	Correct	0	Correct	0	Correct	0	Correct
1327	Train	0	0	Correct	0	Correct	0	Correct	0	Correct	0	Correct
1328	Validation	0	0	Correct	0	Correct	0	Correct	0	Correct	0	Correct
1329	Test	0	0	Correct	0	Correct	0	Correct	0	Correct	0	Correct
1330	Validation	0	0	Correct	0	Correct	0	Correct	0	Correct	0	Correct
1331	Train	0	0	Correct	0	Correct	0	Correct	0	Correct	0	Correct
1332	Train	0	0	Correct	0	Correct	0	Correct	0	Correct	0	Correct
1333	Train	0	0	Correct	0	Correct	0	Correct	0	Correct	0	Correct
1334	Train	0	0	Correct	0	Correct	0	Correct	0	Correct	0	Correct
1335	Train	0	0	Correct	0	Correct	0	Correct	0	Correct	0	Correct
1336	Train	0	0	Correct	0	Correct	0	Correct	0	Correct	0	Correct
1337	Train	0	0	Correct	0	Correct	0	Correct	0	Correct	0	Correct
1338	Train	0	0	Correct	0	Correct	0	Correct	0	Correct	0	Correct
1339	Train	0	0	Correct	0	Correct	0	Correct	0	Correct	0	Correct
1340	Train	0	0	Correct	0	Correct	0	Correct	0	Correct	0	Correct
1341	Train	0	0	Correct	0	Correct	0	Correct	0	Correct	0	Correct
1342	Train	0	0	Correct	0	Correct	0	Correct	0	Correct	0	Correct
1343	Train	0	0	Correct	0	Correct	0	Correct	0	Correct	0	Correct
1344	Train	0	0	Correct	0	Correct	0	Correct	0	Correct	0	Correct
1345	Train	0	0	Correct	0	Correct	0	Correct	0	Correct	0	Correct
1346	Train	0	0	Correct	0	Correct	0	Correct	0	Correct	0	Correct
1347	Train	0	0	Correct	0	Correct	0	Correct	0	Correct	0	Correct
1348	Test	0	0	Correct	0	Correct	0	Correct	0	Correct	0	Correct
1349	Train	0	0	Correct	0	Correct	0	Correct	0	Correct	0	Correct
1350	Test	0	0	Correct	0	Correct	0	Correct	0	Correct	0	Correct
1351	Train	0	0	Correct	0	Correct	0	Correct	0	Correct	0	Correct
1352	Validation	0	0	Correct	0	Correct	0	Correct	0	Correct	0	Correct
1353	Train	0	0	Correct	0	Correct	0	Correct	0	Correct	0	Correct
1354	Train	0	0	Correct	0	Correct	0	Correct	0	Correct	0	Correct
1355	Train	0	0	Correct	0	Correct	0	Correct	0	Correct	0	Correct
1356	Train	0	0	Correct	0	Correct	0	Correct	0	Correct	0	Correct
1357	Train	0	0	Correct	0	Correct	0	Correct	0	Correct	0	Correct
1358	Validation	0	0	Correct	0	Correct	0	Correct	0	Correct	0	Correct
1359	Train	0	0	Correct	0	Correct	0	Correct	0	Correct	0	Correct
1360	Train	0	0	Correct	0	Correct	0	Correct	0	Correct	0	Correct
1361	Test	0	0	Correct	0	Correct	0	Correct	0	Correct	0	Correct
1362	Train	0	0	Correct	0	Correct	0	Correct	0	Correct	0	Correct
1363	Train	0	0	Correct	0	Correct	0	Correct	0	Correct	0	Correct
1364	Test	0	0	Correct	0	Correct	0	Correct	0	Correct	0	Correct
1365	Train	0	0	Correct	0	Correct	0	Correct	0	Correct	0	Correct
1366	Train	0	0	Correct	0	Correct	0	Correct	0	Correct	0	Correct
1367	Validation	0	0	Correct	0	Correct	0	Correct	0	Correct	0	Correct
1368	Train	0	0	Correct	0	Correct	0	Correct	0	Correct	0	Correct
1369	Train	0	0	Correct	0	Correct	0	Correct	0	Correct	0	Correct
1370	Train	0	0	Correct	0	Correct	0	Correct	0	Correct	0	Correct
1371	Test	0	0	Correct	0	Correct	0	Correct	0	Correct	0	Correct
1372	Train	0	0	Correct	0	Correct	0	Correct	0	Correct	0	Correct
1373	Test	0	0	Correct	0	Correct	0	Correct	0	Correct	0	Correct
1374	Test	0	0	Correct	0	Correct	0	Correct	0	Correct	0	Correct
1375	Train	0	0	Correct	0	Correct	0	Correct	0	Correct	0	Correct
1376	Validation	0	0	Correct	0	Correct	0	Correct	0	Correct	0	Correct
1377	Validation	0	0	Correct	0	Correct	0	Correct	0	Correct	0	Correct
1378	Test	0	0	Correct	0	Correct	0	Correct	0	Correct	0	Correct
1379	Test	0	0	Correct	0	Correct	0	Correct	0	Correct	0	Correct
1380	Test	0	0	Correct	0	Correct	0	Correct	0	Correct	0	Correct
1381	Test	0	0	Correct	0	Correct	0	Correct	0	Correct	0	Correct
1382	Validation	0	0	Correct	0	Correct	0	Correct	0	Correct	0	Correct
1383	Train	0	0	Correct	0	Correct	0	Correct	0	Correct	0	Correct
1384	Train	0	0	Correct	0	Correct	0	Correct	0	Correct	0	Correct
1385	Train	0	0	Correct	0	Correct	0	Correct	0	Correct	0	Correct
1386	Train	0	0	Correct	0	Correct	0	Correct	0	Correct	0	Correct
1387	Train	0	0	Correct	0	Correct	0	Correct	0	Correct	0	Correct
1388	Validation	0	0	Correct	0	Correct	0	Correct	0	Correct	0	Correct
1389	Train	0	0	Correct	0	Correct	0	Correct	0	Correct	1	Incorrect
1390	Train	0	0	Correct	0	Correct	0	Correct	0	Correct	0	Correct
1391	Validation	0	0	Correct	0	Correct	0	Correct	0	Correct	0	Correct
1392	Train	0	0	Correct	0	Correct	0	Correct	0	Correct	0	Correct
1393	Train	0	0	Correct	0	Correct	0	Correct	0	Correct	0	Correct
1394	Train	0	0	Correct	0	Correct	0	Correct	0	Correct	0	Correct
1395	Train	0	0	Correct	0	Correct	0	Correct	0	Correct	0	Correct
1396	Train	0	0	Correct	0	Correct	0	Correct	0	Correct	0	Correct
1397	Train	0	0	Correct	0	Correct	0	Correct	0	Correct	0	Correct
1398	Train	0	0	Correct	0	Correct	0	Correct	0	Correct	0	Correct
1399	Test	0	0	Correct	0	Correct	0	Correct	0	Correct	0	Correct
1400	Train	0	0	Correct	0	Correct	0	Correct	0	Correct	0	Correct
1401	Train	0	0	Correct	0	Correct	0	Correct	0	Correct	0	Correct
1402	Test	0	0	Correct	0	Correct	0	Correct	0	Correct	0	Correct
1403	Validation	0	0	Correct	0	Correct	0	Correct	0	Correct	0	Correct
1404	Train	0	0	Correct	0	Correct	0	Correct	0	Correct	0	Correct
1405	Train	0	0	Correct	0	Correct	0	Correct	0	Correct	0	Correct
1406	Test	0	0	Correct	0	Correct	0	Correct	0	Correct	0	Correct
1407	Train	0	0	Correct	0	Correct	0	Correct	0	Correct	0	Correct
1408	Train	0	0	Correct	0	Correct	0	Correct	0	Correct	0	Correct
1409	Train	0	0	Correct	0	Correct	0	Correct	0	Correct	0	Correct
1410	Train	0	0	Correct	0	Correct	0	Correct	0	Correct	0	Correct
1411	Train	0	0	Correct	0	Correct	0	Correct	0	Correct	0	Correct
1412	Train	0	0	Correct	0	Correct	0	Correct	0	Correct	0	Correct
1413	Validation	0	0	Correct	0	Correct	0	Correct	0	Correct	0	Correct
1414	Train	0	0	Correct	0	Correct	0	Correct	0	Correct	0	Correct
1415	Test	0	0	Correct	0	Correct	0	Correct	0	Correct	0	Correct
1416	Train	0	0	Correct	0	Correct	0	Correct	0	Correct	0	Correct
1417	Train	0	0	Correct	0	Correct	0	Correct	0	Correct	0	Correct
1418	Train	0	0	Correct	0	Correct	0	Correct	0	Correct	0	Correct
1419	Train	0	0	Correct	0	Correct	0	Correct	0	Correct	0	Correct
1420	Train	0	0	Correct	0	Correct	0	Correct	0	Correct	0	Correct
1421	Test	0	0	Correct	0	Correct	0	Correct	0	Correct	0	Correct
1422	Train	0	0	Correct	0	Correct	0	Correct	0	Correct	0	Correct
1423	Train	0	0	Correct	0	Correct	0	Correct	0	Correct	0	Correct
1424	Train	0	0	Correct	0	Correct	0	Correct	0	Correct	0	Correct
1425	Test	0	0	Correct	0	Correct	0	Correct	0	Correct	0	Correct
1426	Train	0	0	Correct	0	Correct	0	Correct	0	Correct	0	Correct
1427	Train	0	0	Correct	0	Correct	0	Correct	0	Correct	0	Correct
1428	Train	0	0	Correct	0	Correct	0	Correct	0	Correct	0	Correct
1429	Train	0	0	Correct	0	Correct	0	Correct	0	Correct	0	Correct
1430	Validation	0	0	Correct	0	Correct	0	Correct	0	Correct	0	Correct
1431	Train	0	0	Correct	0	Correct	0	Correct	0	Correct	0	Correct
1432	Train	0	0	Correct	0	Correct	0	Correct	0	Correct	0	Correct
1433	Train	0	0	Correct	0	Correct	0	Correct	0	Correct	0	Correct
1434	Validation	0	0	Correct	0	Correct	0	Correct	0	Correct	0	Correct
1435	Train	0	0	Correct	0	Correct	0	Correct	0	Correct	0	Correct
1436	Test	0	0	Correct	0	Correct	0	Correct	0	Correct	0	Correct
1437	Train	0	0	Correct	0	Correct	0	Correct	0	Correct	0	Correct
1438	Train	0	0	Correct	0	Correct	0	Correct	0	Correct	0	Correct
1439	Train	0	0	Correct	0	Correct	0	Correct	0	Correct	0	Correct
1440	Train	0	0	Correct	0	Correct	0	Correct	0	Correct	0	Correct
1441	Train	0	0	Correct	0	Correct	0	Correct	0	Correct	0	Correct
1442	Validation	0	0	Correct	0	Correct	0	Correct	0	Correct	0	Correct
1443	Train	0	0	Correct	0	Correct	0	Correct	0	Correct	0	Correct
1444	Train	0	0	Correct	0	Correct	0	Correct	0	Correct	0	Correct
1445	Test	0	0	Correct	0	Correct	0	Correct	0	Correct	0	Correct
1446	Train	0	0	Correct	0	Correct	0	Correct	0	Correct	0	Correct
1447	Train	0	0	Correct	0	Correct	0	Correct	0	Correct	0	Correct
1448	Test	0	0	Correct	0	Correct	0	Correct	0	Correct	0	Correct
1449	Train	0	0	Correct	0	Correct	0	Correct	0	Correct	0	Correct
1450	Train	0	0	Correct	0	Correct	0	Correct	0	Correct	0	Correct
1451	Train	0	0	Correct	0	Correct	0	Correct	0	Correct	0	Correct
1452	Train	0	0	Correct	0	Correct	0	Correct	0	Correct	0	Correct
1453	Validation	0	0	Correct	0	Correct	0	Correct	0	Correct	0	Correct
1454	Train	0	0	Correct	0	Correct	0	Correct	0	Correct	0	Correct
1455	Validation	0	0	Correct	0	Correct	0	Correct	0	Correct	0	Correct
1456	Train	0	0	Correct	0	Correct	0	Correct	0	Correct	0	Correct
1457	Train	0	0	Correct	0	Correct	0	Correct	0	Correct	0	Correct
1458	Train	0	0	Correct	0	Correct	0	Correct	0	Correct	0	Correct
1459	Validation	0	0	Correct	0	Correct	0	Correct	0	Correct	0	Correct
1460	Train	0	0	Correct	0	Correct	0	Correct	0	Correct	0	Correct
1461	Train	0	0	Correct	0	Correct	0	Correct	0	Correct	0	Correct
1462	Train	0	0	Correct	0	Correct	0	Correct	0	Correct	0	Correct
1463	Train	0	0	Correct	0	Correct	0	Correct	0	Correct	0	Correct
1464	Train	0	0	Correct	0	Correct	0	Correct	0	Correct	0	Correct
1465	Validation	0	1	Incorrect	0	Correct	1	Incorrect	1	Incorrect	1	Incorrect
1466	Train	0	0	Correct	0	Correct	0	Correct	0	Correct	0	Correct
1467	Train	0	0	Correct	0	Correct	0	Correct	0	Correct	0	Correct
1468	Train	0	0	Correct	0	Correct	0	Correct	0	Correct	0	Correct
1469	Train	0	0	Correct	0	Correct	0	Correct	0	Correct	0	Correct
1470	Train	0	0	Correct	0	Correct	0	Correct	0	Correct	0	Correct
1471	Train	0	0	Correct	0	Correct	0	Correct	0	Correct	0	Correct
1472	Train	0	0	Correct	0	Correct	0	Correct	0	Correct	0	Correct
1473	Train	0	0	Correct	0	Correct	0	Correct	0	Correct	0	Correct
1474	Validation	0	0	Correct	0	Correct	0	Correct	0	Correct	0	Correct
1475	Train	0	0	Correct	0	Correct	0	Correct	0	Correct	0	Correct
1476	Train	0	0	Correct	0	Correct	0	Correct	0	Correct	0	Correct
1477	Test	0	0	Correct	0	Correct	0	Correct	0	Correct	0	Correct
1478	Train	0	0	Correct	0	Correct	0	Correct	0	Correct	0	Correct
1479	Validation	0	1	Incorrect	0	Correct	0	Correct	0	Correct	1	Incorrect
1480	Validation	0	0	Correct	0	Correct	0	Correct	0	Correct	0	Correct
1481	Train	0	0	Correct	0	Correct	0	Correct	0	Correct	0	Correct
1482	Validation	0	0	Correct	0	Correct	0	Correct	0	Correct	0	Correct
1483	Train	0	0	Correct	0	Correct	0	Correct	0	Correct	0	Correct
1484	Train	0	0	Correct	0	Correct	0	Correct	0	Correct	0	Correct
1485	Train	0	0	Correct	0	Correct	0	Correct	0	Correct	0	Correct
1486	Validation	0	0	Correct	0	Correct	0	Correct	0	Correct	0	Correct
1487	Train	0	0	Correct	0	Correct	0	Correct	0	Correct	0	Correct
1488	Train	0	0	Correct	0	Correct	0	Correct	0	Correct	0	Correct
1489	Train	0	0	Correct	0	Correct	0	Correct	0	Correct	0	Correct
1490	Train	0	0	Correct	0	Correct	0	Correct	0	Correct	0	Correct
1491	Train	0	0	Correct	0	Correct	0	Correct	0	Correct	0	Correct
1492	Test	0	0	Correct	0	Correct	0	Correct	0	Correct	0	Correct
1493	Train	0	0	Correct	0	Correct	0	Correct	0	Correct	0	Correct
1494	Train	0	0	Correct	0	Correct	0	Correct	0	Correct	0	Correct
1495	Validation	0	0	Correct	0	Correct	0	Correct	0	Correct	0	Correct
1496	Train	0	0	Correct	0	Correct	0	Correct	0	Correct	0	Correct
1497	Train	0	0	Correct	0	Correct	0	Correct	0	Correct	0	Correct
1498	Test	0	0	Correct	0	Correct	0	Correct	0	Correct	0	Correct
1499	Train	0	0	Correct	0	Correct	0	Correct	0	Correct	0	Correct
1500	Train	0	0	Correct	0	Correct	0	Correct	0	Correct	0	Correct
1501	Train	0	0	Correct	0	Correct	0	Correct	0	Correct	0	Correct
1502	Train	0	0	Correct	0	Correct	0	Correct	0	Correct	0	Correct
1503	Train	0	0	Correct	0	Correct	0	Correct	0	Correct	0	Correct
1504	Train	0	0	Correct	0	Correct	0	Correct	0	Correct	0	Correct
1505	Train	0	0	Correct	0	Correct	0	Correct	0	Correct	0	Correct
1506	Test	0	0	Correct	0	Correct	0	Correct	0	Correct	0	Correct
1507	Test	0	0	Correct	0	Correct	0	Correct	0	Correct	0	Correct
1508	Train	0	0	Correct	0	Correct	0	Correct	0	Correct	0	Correct
1509	Train	0	0	Correct	0	Correct	0	Correct	0	Correct	0	Correct
1510	Test	0	0	Correct	0	Correct	0	Correct	0	Correct	0	Correct
1511	Train	0	0	Correct	0	Correct	0	Correct	0	Correct	0	Correct
1512	Validation	0	0	Correct	0	Correct	0	Correct	0	Correct	0	Correct
1513	Train	0	0	Correct	0	Correct	0	Correct	0	Correct	0	Correct
1514	Validation	0	0	Correct	0	Correct	0	Correct	0	Correct	0	Correct
1515	Test	0	0	Correct	0	Correct	0	Correct	0	Correct	0	Correct
1516	Train	0	0	Correct	0	Correct	0	Correct	0	Correct	0	Correct
1517	Train	0	0	Correct	0	Correct	0	Correct	0	Correct	0	Correct
1518	Validation	0	0	Correct	0	Correct	0	Correct	0	Correct	0	Correct
1519	Train	0	0	Correct	0	Correct	0	Correct	0	Correct	0	Correct
1520	Validation	0	0	Correct	0	Correct	0	Correct	0	Correct	0	Correct
1521	Train	0	0	Correct	0	Correct	0	Correct	0	Correct	0	Correct
1522	Train	0	0	Correct	0	Correct	0	Correct	0	Correct	0	Correct
1523	Train	0	0	Correct	0	Correct	0	Correct	0	Correct	0	Correct
1524	Validation	0	0	Correct	0	Correct	0	Correct	0	Correct	0	Correct
1525	Train	0	0	Correct	0	Correct	0	Correct	0	Correct	0	Correct
1526	Test	0	0	Correct	0	Correct	0	Correct	0	Correct	0	Correct
1527	Train	0	0	Correct	0	Correct	0	Correct	0	Correct	0	Correct
1528	Train	0	0	Correct	0	Correct	0	Correct	0	Correct	0	Correct
1529	Train	0	0	Correct	0	Correct	0	Correct	0	Correct	0	Correct
1530	Train	0	0	Correct	0	Correct	0	Correct	0	Correct	0	Correct
1531	Train	0	0	Correct	0	Correct	0	Correct	0	Correct	0	Correct
1532	Train	0	0	Correct	0	Correct	0	Correct	0	Correct	0	Correct
1533	Train	0	0	Correct	0	Correct	0	Correct	0	Correct	0	Correct
1534	Train	0	0	Correct	0	Correct	0	Correct	0	Correct	0	Correct
1535	Validation	0	0	Correct	0	Correct	0	Correct	0	Correct	0	Correct
1536	Train	0	0	Correct	0	Correct	0	Correct	0	Correct	0	Correct
1537	Train	0	0	Correct	0	Correct	0	Correct	0	Correct	0	Correct
1538	Train	0	0	Correct	0	Correct	0	Correct	0	Correct	0	Correct
1539	Validation	0	0	Correct	0	Correct	0	Correct	0	Correct	0	Correct
1540	Train	0	0	Correct	0	Correct	0	Correct	0	Correct	0	Correct
1541	Train	0	0	Correct	0	Correct	0	Correct	0	Correct	0	Correct
1542	Train	0	0	Correct	0	Correct	0	Correct	0	Correct	0	Correct
1543	Validation	0	0	Correct	0	Correct	0	Correct	0	Correct	0	Correct
1544	Train	0	0	Correct	0	Correct	0	Correct	0	Correct	0	Correct
1545	Train	0	0	Correct	0	Correct	0	Correct	0	Correct	0	Correct
1546	Train	0	0	Correct	0	Correct	0	Correct	0	Correct	0	Correct
1547	Train	0	0	Correct	0	Correct	0	Correct	0	Correct	0	Correct
1548	Train	0	0	Correct	0	Correct	0	Correct	0	Correct	0	Correct
1549	Train	0	0	Correct	0	Correct	0	Correct	0	Correct	0	Correct
1550	Train	0	0	Correct	0	Correct	0	Correct	0	Correct	0	Correct
1551	Train	0	0	Correct	0	Correct	0	Correct	0	Correct	0	Correct
1552	Train	0	0	Correct	0	Correct	0	Correct	0	Correct	0	Correct
1553	Train	0	0	Correct	0	Correct	0	Correct	0	Correct	0	Correct
1554	Validation	0	0	Correct	0	Correct	0	Correct	0	Correct	0	Correct
1555	Train	0	0	Correct	0	Correct	0	Correct	0	Correct	0	Correct
1556	Validation	0	0	Correct	0	Correct	0	Correct	0	Correct	0	Correct
1557	Test	0	0	Correct	0	Correct	0	Correct	0	Correct	0	Correct
1558	Train	0	0	Correct	0	Correct	0	Correct	0	Correct	0	Correct
1559	Train	0	0	Correct	0	Correct	0	Correct	0	Correct	0	Correct
1560	Validation	0	0	Correct	0	Correct	0	Correct	0	Correct	0	Correct
1561	Train	0	0	Correct	0	Correct	0	Correct	0	Correct	0	Correct
1562	Train	0	0	Correct	0	Correct	0	Correct	0	Correct	0	Correct
1563	Validation	0	0	Correct	0	Correct	0	Correct	0	Correct	0	Correct
1564	Train	0	0	Correct	0	Correct	0	Correct	0	Correct	0	Correct
1565	Test	0	0	Correct	0	Correct	0	Correct	0	Correct	0	Correct
1566	Train	0	0	Correct	0	Correct	0	Correct	0	Correct	0	Correct
1567	Train	0	0	Correct	0	Correct	0	Correct	0	Correct	0	Correct
1568	Test	0	0	Correct	0	Correct	0	Correct	0	Correct	0	Correct
1569	Train	0	0	Correct	0	Correct	0	Correct	0	Correct	0	Correct
1570	Validation	0	0	Correct	0	Correct	0	Correct	0	Correct	0	Correct
1571	Train	0	0	Correct	0	Correct	0	Correct	0	Correct	0	Correct
1572	Train	0	0	Correct	0	Correct	0	Correct	0	Correct	0	Correct
1573	Train	0	0	Correct	0	Correct	0	Correct	0	Correct	0	Correct
1574	Train	0	0	Correct	0	Correct	0	Correct	0	Correct	0	Correct
1575	Test	0	0	Correct	0	Correct	0	Correct	0	Correct	0	Correct
1576	Test	0	0	Correct	0	Correct	0	Correct	0	Correct	0	Correct
1577	Validation	0	0	Correct	0	Correct	0	Correct	0	Correct	0	Correct
1578	Validation	0	0	Correct	0	Correct	0	Correct	0	Correct	0	Correct
1579	Train	0	0	Correct	0	Correct	0	Correct	0	Correct	0	Correct
1580	Train	0	0	Correct	0	Correct	0	Correct	0	Correct	0	Correct
1581	Train	0	0	Correct	0	Correct	0	Correct	0	Correct	0	Correct
1582	Train	0	0	Correct	0	Correct	0	Correct	0	Correct	0	Correct
1583	Train	0	0	Correct	0	Correct	0	Correct	0	Correct	0	Correct
1584	Train	0	0	Correct	0	Correct	0	Correct	0	Correct	0	Correct
1585	Train	0	0	Correct	0	Correct	0	Correct	0	Correct	0	Correct
1586	Train	0	0	Correct	0	Correct	0	Correct	0	Correct	0	Correct
1587	Validation	0	0	Correct	0	Correct	0	Correct	0	Correct	0	Correct
1588	Test	0	0	Correct	0	Correct	0	Correct	0	Correct	1	Incorrect
1589	Validation	0	0	Correct	0	Correct	0	Correct	0	Correct	0	Correct
1590	Train	0	0	Correct	0	Correct	0	Correct	0	Correct	0	Correct
1591	Validation	0	0	Correct	0	Correct	0	Correct	0	Correct	0	Correct
1592	Train	0	0	Correct	0	Correct	0	Correct	0	Correct	0	Correct
1593	Test	0	0	Correct	0	Correct	0	Correct	0	Correct	0	Correct
1594	Train	0	0	Correct	0	Correct	0	Correct	0	Correct	0	Correct
1595	Train	0	0	Correct	0	Correct	0	Correct	0	Correct	0	Correct
1596	Train	0	0	Correct	0	Correct	0	Correct	0	Correct	0	Correct
1597	Train	0	0	Correct	0	Correct	0	Correct	0	Correct	0	Correct
1598	Train	0	0	Correct	0	Correct	0	Correct	0	Correct	0	Correct
1599	Train	0	0	Correct	0	Correct	0	Correct	0	Correct	0	Correct
1600	Train	0	0	Correct	0	Correct	0	Correct	0	Correct	0	Correct
1601	Train	0	0	Correct	0	Correct	0	Correct	0	Correct	0	Correct
1602	Validation	0	0	Correct	0	Correct	0	Correct	0	Correct	0	Correct
1603	Train	0	0	Correct	0	Correct	0	Correct	0	Correct	0	Correct
1604	Train	0	0	Correct	0	Correct	0	Correct	0	Correct	0	Correct
1605	Train	0	0	Correct	0	Correct	0	Correct	0	Correct	0	Correct
1606	Train	0	0	Correct	0	Correct	0	Correct	0	Correct	0	Correct
1607	Train	0	0	Correct	0	Correct	0	Correct	0	Correct	0	Correct
1608	Train	0	0	Correct	0	Correct	0	Correct	0	Correct	0	Correct
1609	Validation	0	0	Correct	0	Correct	0	Correct	0	Correct	0	Correct
1610	Train	0	0	Correct	0	Correct	0	Correct	0	Correct	0	Correct
1611	Train	0	0	Correct	0	Correct	0	Correct	0	Correct	0	Correct
1612	Train	0	0	Correct	0	Correct	0	Correct	0	Correct	0	Correct
1613	Train	0	0	Correct	0	Correct	0	Correct	0	Correct	0	Correct
1614	Train	0	0	Correct	0	Correct	0	Correct	0	Correct	0	Correct
1615	Train	0	0	Correct	0	Correct	0	Correct	0	Correct	0	Correct
1616	Train	0	0	Correct	0	Correct	0	Correct	0	Correct	0	Correct
1617	Test	0	0	Correct	0	Correct	0	Correct	0	Correct	0	Correct
1618	Train	0	0	Correct	0	Correct	0	Correct	0	Correct	0	Correct
1619	Train	0	0	Correct	0	Correct	0	Correct	0	Correct	0	Correct
1620	Validation	0	0	Correct	1	Incorrect	1	Incorrect	0	Correct	0	Correct
1621	Train	0	0	Correct	0	Correct	0	Correct	0	Correct	0	Correct
1622	Train	0	0	Correct	0	Correct	0	Correct	0	Correct	0	Correct
1623	Train	0	0	Correct	0	Correct	0	Correct	0	Correct	0	Correct
1624	Test	0	0	Correct	0	Correct	0	Correct	0	Correct	0	Correct
1625	Train	0	0	Correct	0	Correct	0	Correct	0	Correct	0	Correct
1626	Validation	0	0	Correct	0	Correct	0	Correct	0	Correct	0	Correct
1627	Train	0	0	Correct	0	Correct	0	Correct	0	Correct	0	Correct
1628	Train	0	0	Correct	0	Correct	0	Correct	0	Correct	0	Correct
1629	Train	0	0	Correct	0	Correct	0	Correct	0	Correct	0	Correct
1630	Train	0	0	Correct	0	Correct	0	Correct	0	Correct	0	Correct
1631	Validation	0	0	Correct	0	Correct	0	Correct	0	Correct	0	Correct
1632	Train	0	0	Correct	0	Correct	0	Correct	0	Correct	0	Correct
1633	Test	0	0	Correct	0	Correct	0	Correct	0	Correct	0	Correct
1634	Validation	0	0	Correct	0	Correct	0	Correct	0	Correct	0	Correct
1635	Train	0	0	Correct	0	Correct	0	Correct	0	Correct	0	Correct
1636	Train	0	0	Correct	0	Correct	0	Correct	0	Correct	0	Correct
1637	Test	0	0	Correct	0	Correct	0	Correct	0	Correct	0	Correct
1638	Test	0	0	Correct	0	Correct	0	Correct	0	Correct	0	Correct
1639	Train	0	0	Correct	0	Correct	0	Correct	0	Correct	0	Correct
1640	Test	0	0	Correct	0	Correct	0	Correct	0	Correct	0	Correct
1641	Train	0	0	Correct	0	Correct	0	Correct	0	Correct	0	Correct
1642	Train	0	0	Correct	0	Correct	0	Correct	0	Correct	0	Correct
1643	Train	0	0	Correct	0	Correct	0	Correct	0	Correct	0	Correct
1644	Validation	0	0	Correct	0	Correct	0	Correct	0	Correct	0	Correct
1645	Test	0	1	Incorrect	0	Correct	1	Incorrect	1	Incorrect	1	Incorrect
1646	Train	0	0	Correct	0	Correct	0	Correct	0	Correct	0	Correct
1647	Train	0	0	Correct	0	Correct	0	Correct	0	Correct	0	Correct
1648	Train	0	0	Correct	0	Correct	0	Correct	0	Correct	0	Correct
1649	Train	0	0	Correct	0	Correct	0	Correct	0	Correct	0	Correct
1650	Train	0	0	Correct	0	Correct	0	Correct	0	Correct	0	Correct
1651	Test	0	0	Correct	0	Correct	0	Correct	0	Correct	0	Correct
1652	Train	0	0	Correct	0	Correct	0	Correct	0	Correct	0	Correct
1653	Train	0	1	Incorrect	1	Incorrect	0	Correct	1	Incorrect	1	Incorrect
1654	Validation	0	0	Correct	0	Correct	0	Correct	0	Correct	0	Correct
1655	Test	0	0	Correct	0	Correct	0	Correct	0	Correct	0	Correct
1656	Train	0	0	Correct	0	Correct	0	Correct	0	Correct	0	Correct
1657	Train	0	0	Correct	0	Correct	0	Correct	0	Correct	0	Correct
1658	Train	0	0	Correct	0	Correct	0	Correct	0	Correct	0	Correct
1659	Train	0	0	Correct	0	Correct	0	Correct	0	Correct	0	Correct
1660	Train	0	0	Correct	0	Correct	0	Correct	0	Correct	0	Correct
1661	Train	0	0	Correct	0	Correct	0	Correct	0	Correct	0	Correct
1662	Train	0	0	Correct	0	Correct	0	Correct	0	Correct	0	Correct
1663	Train	0	0	Correct	0	Correct	0	Correct	0	Correct	0	Correct
1664	Train	0	0	Correct	0	Correct	0	Correct	0	Correct	0	Correct
1665	Test	0	0	Correct	0	Correct	0	Correct	0	Correct	0	Correct
1666	Train	0	0	Correct	0	Correct	0	Correct	0	Correct	0	Correct
1667	Train	0	0	Correct	0	Correct	0	Correct	0	Correct	0	Correct
1668	Train	0	0	Correct	0	Correct	0	Correct	0	Correct	0	Correct
1669	Train	0	0	Correct	0	Correct	0	Correct	0	Correct	0	Correct
1670	Train	0	0	Correct	0	Correct	0	Correct	0	Correct	0	Correct
1671	Test	0	0	Correct	0	Correct	0	Correct	0	Correct	0	Correct
1672	Train	0	0	Correct	0	Correct	0	Correct	0	Correct	0	Correct
1673	Validation	0	0	Correct	0	Correct	0	Correct	0	Correct	0	Correct
1674	Train	0	0	Correct	0	Correct	0	Correct	0	Correct	0	Correct
1675	Train	0	0	Correct	0	Correct	0	Correct	0	Correct	0	Correct
1676	Train	0	0	Correct	0	Correct	0	Correct	0	Correct	0	Correct
1677	Validation	0	0	Correct	0	Correct	0	Correct	0	Correct	0	Correct
1678	Train	0	0	Correct	0	Correct	0	Correct	0	Correct	0	Correct
1679	Validation	0	0	Correct	0	Correct	0	Correct	0	Correct	0	Correct
1680	Train	0	0	Correct	0	Correct	0	Correct	0	Correct	0	Correct
1681	Train	0	0	Correct	0	Correct	0	Correct	0	Correct	0	Correct
1682	Train	0	0	Correct	0	Correct	0	Correct	0	Correct	0	Correct
1683	Train	0	0	Correct	1	Incorrect	0	Correct	1	Incorrect	1	Incorrect
1684	Validation	0	0	Correct	0	Correct	0	Correct	0	Correct	0	Correct
1685	Validation	0	0	Correct	0	Correct	0	Correct	0	Correct	0	Correct
1686	Train	0	0	Correct	0	Correct	0	Correct	0	Correct	0	Correct
1687	Train	0	0	Correct	0	Correct	0	Correct	0	Correct	0	Correct
1688	Train	0	0	Correct	0	Correct	0	Correct	0	Correct	0	Correct
1689	Train	0	0	Correct	0	Correct	0	Correct	0	Correct	0	Correct
1690	Train	0	0	Correct	0	Correct	0	Correct	0	Correct	0	Correct
1691	Test	0	0	Correct	0	Correct	0	Correct	0	Correct	0	Correct
1692	Train	0	0	Correct	0	Correct	0	Correct	0	Correct	0	Correct
1693	Test	0	0	Correct	0	Correct	0	Correct	0	Correct	0	Correct
1694	Train	0	0	Correct	0	Correct	0	Correct	0	Correct	0	Correct
1695	Train	0	0	Correct	0	Correct	0	Correct	0	Correct	0	Correct
1696	Validation	0	0	Correct	1	Incorrect	1	Incorrect	1	Incorrect	1	Incorrect
1697	Train	0	0	Correct	0	Correct	0	Correct	0	Correct	0	Correct
1698	Train	0	0	Correct	0	Correct	0	Correct	0	Correct	0	Correct
1699	Train	0	0	Correct	0	Correct	0	Correct	0	Correct	0	Correct
1700	Train	0	0	Correct	0	Correct	0	Correct	0	Correct	0	Correct
1701	Test	0	0	Correct	0	Correct	0	Correct	0	Correct	0	Correct
1702	Train	0	0	Correct	0	Correct	0	Correct	0	Correct	0	Correct
1703	Train	0	0	Correct	0	Correct	0	Correct	0	Correct	0	Correct
1704	Train	0	0	Correct	0	Correct	0	Correct	0	Correct	0	Correct
1705	Train	0	0	Correct	0	Correct	0	Correct	0	Correct	0	Correct
1706	Train	0	0	Correct	0	Correct	0	Correct	0	Correct	0	Correct
1707	Validation	0	0	Correct	0	Correct	0	Correct	0	Correct	0	Correct
1708	Train	0	0	Correct	0	Correct	0	Correct	0	Correct	0	Correct
1709	Train	0	0	Correct	0	Correct	0	Correct	0	Correct	0	Correct
1710	Train	0	0	Correct	0	Correct	0	Correct	0	Correct	0	Correct
1711	Validation	0	0	Correct	0	Correct	0	Correct	0	Correct	0	Correct
1712	Train	0	0	Correct	0	Correct	0	Correct	0	Correct	0	Correct
1713	Train	0	0	Correct	0	Correct	0	Correct	0	Correct	0	Correct
1714	Train	0	0	Correct	0	Correct	0	Correct	0	Correct	0	Correct
1715	Train	0	0	Correct	0	Correct	0	Correct	0	Correct	0	Correct
1716	Train	0	0	Correct	0	Correct	0	Correct	0	Correct	0	Correct
1717	Train	0	0	Correct	0	Correct	0	Correct	0	Correct	0	Correct
1718	Test	0	0	Correct	0	Correct	0	Correct	0	Correct	0	Correct
1719	Train	0	0	Correct	0	Correct	0	Correct	0	Correct	0	Correct
1720	Validation	0	0	Correct	0	Correct	0	Correct	0	Correct	0	Correct
1721	Train	0	0	Correct	0	Correct	0	Correct	0	Correct	0	Correct
1722	Validation	0	0	Correct	0	Correct	0	Correct	0	Correct	0	Correct
1723	Train	0	0	Correct	0	Correct	0	Correct	0	Correct	0	Correct
1724	Train	0	0	Correct	0	Correct	0	Correct	0	Correct	0	Correct
1725	Test	0	0	Correct	0	Correct	0	Correct	0	Correct	0	Correct
1726	Train	0	0	Correct	0	Correct	0	Correct	0	Correct	0	Correct
1727	Validation	0	0	Correct	0	Correct	0	Correct	0	Correct	0	Correct
1728	Test	0	0	Correct	0	Correct	0	Correct	0	Correct	0	Correct
1729	Train	0	0	Correct	0	Correct	0	Correct	0	Correct	0	Correct
1730	Train	0	0	Correct	0	Correct	0	Correct	0	Correct	0	Correct
1731	Train	0	0	Correct	0	Correct	0	Correct	0	Correct	0	Correct
1732	Train	0	0	Correct	0	Correct	0	Correct	0	Correct	0	Correct
1733	Train	0	0	Correct	0	Correct	0	Correct	0	Correct	0	Correct
1734	Train	0	0	Correct	0	Correct	0	Correct	0	Correct	0	Correct
1735	Validation	0	0	Correct	0	Correct	0	Correct	0	Correct	0	Correct
1736	Train	0	0	Correct	0	Correct	0	Correct	0	Correct	0	Correct
1737	Test	0	0	Correct	0	Correct	0	Correct	0	Correct	0	Correct
1738	Train	0	0	Correct	0	Correct	0	Correct	0	Correct	0	Correct
1739	Train	0	0	Correct	0	Correct	0	Correct	0	Correct	0	Correct
1740	Test	0	0	Correct	0	Correct	0	Correct	0	Correct	0	Correct
1741	Train	0	0	Correct	0	Correct	0	Correct	0	Correct	0	Correct
1742	Validation	0	0	Correct	0	Correct	0	Correct	0	Correct	0	Correct
1743	Train	0	0	Correct	0	Correct	0	Correct	0	Correct	0	Correct
1744	Train	0	0	Correct	0	Correct	0	Correct	0	Correct	0	Correct
1745	Validation	0	0	Correct	0	Correct	0	Correct	0	Correct	0	Correct
1746	Validation	0	0	Correct	0	Correct	0	Correct	0	Correct	0	Correct
1747	Test	0	0	Correct	0	Correct	0	Correct	0	Correct	0	Correct
1748	Train	0	0	Correct	0	Correct	0	Correct	0	Correct	0	Correct
1749	Train	0	0	Correct	0	Correct	0	Correct	0	Correct	0	Correct
1750	Train	0	0	Correct	0	Correct	0	Correct	0	Correct	0	Correct
1751	Train	0	0	Correct	0	Correct	0	Correct	0	Correct	0	Correct
1752	Train	0	0	Correct	0	Correct	0	Correct	0	Correct	0	Correct
1753	Validation	0	0	Correct	0	Correct	0	Correct	0	Correct	0	Correct
1754	Train	0	0	Correct	0	Correct	0	Correct	0	Correct	0	Correct
1755	Train	0	0	Correct	0	Correct	0	Correct	0	Correct	0	Correct
1756	Train	0	0	Correct	0	Correct	0	Correct	0	Correct	0	Correct
1757	Train	0	0	Correct	0	Correct	0	Correct	0	Correct	0	Correct
1758	Train	0	0	Correct	0	Correct	0	Correct	0	Correct	0	Correct
1759	Train	0	0	Correct	0	Correct	0	Correct	0	Correct	0	Correct
1760	Validation	0	0	Correct	0	Correct	0	Correct	0	Correct	0	Correct
1761	Train	0	0	Correct	0	Correct	0	Correct	0	Correct	0	Correct
1762	Validation	0	0	Correct	0	Correct	0	Correct	0	Correct	0	Correct
1763	Train	0	0	Correct	0	Correct	0	Correct	0	Correct	0	Correct
1764	Test	0	0	Correct	0	Correct	0	Correct	0	Correct	0	Correct
1765	Train	0	0	Correct	0	Correct	0	Correct	0	Correct	0	Correct
1766	Validation	0	0	Correct	0	Correct	0	Correct	0	Correct	0	Correct
1767	Train	0	0	Correct	0	Correct	0	Correct	0	Correct	0	Correct
1768	Train	0	0	Correct	0	Correct	0	Correct	0	Correct	0	Correct
1769	Train	0	0	Correct	0	Correct	0	Correct	0	Correct	0	Correct
1770	Test	0	0	Correct	0	Correct	0	Correct	0	Correct	0	Correct
1771	Validation	0	0	Correct	0	Correct	0	Correct	0	Correct	0	Correct
1772	Test	0	0	Correct	0	Correct	0	Correct	0	Correct	0	Correct
1773	Validation	0	0	Correct	0	Correct	0	Correct	0	Correct	0	Correct
1774	Train	0	0	Correct	0	Correct	0	Correct	0	Correct	0	Correct
1775	Test	0	0	Correct	0	Correct	0	Correct	0	Correct	0	Correct
1776	Train	0	0	Correct	0	Correct	0	Correct	0	Correct	0	Correct
1777	Train	0	0	Correct	0	Correct	0	Correct	0	Correct	0	Correct
1778	Train	0	0	Correct	0	Correct	0	Correct	0	Correct	0	Correct
1779	Train	0	0	Correct	0	Correct	0	Correct	0	Correct	0	Correct
1780	Test	0	0	Correct	0	Correct	0	Correct	0	Correct	0	Correct
1781	Train	0	0	Correct	0	Correct	0	Correct	0	Correct	0	Correct
1782	Train	0	0	Correct	0	Correct	0	Correct	0	Correct	0	Correct
1783	Train	0	0	Correct	0	Correct	0	Correct	0	Correct	0	Correct
1784	Validation	0	0	Correct	0	Correct	0	Correct	0	Correct	0	Correct
1785	Train	0	0	Correct	0	Correct	0	Correct	0	Correct	0	Correct
1786	Train	0	0	Correct	0	Correct	0	Correct	0	Correct	0	Correct
1787	Train	0	0	Correct	0	Correct	0	Correct	0	Correct	0	Correct
1788	Train	0	0	Correct	0	Correct	0	Correct	0	Correct	0	Correct
1789	Train	0	0	Correct	0	Correct	0	Correct	0	Correct	0	Correct
1790	Validation	0	0	Correct	0	Correct	0	Correct	0	Correct	0	Correct
1791	Train	0	0	Correct	0	Correct	0	Correct	0	Correct	0	Correct
1792	Train	0	0	Correct	0	Correct	0	Correct	0	Correct	0	Correct
1793	Train	0	0	Correct	0	Correct	0	Correct	0	Correct	0	Correct
1794	Validation	0	0	Correct	0	Correct	0	Correct	0	Correct	0	Correct
1795	Train	0	0	Correct	0	Correct	0	Correct	0	Correct	0	Correct
1796	Train	0	0	Correct	0	Correct	0	Correct	0	Correct	0	Correct
1797	Validation	0	0	Correct	0	Correct	0	Correct	0	Correct	0	Correct
1798	Train	0	0	Correct	0	Correct	0	Correct	0	Correct	0	Correct
1799	Test	0	0	Correct	0	Correct	0	Correct	0	Correct	0	Correct
1800	Test	0	0	Correct	0	Correct	0	Correct	0	Correct	0	Correct
1801	Test	0	0	Correct	0	Correct	0	Correct	0	Correct	0	Correct
1802	Validation	0	0	Correct	0	Correct	0	Correct	0	Correct	0	Correct
1803	Test	0	0	Correct	0	Correct	0	Correct	0	Correct	0	Correct
1804	Test	0	0	Correct	0	Correct	0	Correct	0	Correct	0	Correct
1805	Validation	0	0	Correct	0	Correct	0	Correct	0	Correct	0	Correct
1806	Train	0	0	Correct	0	Correct	0	Correct	0	Correct	0	Correct
1807	Train	0	0	Correct	0	Correct	0	Correct	0	Correct	0	Correct
1808	Validation	0	0	Correct	0	Correct	0	Correct	0	Correct	0	Correct
1809	Train	0	0	Correct	0	Correct	0	Correct	0	Correct	0	Correct
1810	Train	0	0	Correct	0	Correct	0	Correct	0	Correct	0	Correct
1811	Test	0	0	Correct	0	Correct	0	Correct	0	Correct	0	Correct
1812	Train	0	0	Correct	0	Correct	0	Correct	0	Correct	0	Correct
1813	Train	0	0	Correct	0	Correct	0	Correct	0	Correct	0	Correct
1814	Train	0	0	Correct	0	Correct	0	Correct	0	Correct	0	Correct
1815	Test	0	0	Correct	0	Correct	0	Correct	0	Correct	0	Correct
1816	Train	0	0	Correct	0	Correct	0	Correct	0	Correct	0	Correct
1817	Train	0	0	Correct	0	Correct	0	Correct	0	Correct	0	Correct
1818	Train	0	0	Correct	0	Correct	0	Correct	0	Correct	0	Correct
1819	Train	0	0	Correct	0	Correct	0	Correct	0	Correct	0	Correct
1820	Train	0	0	Correct	0	Correct	0	Correct	0	Correct	0	Correct
1821	Train	0	0	Correct	0	Correct	0	Correct	0	Correct	0	Correct
1822	Train	0	0	Correct	0	Correct	0	Correct	0	Correct	0	Correct
1823	Train	0	0	Correct	0	Correct	0	Correct	0	Correct	0	Correct
1824	Train	0	0	Correct	0	Correct	0	Correct	0	Correct	0	Correct
1825	Train	0	0	Correct	0	Correct	0	Correct	0	Correct	0	Correct
1826	Train	0	0	Correct	0	Correct	0	Correct	0	Correct	0	Correct
1827	Train	0	0	Correct	0	Correct	0	Correct	0	Correct	0	Correct
1828	Train	0	0	Correct	0	Correct	0	Correct	0	Correct	0	Correct
1829	Validation	0	0	Correct	0	Correct	0	Correct	0	Correct	0	Correct
1830	Test	0	0	Correct	0	Correct	0	Correct	0	Correct	0	Correct
1831	Validation	0	0	Correct	0	Correct	0	Correct	0	Correct	0	Correct
1832	Train	0	0	Correct	0	Correct	0	Correct	0	Correct	0	Correct
1833	Train	0	0	Correct	0	Correct	0	Correct	0	Correct	0	Correct
1834	Train	0	0	Correct	0	Correct	0	Correct	0	Correct	0	Correct
1835	Train	0	0	Correct	0	Correct	0	Correct	0	Correct	0	Correct
1836	Test	0	0	Correct	0	Correct	0	Correct	0	Correct	0	Correct
1837	Train	0	0	Correct	0	Correct	0	Correct	0	Correct	0	Correct
1838	Train	0	0	Correct	0	Correct	0	Correct	0	Correct	0	Correct
1839	Train	0	0	Correct	0	Correct	0	Correct	0	Correct	0	Correct
1840	Train	0	0	Correct	0	Correct	0	Correct	0	Correct	0	Correct
1841	Test	0	0	Correct	0	Correct	0	Correct	0	Correct	0	Correct
1842	Validation	0	0	Correct	0	Correct	0	Correct	0	Correct	0	Correct
1843	Train	0	0	Correct	0	Correct	0	Correct	0	Correct	0	Correct
1844	Test	0	0	Correct	0	Correct	0	Correct	0	Correct	0	Correct
1845	Validation	0	0	Correct	0	Correct	0	Correct	0	Correct	0	Correct
1846	Train	0	0	Correct	0	Correct	0	Correct	0	Correct	0	Correct
1847	Train	0	0	Correct	0	Correct	0	Correct	0	Correct	0	Correct
1848	Train	0	0	Correct	0	Correct	0	Correct	0	Correct	0	Correct
1849	Test	0	0	Correct	0	Correct	0	Correct	0	Correct	0	Correct
1850	Validation	0	0	Correct	0	Correct	0	Correct	0	Correct	0	Correct
1851	Train	0	0	Correct	0	Correct	0	Correct	0	Correct	0	Correct
1852	Train	0	0	Correct	0	Correct	0	Correct	0	Correct	0	Correct
1853	Train	0	0	Correct	0	Correct	0	Correct	0	Correct	0	Correct
1854	Train	0	0	Correct	0	Correct	0	Correct	0	Correct	0	Correct
1855	Test	0	0	Correct	0	Correct	0	Correct	0	Correct	0	Correct
1856	Train	0	0	Correct	0	Correct	0	Correct	0	Correct	0	Correct
1857	Validation	0	0	Correct	0	Correct	0	Correct	0	Correct	0	Correct
1858	Train	0	0	Correct	0	Correct	0	Correct	0	Correct	0	Correct
1859	Train	0	0	Correct	0	Correct	0	Correct	0	Correct	0	Correct
1860	Train	0	0	Correct	0	Correct	0	Correct	0	Correct	0	Correct
1861	Validation	0	0	Correct	0	Correct	0	Correct	0	Correct	0	Correct
1862	Train	0	0	Correct	0	Correct	0	Correct	0	Correct	0	Correct
1863	Validation	0	0	Correct	0	Correct	0	Correct	0	Correct	0	Correct
1864	Train	0	0	Correct	0	Correct	0	Correct	0	Correct	0	Correct
1865	Train	0	0	Correct	0	Correct	0	Correct	0	Correct	0	Correct
1866	Train	0	0	Correct	0	Correct	0	Correct	0	Correct	0	Correct
1867	Train	0	0	Correct	0	Correct	0	Correct	0	Correct	0	Correct
1868	Test	0	0	Correct	0	Correct	0	Correct	0	Correct	0	Correct
1869	Train	0	0	Correct	0	Correct	0	Correct	0	Correct	0	Correct
1870	Test	0	0	Correct	0	Correct	0	Correct	0	Correct	0	Correct
1871	Train	0	0	Correct	0	Correct	0	Correct	0	Correct	0	Correct
1872	Test	0	0	Correct	0	Correct	0	Correct	0	Correct	0	Correct
1873	Train	0	0	Correct	0	Correct	0	Correct	0	Correct	0	Correct
1874	Train	0	0	Correct	0	Correct	0	Correct	0	Correct	0	Correct
1875	Train	0	0	Correct	0	Correct	0	Correct	0	Correct	0	Correct
1876	Train	0	0	Correct	0	Correct	0	Correct	0	Correct	0	Correct
1877	Test	0	0	Correct	0	Correct	0	Correct	0	Correct	0	Correct
1878	Test	0	0	Correct	0	Correct	0	Correct	0	Correct	0	Correct
1879	Train	0	0	Correct	0	Correct	0	Correct	0	Correct	0	Correct
1880	Test	0	0	Correct	0	Correct	0	Correct	0	Correct	0	Correct
1881	Train	0	0	Correct	0	Correct	0	Correct	0	Correct	0	Correct
1882	Train	0	0	Correct	0	Correct	0	Correct	0	Correct	0	Correct
1883	Test	0	0	Correct	0	Correct	0	Correct	0	Correct	0	Correct
1884	Validation	0	0	Correct	0	Correct	0	Correct	0	Correct	0	Correct
1885	Train	0	0	Correct	0	Correct	0	Correct	0	Correct	0	Correct
1886	Train	0	0	Correct	0	Correct	0	Correct	0	Correct	0	Correct
1887	Train	0	0	Correct	0	Correct	0	Correct	0	Correct	0	Correct
1888	Train	0	0	Correct	0	Correct	0	Correct	0	Correct	0	Correct
1889	Train	0	0	Correct	0	Correct	0	Correct	0	Correct	0	Correct
1890	Train	0	0	Correct	0	Correct	0	Correct	0	Correct	0	Correct
1891	Train	0	0	Correct	0	Correct	0	Correct	0	Correct	0	Correct
1892	Train	0	0	Correct	0	Correct	0	Correct	0	Correct	0	Correct
1893	Test	0	0	Correct	0	Correct	0	Correct	0	Correct	0	Correct
1894	Validation	0	0	Correct	0	Correct	0	Correct	0	Correct	0	Correct
1895	Train	0	0	Correct	0	Correct	0	Correct	0	Correct	0	Correct
1896	Test	0	0	Correct	0	Correct	0	Correct	0	Correct	0	Correct
1897	Train	0	0	Correct	0	Correct	0	Correct	0	Correct	0	Correct
1898	Train	0	0	Correct	0	Correct	0	Correct	0	Correct	0	Correct
1899	Train	0	0	Correct	0	Correct	0	Correct	0	Correct	0	Correct
1900	Test	0	0	Correct	0	Correct	0	Correct	0	Correct	0	Correct
1901	Train	0	0	Correct	0	Correct	0	Correct	0	Correct	0	Correct
1902	Train	0	0	Correct	0	Correct	0	Correct	0	Correct	0	Correct
1903	Train	0	0	Correct	0	Correct	0	Correct	0	Correct	0	Correct
1904	Train	0	0	Correct	0	Correct	0	Correct	0	Correct	0	Correct
1905	Validation	0	0	Correct	0	Correct	0	Correct	0	Correct	0	Correct
1906	Test	0	0	Correct	0	Correct	0	Correct	0	Correct	0	Correct
1907	Train	0	0	Correct	0	Correct	0	Correct	0	Correct	0	Correct
1908	Train	0	0	Correct	0	Correct	0	Correct	0	Correct	0	Correct
1909	Train	0	0	Correct	0	Correct	0	Correct	0	Correct	0	Correct
1910	Train	0	0	Correct	0	Correct	0	Correct	0	Correct	0	Correct
1911	Validation	0	0	Correct	0	Correct	0	Correct	0	Correct	0	Correct
1912	Train	0	0	Correct	0	Correct	0	Correct	0	Correct	0	Correct
1913	Train	0	0	Correct	0	Correct	0	Correct	0	Correct	0	Correct
1914	Train	0	0	Correct	0	Correct	0	Correct	0	Correct	0	Correct
1915	Train	0	0	Correct	0	Correct	0	Correct	0	Correct	0	Correct
1916	Test	0	0	Correct	0	Correct	0	Correct	0	Correct	0	Correct
1917	Test	0	0	Correct	0	Correct	0	Correct	0	Correct	0	Correct
1918	Train	0	0	Correct	0	Correct	0	Correct	0	Correct	0	Correct
1919	Test	0	0	Correct	0	Correct	0	Correct	0	Correct	0	Correct
1920	Train	0	0	Correct	0	Correct	0	Correct	0	Correct	0	Correct
1921	Validation	0	0	Correct	0	Correct	0	Correct	0	Correct	0	Correct
1922	Train	0	0	Correct	0	Correct	0	Correct	0	Correct	0	Correct
1923	Train	0	0	Correct	0	Correct	0	Correct	0	Correct	0	Correct
1924	Train	0	0	Correct	0	Correct	0	Correct	0	Correct	0	Correct
1925	Train	0	0	Correct	0	Correct	0	Correct	0	Correct	0	Correct
1926	Test	0	0	Correct	1	Incorrect	1	Incorrect	1	Incorrect	1	Incorrect
1927	Train	0	0	Correct	0	Correct	0	Correct	0	Correct	0	Correct
1928	Train	0	0	Correct	0	Correct	0	Correct	0	Correct	0	Correct
1929	Train	0	0	Correct	0	Correct	0	Correct	0	Correct	0	Correct
1930	Train	0	0	Correct	0	Correct	0	Correct	0	Correct	0	Correct
1931	Train	0	0	Correct	0	Correct	0	Correct	0	Correct	0	Correct
1932	Train	0	0	Correct	0	Correct	0	Correct	0	Correct	0	Correct
1933	Validation	0	0	Correct	0	Correct	0	Correct	0	Correct	0	Correct
1934	Test	0	0	Correct	0	Correct	0	Correct	0	Correct	0	Correct
1935	Train	0	0	Correct	0	Correct	0	Correct	0	Correct	0	Correct
1936	Train	0	0	Correct	0	Correct	0	Correct	0	Correct	0	Correct
1937	Train	0	0	Correct	0	Correct	0	Correct	0	Correct	0	Correct
1938	Validation	0	0	Correct	0	Correct	0	Correct	0	Correct	0	Correct
1939	Test	0	0	Correct	0	Correct	0	Correct	0	Correct	0	Correct
1940	Train	0	0	Correct	0	Correct	0	Correct	0	Correct	0	Correct
1941	Train	0	0	Correct	0	Correct	0	Correct	0	Correct	0	Correct
1942	Train	0	0	Correct	0	Correct	0	Correct	0	Correct	0	Correct
1943	Train	0	0	Correct	0	Correct	0	Correct	0	Correct	0	Correct
1944	Train	0	0	Correct	0	Correct	0	Correct	0	Correct	0	Correct
1945	Train	0	0	Correct	0	Correct	0	Correct	0	Correct	0	Correct
1946	Train	0	0	Correct	0	Correct	0	Correct	0	Correct	0	Correct
1947	Train	0	0	Correct	0	Correct	0	Correct	0	Correct	0	Correct
1948	Train	0	0	Correct	0	Correct	0	Correct	0	Correct	0	Correct
1949	Train	0	0	Correct	0	Correct	0	Correct	0	Correct	0	Correct
1950	Train	0	0	Correct	0	Correct	0	Correct	0	Correct	0	Correct
1951	Train	0	0	Correct	0	Correct	0	Correct	0	Correct	0	Correct
1952	Train	0	0	Correct	0	Correct	0	Correct	0	Correct	0	Correct
1953	Train	0	0	Correct	0	Correct	0	Correct	0	Correct	0	Correct
1954	Train	0	0	Correct	0	Correct	0	Correct	0	Correct	0	Correct
1955	Train	0	0	Correct	0	Correct	0	Correct	0	Correct	0	Correct
1956	Train	0	0	Correct	0	Correct	0	Correct	0	Correct	0	Correct
1957	Test	0	0	Correct	0	Correct	0	Correct	0	Correct	0	Correct
1958	Train	0	0	Correct	0	Correct	0	Correct	0	Correct	0	Correct
1959	Validation	0	0	Correct	0	Correct	0	Correct	0	Correct	0	Correct
1960	Test	0	0	Correct	0	Correct	0	Correct	0	Correct	0	Correct
1961	Train	0	0	Correct	0	Correct	0	Correct	0	Correct	0	Correct
1962	Train	0	0	Correct	0	Correct	0	Correct	0	Correct	0	Correct
1963	Train	0	0	Correct	0	Correct	0	Correct	0	Correct	0	Correct
1964	Train	0	0	Correct	0	Correct	0	Correct	0	Correct	0	Correct
1965	Train	0	0	Correct	0	Correct	0	Correct	0	Correct	0	Correct
1966	Train	0	0	Correct	0	Correct	0	Correct	0	Correct	0	Correct
1967	Train	0	0	Correct	0	Correct	0	Correct	0	Correct	0	Correct
1968	Train	0	0	Correct	0	Correct	0	Correct	0	Correct	0	Correct
1969	Test	0	0	Correct	0	Correct	0	Correct	0	Correct	0	Correct
1970	Train	0	0	Correct	0	Correct	0	Correct	0	Correct	0	Correct
1971	Test	0	0	Correct	0	Correct	0	Correct	0	Correct	0	Correct
1972	Train	0	0	Correct	0	Correct	0	Correct	0	Correct	0	Correct
1973	Test	0	0	Correct	0	Correct	0	Correct	0	Correct	0	Correct
1974	Train	0	0	Correct	0	Correct	0	Correct	0	Correct	0	Correct
1975	Train	0	0	Correct	0	Correct	0	Correct	0	Correct	0	Correct
1976	Train	0	0	Correct	0	Correct	0	Correct	0	Correct	0	Correct
1977	Train	0	0	Correct	0	Correct	0	Correct	0	Correct	0	Correct
1978	Train	0	0	Correct	0	Correct	0	Correct	0	Correct	0	Correct
1979	Train	0	0	Correct	0	Correct	0	Correct	0	Correct	0	Correct
1980	Validation	0	0	Correct	0	Correct	0	Correct	0	Correct	0	Correct
1981	Train	0	0	Correct	0	Correct	0	Correct	0	Correct	0	Correct
1982	Train	0	0	Correct	0	Correct	0	Correct	0	Correct	0	Correct
1983	Validation	0	0	Correct	0	Correct	0	Correct	0	Correct	0	Correct
1984	Validation	0	1	Incorrect	1	Incorrect	1	Incorrect	1	Incorrect	1	Incorrect
1985	Train	0	0	Correct	0	Correct	0	Correct	0	Correct	0	Correct
1986	Train	0	0	Correct	0	Correct	0	Correct	0	Correct	0	Correct
1987	Train	0	0	Correct	0	Correct	0	Correct	0	Correct	0	Correct
1988	Train	0	0	Correct	0	Correct	0	Correct	0	Correct	0	Correct
1989	Validation	0	0	Correct	0	Correct	0	Correct	0	Correct	0	Correct
1990	Validation	0	0	Correct	0	Correct	0	Correct	0	Correct	0	Correct
1991	Train	0	0	Correct	0	Correct	0	Correct	0	Correct	0	Correct
1992	Train	0	0	Correct	0	Correct	0	Correct	0	Correct	0	Correct
1993	Test	0	0	Correct	0	Correct	0	Correct	0	Correct	0	Correct
1994	Train	0	0	Correct	0	Correct	0	Correct	0	Correct	0	Correct
1995	Train	0	0	Correct	0	Correct	0	Correct	1	Incorrect	0	Correct
1996	Train	0	0	Correct	0	Correct	0	Correct	0	Correct	0	Correct
1997	Validation	0	0	Correct	0	Correct	0	Correct	0	Correct	0	Correct
1998	Train	0	0	Correct	0	Correct	0	Correct	0	Correct	0	Correct
1999	Train	0	0	Correct	0	Correct	0	Correct	0	Correct	0	Correct
2000	Train	0	0	Correct	0	Correct	0	Correct	0	Correct	0	Correct
2001	Train	0	0	Correct	0	Correct	0	Correct	0	Correct	0	Correct
2002	Validation	0	0	Correct	0	Correct	0	Correct	0	Correct	0	Correct
2003	Train	0	0	Correct	0	Correct	0	Correct	0	Correct	0	Correct
2004	Train	0	0	Correct	0	Correct	0	Correct	0	Correct	0	Correct
2005	Train	0	0	Correct	0	Correct	0	Correct	0	Correct	0	Correct
2006	Test	0	0	Correct	0	Correct	0	Correct	0	Correct	0	Correct
2007	Train	0	0	Correct	0	Correct	0	Correct	0	Correct	0	Correct
2008	Train	0	0	Correct	0	Correct	0	Correct	0	Correct	0	Correct
2009	Validation	0	0	Correct	0	Correct	0	Correct	0	Correct	0	Correct
2010	Train	0	0	Correct	0	Correct	0	Correct	0	Correct	0	Correct
2011	Train	0	0	Correct	0	Correct	0	Correct	0	Correct	0	Correct
2012	Validation	0	0	Correct	0	Correct	0	Correct	0	Correct	0	Correct
2013	Train	0	0	Correct	0	Correct	0	Correct	0	Correct	0	Correct
2014	Test	0	0	Correct	0	Correct	0	Correct	0	Correct	0	Correct
2015	Test	0	0	Correct	0	Correct	0	Correct	0	Correct	0	Correct
2016	Test	0	0	Correct	0	Correct	0	Correct	0	Correct	0	Correct
2017	Train	0	0	Correct	0	Correct	0	Correct	0	Correct	0	Correct
2018	Train	0	0	Correct	0	Correct	0	Correct	0	Correct	0	Correct
2019	Train	0	0	Correct	0	Correct	0	Correct	0	Correct	0	Correct
2020	Train	0	0	Correct	0	Correct	0	Correct	0	Correct	0	Correct
2021	Train	0	0	Correct	0	Correct	0	Correct	0	Correct	0	Correct
2022	Validation	0	0	Correct	0	Correct	0	Correct	0	Correct	0	Correct
2023	Validation	0	0	Correct	0	Correct	0	Correct	0	Correct	0	Correct
2024	Train	0	0	Correct	0	Correct	0	Correct	0	Correct	0	Correct
2025	Test	0	0	Correct	0	Correct	0	Correct	0	Correct	0	Correct
2026	Test	0	0	Correct	0	Correct	0	Correct	0	Correct	0	Correct
2027	Validation	0	0	Correct	0	Correct	0	Correct	0	Correct	0	Correct
2028	Train	0	0	Correct	0	Correct	0	Correct	0	Correct	0	Correct
2029	Test	0	0	Correct	0	Correct	0	Correct	0	Correct	0	Correct
2030	Train	0	0	Correct	0	Correct	0	Correct	0	Correct	0	Correct
2031	Train	0	0	Correct	0	Correct	0	Correct	0	Correct	0	Correct
2032	Train	0	0	Correct	0	Correct	0	Correct	0	Correct	0	Correct
2033	Test	0	0	Correct	0	Correct	0	Correct	0	Correct	0	Correct
2034	Validation	0	0	Correct	0	Correct	0	Correct	0	Correct	0	Correct
2035	Train	0	0	Correct	0	Correct	0	Correct	0	Correct	0	Correct
2036	Train	0	0	Correct	0	Correct	0	Correct	0	Correct	0	Correct
2037	Train	0	0	Correct	0	Correct	0	Correct	0	Correct	0	Correct
2038	Train	0	0	Correct	0	Correct	0	Correct	0	Correct	0	Correct
2039	Train	0	0	Correct	0	Correct	0	Correct	0	Correct	0	Correct
2040	Train	0	0	Correct	0	Correct	0	Correct	0	Correct	0	Correct
2041	Train	0	0	Correct	0	Correct	0	Correct	0	Correct	0	Correct
2042	Test	0	0	Correct	0	Correct	0	Correct	0	Correct	0	Correct
2043	Train	0	0	Correct	0	Correct	0	Correct	0	Correct	0	Correct
2044	Train	0	0	Correct	0	Correct	0	Correct	0	Correct	0	Correct
2045	Train	0	0	Correct	0	Correct	0	Correct	0	Correct	0	Correct
2046	Train	0	0	Correct	0	Correct	0	Correct	0	Correct	0	Correct
2047	Validation	0	0	Correct	0	Correct	0	Correct	0	Correct	0	Correct
2048	Train	0	0	Correct	0	Correct	0	Correct	0	Correct	0	Correct
2049	Train	0	0	Correct	0	Correct	0	Correct	0	Correct	0	Correct
2050	Train	0	0	Correct	0	Correct	0	Correct	0	Correct	0	Correct
2051	Train	0	0	Correct	0	Correct	0	Correct	0	Correct	0	Correct
2052	Test	0	0	Correct	0	Correct	0	Correct	0	Correct	0	Correct
2053	Validation	0	0	Correct	0	Correct	0	Correct	0	Correct	0	Correct
2054	Train	0	0	Correct	0	Correct	0	Correct	0	Correct	0	Correct
2055	Train	0	0	Correct	0	Correct	0	Correct	0	Correct	0	Correct
2056	Train	0	0	Correct	0	Correct	0	Correct	0	Correct	0	Correct
2057	Train	0	0	Correct	0	Correct	0	Correct	0	Correct	0	Correct
2058	Train	0	0	Correct	0	Correct	0	Correct	0	Correct	0	Correct
2059	Validation	0	0	Correct	0	Correct	0	Correct	0	Correct	0	Correct
2060	Train	0	0	Correct	0	Correct	0	Correct	0	Correct	0	Correct
2061	Train	0	0	Correct	0	Correct	0	Correct	0	Correct	0	Correct
2062	Train	0	0	Correct	0	Correct	0	Correct	0	Correct	0	Correct
2063	Train	0	0	Correct	0	Correct	0	Correct	0	Correct	0	Correct
2064	Train	0	0	Correct	0	Correct	0	Correct	0	Correct	0	Correct
2065	Train	0	0	Correct	0	Correct	0	Correct	0	Correct	0	Correct
2066	Test	0	0	Correct	0	Correct	0	Correct	0	Correct	0	Correct
2067	Test	0	0	Correct	0	Correct	0	Correct	0	Correct	0	Correct
2068	Validation	0	0	Correct	0	Correct	0	Correct	0	Correct	0	Correct
2069	Train	0	0	Correct	0	Correct	0	Correct	0	Correct	0	Correct
2070	Train	0	0	Correct	0	Correct	0	Correct	0	Correct	0	Correct
2071	Validation	0	0	Correct	0	Correct	0	Correct	0	Correct	0	Correct
2072	Train	0	0	Correct	0	Correct	0	Correct	0	Correct	0	Correct
2073	Train	0	0	Correct	0	Correct	0	Correct	0	Correct	0	Correct
2074	Validation	0	0	Correct	0	Correct	0	Correct	0	Correct	0	Correct
2075	Train	0	0	Correct	0	Correct	0	Correct	0	Correct	0	Correct
2076	Test	0	0	Correct	0	Correct	0	Correct	0	Correct	0	Correct
2077	Train	0	0	Correct	0	Correct	0	Correct	0	Correct	0	Correct
2078	Test	0	0	Correct	0	Correct	0	Correct	0	Correct	0	Correct
2079	Train	0	0	Correct	0	Correct	0	Correct	0	Correct	0	Correct
2080	Test	0	0	Correct	0	Correct	0	Correct	0	Correct	0	Correct
2081	Train	0	0	Correct	0	Correct	0	Correct	0	Correct	0	Correct
2082	Test	0	0	Correct	0	Correct	0	Correct	0	Correct	0	Correct
2083	Test	0	0	Correct	0	Correct	0	Correct	0	Correct	0	Correct
2084	Train	0	0	Correct	0	Correct	0	Correct	0	Correct	0	Correct
2085	Train	0	0	Correct	0	Correct	0	Correct	0	Correct	0	Correct
2086	Train	0	0	Correct	0	Correct	0	Correct	0	Correct	0	Correct
2087	Train	0	0	Correct	0	Correct	0	Correct	0	Correct	0	Correct
2088	Train	0	0	Correct	0	Correct	0	Correct	0	Correct	0	Correct
[truncated: 301 more rows]

## Sheet: Swiss and OEState descriptors
Comp	No./Family	SMILES	Code	log Kcorn (exp)	MW	#Heavy atoms	#Aromatic heavy atoms	Fraction Csp3	#Rotatable bonds	#H-bond acceptors	#H-bond donors	MR	TPSA	log PACD	iLOGP	log D7.4	PSA	XLOGP3	SaaCH	SsNH2	Se1C1C3a	WLOGP	MLOGP	Silicos-IT Log P	Consensus Log P	ESOL Log S	Ali Log S	ALogPS_logP	ALogPS_logS	ACCEPTORS	DONORS	HALOG	MW	N	NA	NH	O	P	PSA	RBONDS	S	SaaN	SaaS	SaasC	SdO	SdO(amid)	SdO(sulfo)	SddssS	SdssC
Acetazolamide	1	CC(=O)Nc1nnc(s1)S(=O)(=O)N	1	-6.04	222.25	13	5	0.25	3	6	2	45.22	151.66	-0.26	-0.21	-0.55	115	-0.26	0	4.768	0	0.03	-2.34	-0.33	-0.62	-1.14	-2.47	-0.39	-1.9	4	3	0	222.3	4	13	6	3	0	115	2	2	6.682	0.701	-0.215	31.93	10.52	21.41	-3.824	-0.3499
Alprenolol	2	C=CCc1ccccc1OCC(CNC(C)C)O	1	-4.54	249.35	18	6	0.47	8	3	2	75.04	41.49	2.88	3.29	1.13	41.49	3.1	7.834	0	0	2.15	2.23	3.17	2.79	-3.06	-3.64	2.38	-3.1	1	2	0	249.4	1	18	23	2	0	41.49	8	0	0	0	1.914	0	0	0	0	0
Atenolol	3	OC(COc1ccc(cc1)CC(=O)N)CNC(C)C	1	-6.17	266.34	19	6	0.5	8	4	3	73.61	84.58	0.1	2.17	-1.65	84.58	0.16	7.111	5.108	0	0.45	0.69	1.52	1	-1.3	-1.49	0.56	-2.79	2	4	0	266.4	2	19	22	3	0	84.58	8	0	0	0	1.513	10.75	10.75	0	0	-0.3575
Benzolamide	4	O=S(=O)(c1ccccc1)Nc1nnc(s1)S(=O)(=O)N	1	-6.85	320.37	19	11	0	4	7	2	68.02	177.11	0.2	1.01	-1.7	132.1	0.12	7.575	4.848	0	1.96	-1.29	-0.62	0.23	-2.07	-3.4	0.32	-2.86	3	3	0	320.4	4	19	8	4	0	132.1	4	3	6.706	0.5359	-0.6032	45.8	0	45.8	-7.815	0
Bevantolol	5	COc1cc(CCNCC(COc2cccc(c2)C)O)ccc1OC	1	-4.27	345.43	25	12	0.4	10	5	2	98.56	59.95	3.38	4.03	2.09	59.95	3	13.69	0	1.699	2.58	2.1	3.96	3.13	-3.57	-3.92	2.83	-4.4	3	2	0	345.5	1	25	27	4	0	59.95	10	0	0	0	4.523	0	0	0	0	0
Bromoacetazolamide	6	CC(=O)N(c1nnc(s1)S(=O)(=O)N)Br	1	-6.42	301.14	14	5	0.25	3	6	1	53.18	142.87	-0.19	0.32	-0.45	106.2	-0.26	0	4.808	0	0.93	-1.74	-0.12	-0.17	-1.61	-2.28	-1.02	-2.12	5	2	1	301.2	4	14	5	3	0	106.2	2	2	6.794	0.6993	-0.2225	32.45	10.84	21.61	-3.855	-0.3453
Bufuralol	7	CCc1cccc2c1oc(c2)C(CNC(C)(C)C)O	1	-4.24	261.36	19	9	0.5	5	3	2	78.99	45.4	2.38	3.35	1.81	45.4	3.5	8.046	0	0	3.09	2	3.61	3.11	-3.69	-4.14	3.23	-3.86	1	2	0	261.4	1	19	23	2	0	45.4	5	0	0	0	1.812	0	0	0	0	0
Chlorzolamide	8	Clc1ccccc1c1nnc(s1)S(=O)(=O)N	1	-4.74	275.74	16	11	0	2	5	1	61.35	122.56	1.6	1.35	1.26	85.94	1.55	6.97	4.933	0	2.59	0.36	1.89	1.55	-2.9	-3.73	1.62	-3.23	3	2	1	275.8	3	16	6	2	0	85.94	2	2	7.24	0.8875	1.327	22.03	0	22.03	-3.801	0
Clonidine	9	Clc1cccc(c1NC1=NCCN1)Cl	1	-4.51	230.09	14	6	0.22	2	1	2	67	36.42	1.41	1.77	0.65	36.42	1.57	5.371	0	0	1.41	2.51	3.08	2.07	-2.44	-1.95	2.62	-2.68	1	2	2	230.1	3	14	9	0	0	36.42	2	0	0	0	1.881	0	0	0	0	0.7222
corynanthine	10	COC(=O)[C@@H]1[C@H](CC[C@@H]2[C@@H]1C[C@H]3C4=C(CCN3C2)C5=CC=CC=C5N4)O	1	-4.96	354.44	26	9	0.57	2	4	2	104.02	65.56	2.2	2.86	1.13	65.56	2.94	8.521	0	0	1.94	2.21	2.43	2.48	-4.01	-3.98	2.36	-3.01	3	2	0	354.5	2	26	26	3	0	65.56	2	0	0	0	2.755	12.38	0	0	0	-0.2423
cyclophosphamide	11	ClCCN(P1(=O)NCCCO1)CCCl	1	-4.96	261.09	14	0	1	5	4	1	62.6	51.38	0.23	1.92	0.23	41.57	0.63	0	0	0	1.5	0.97	1.13	1.23	-1.53	-1.28	0.76	-1.24	1	1	2	261.1	2	14	15	2	1	41.57	5	0	0	0	0	12.19	0	0	0	0
ethoxazolamide	12	CCOc1ccc2c(c1)sc(n2)S(=O)(=O)N	1	-4.25	258.32	16	9	0.22	3	5	1	61.91	118.9	2.05	1.17	2.01	82.28	2.01	5.217	5	0	2.42	-0.15	1.54	1.4	-2.93	-4.13	1.87	-2.58	3	2	0	258.4	2	16	10	3	0	82.28	3	2	3.935	1.04	0.6211	22.22	0	22.22	-3.723	0
2-Benzothiazole-sulfonamide	13	NS(=O)(=O)c1nc2c(s1)cccc2	1	-4.44	214.26	13	9	0	1	4	1	50.61	109.67	1.33	1.17	1.28	73.05	1.33	7.185	4.941	0	2.02	-0.24	1.23	1.1	-2.45	-3.23	1.34	-2.45	2	2	0	214.3	2	13	6	2	0	73.05	1	2	3.89	1.08	-0.03361	21.86	0	21.86	-3.657	0
6-Hydroxy-2-benzo-thiazolesulfonamide	14	Oc1ccc2c(c1)sc(n2)S(=O)(=O)N	1	-5.25	230.26	14	9	0	1	5	2	52.64	129.9	1.13	0.88	0.96	93.28	1.13	4.423	4.916	0	1.73	-0.8	0.76	0.74	-2.39	-3.45	0.89	-2.29	2	3	0	230.3	2	14	6	3	0	93.28	1	2	3.82	0.9343	-0.06924	21.9	0	21.9	-3.752	0
6-Chloro-2-benzo-thiazolesulfonamide	15	Clc1ccc2c(c1)sc(n2)S(=O)(=O)N	1	-4.37	248.71	14	9	0	1	4	1	55.62	109.67	2.1	0.97	2.03	73.05	2.1	4.961	4.946	0	2.68	0.37	1.88	1.6	-3.11	-4.03	1.96	-3.05	2	2	1	248.7	2	14	5	2	0	73.05	1	2	3.872	1	0.4555	21.96	0	21.96	-3.713	0
4.6-Dichloro-2-benzo-thiazolesulfonamide	16	Clc1cc(Cl)c2c(c1)sc(n2)S(=O)(=O)N	1	-4.41	283.15	15	9	0	1	4	1	60.63	109.67	2.6	1.19	2.49	73.05	2.6	3.09	4.953	0	3.33	0.95	2.54	2.12	-3.61	-4.55	2.8	-3.83	2	2	2	283.2	2	15	4	2	0	73.05	1	2	3.84	0.9396	0.5717	22.1	0	22.1	-3.789	0
6-Amino-2-benzo-thiazolesulfonamide	17	Nc1ccc2c(c1)sc(n2)S(=O)(=O)N	1	-5.17	229.28	14	9	0	1	4	2	55.02	135.69	0.52	0.5	0.49	99.07	0.52	5	10.49	0	1.61	-0.8	0.53	0.47	-2	-2.94	0.67	-2.4	2	4	0	229.3	3	14	7	2	0	99.07	1	2	3.875	1.014	0.4863	21.96	0	21.96	-3.711	0
6-Nitro-2-benzo-thiazolesulfonamide	18	[O-][N+](=O)c1ccc2c(c1)sc(n2)S(=O)(=O)N	1	-5.18	259.26	16	9	0	2	6	1	59.44	155.49	1.36	0.85	1.24	118.9	1.36	3.912	4.905	0	1.93	-0.39	-0.87	0.58	-2.59	-4.23	1.43	-3.13	2	2	0	259.3	3	16	5	4	0	118.9	2	2	3.767	0.8073	-0.361	43.02	0	22.03	-3.86	0
6-Hydroxyethoxy-2-benzothiazolesulfonamide	19	OCCOc1ccc2c(c1)sc(n2)S(=O)(=O)N	1	-5.82	274.32	17	9	0.22	4	6	2	63.08	139.13	0.55	1.06	0.5	102.5	0.59	4.967	5	0	1.4	-0.96	0.95	0.61	-2.04	-3.09	0.73	-2.61	3	3	0	274.4	2	17	10	4	0	102.5	4	2	3.906	0.9853	0.4333	22.24	0	22.24	-3.768	0
6-Benzyloxy-2-benzo-thiazolesulfonamide	20	c1ccc(cc1)COc1ccc2c(c1)scn2	1	-4.33	241.31	17	15	0.07	3	2	0	70.6	50.36	3.58	2.72	3.58	22.12	3.84	18.01	0	0	3.72	2.67	4.55	3.5	-4.21	-4.59	3.62	-4.05	3	0	0	241.3	1	17	11	1	0	22.12	3	1	4.241	1.632	2.072	0	0	0	0	0
6-Acetamido-2-benzothiazolesulfonamide	21	CC(=O)Nc1ccc2c(c1)scn2	1	-5.33	192.24	13	9	0.11	2	2	1	53.93	70.23	0.87	1.72	0.87	42	1.56	7.469	0	0	2.06	0.94	2.64	1.78	-2.39	-2.64	1.75	-2.93	3	1	0	192.3	2	13	8	1	0	42	1	1	4.145	1.566	0.8234	10.76	10.76	0	0	-0.05198
Levobunolol	22	OC(COc1cccc2c1CCCC2=O)CNC(C)(C)C	1	-4.7	291.39	21	6	0.59	6	4	2	83.63	58.56	2.86	3.3	1.14	58.56	2.4	5.583	0	0	2.33	1.48	3.32	2.57	-2.97	-3.27	2.06	-3.07	2	2	0	291.4	1	21	25	3	0	58.56	6	0	0	0	2.501	11.87	0	0	0	0.1913
Labetolol	23	CC(CCc1ccccc1)NCC(c1ccc(c(c1)C(=O)N)O)O	1	-4.85	328.41	24	12	0.32	8	4	4	94.01	95.58	2.31	2.9	0.67	95.58	3.09	14.64	5.204	0	1.81	1.93	2.72	2.49	-3.66	-4.76	1.73	-4.75	1	5	0	328.5	2	24	24	3	0	95.58	8	0	0	0	1.673	11.25	11.25	0	0	-0.7169
Methazolamide	24	CC(=O)N=c1sc(nn1C)S(=O)(=O)N	1	-5.59	236.27	14	5	0.4	2	6	1	48.79	144.03	0.13	0.05	-0.21	105.2	0.13	0	4.85	0	-0.34	-1.47	0.02	-0.32	-1.52	-2.71	-0.2	-2.13	5	2	0	236.3	4	14	8	3	0	105.2	1	2	0	0	0	32.38	0	21.74	-3.825	-0.4938
5-imino-4-methyl-1,3,4-thiadiazoline-2-sulfonamide	25	N=c1sc(nn1C)S(=O)(=O)N	1	-6.11	194.24	11	5	0.33	1	5	2	38.89	138.45	-2.45	-0.06	-2.62	99.61	0.16	0	4.762	0	-0.31	-2.26	0.03	-0.49	-1.42	-2.62	0.2	-1.72	3	3	0	194.3	4	11	6	2	0	99.61	1	2	0	0	0	21.25	0	21.25	-3.738	-0.1815
metoprolol	26	COCCc1ccc(cc1)OCC(CNC(C)C)O	1	-4.6	267.36	19	6	0.6	9	4	2	76.6	50.72	1.79	3.22	0.03	50.72	1.88	7.89	0	0	1.61	1.46	2.74	2.18	-2.32	-2.57	1.78	-2.84	2	2	0	267.4	1	19	25	3	0	50.72	9	0	0	0	2	0	0	0	0	0
nadolol	27	OC(COc1cccc2c1CC(O)C(C2)O)CNC(C)(C)C	1	-6	309.4	22	6	0.65	6	5	4	85.53	81.95	1.29	2.89	-0.47	81.95	0.71	5.653	0	0	0.63	0.74	1.85	1.37	-2.01	-2.01	1.23	-2.14	1	4	0	309.5	1	22	27	4	0	81.95	6	0	0	0	2.604	0	0	0	0	0
oxprenolol	28	C=CCOc1ccccc1OCC(CNC(C)C)O	1	-4.54	265.35	19	6	0.47	9	4	2	76.56	50.72	2.29	3.47	0.54	50.72	2.1	7.398	0	0	1.99	1.64	2.73	2.39	-2.45	-2.8	2.5	-2.59	2	2	0	265.4	1	19	23	3	0	50.72	9	0	0	0	1.291	0	0	0	0	0
penbutolol	29	OC(COc1ccccc1C1CCCC1)CNC(C)(C)C	1	-4.35	291.43	21	6	0.67	7	3	2	87.86	41.49	4.17	3.6	2.42	41.49	4.15	8.286	0	0	3.47	2.65	3.72	3.52	-4.01	-4.73	3.85	-4.14	1	2	0	291.5	1	21	29	2	0	41.49	7	0	0	0	2.255	0	0	0	0	0
phenylephrine	30	CNCC(c1cccc(c1)O)O	1	-6.02	167.21	12	6	0.33	3	3	3	47.01	52.49	-0.03	1.67	-1.83	52.49	-0.31	6.628	0	0	0.32	0.65	0.91	0.65	-0.85	-0.33	-0.62	-0.88	0	3	0	167.2	1	12	13	2	0	52.49	3	0	0	0	0.9093	0	0	0	0	0
pindolol	31	OC(COc1cccc2c1cc[nH]2)CNC(C)C	1	-5	248.32	18	9	0.43	6	3	3	72.79	57.28	1.97	2.6	0.19	57.28	1.75	9.711	0	0	1.91	0.91	2.53	1.94	-2.46	-2.57	2.13	-2.47	1	3	0	248.4	2	18	20	2	0	57.28	6	0	0	0	0.8031	0	0	0	0	0
propranolol	32	OC(COc1cccc2c1cccc2)CNC(C)C	1	-4.32	259.34	19	10	0.38	6	3	2	78.44	41.49	3.1	3.25	1.37	41.49	2.98	14.04	0	0	2.58	2.35	3.04	2.84	-3.32	-3.51	3.03	-3.53	1	2	0	259.4	1	19	21	2	0	41.49	6	0	0	0	0.821	0	0	0	0	0
rauwolfine	33	CCC1C2CC3N(C1O)C1C2C(O)C2(C3N(C)c3c2cccc3)C1	1	-5.04	326.43	24	6	0.7	1	3	2	99.87	46.94	0.78	1.64	0	46.94	1.81	8.676	0	0	0.79	2.67	0.73	1.53	-3.12	-2.42	1.72	-1.9	2	2	0	326.5	2	24	26	2	0	46.94	1	0	0	0	2.639	0	0	0	0	0
6,7,8,9-tetrahydropyrido[3,4-e][1,2,3]benzothiadiazole	34	C1NCCc2c1c1nnsc1cc2	1	-4.1	191.25	13	9	0.33	0	3	1	56.76	66.05	1.35	2.09	0.86	37.81	1.35	4.336	0	0	0.8	1.16	3.1	1.7	-2.39	-2.34	0.77	-3.2	3	1	0	191.3	3	13	9	0	0	37.81	0	1	8.134	1.471	2.774	0	0	0	0	0
benalfocin	35	CN1CCc2c(CC1)cccc2Cl	1	-4.15	195.69	13	6	0.45	0	1	0	60.5	3.24	3.26	2.56	1.91	3.24	2.92	6.235	0	0	1.99	2.94	3.18	2.72	-3.23	-2.65	2.7	-2.61	1	0	1	195.7	1	13	14	0	0	3.24	0	0	0	0	3.721	0	0	0	0	0
5,6-Dimethoxy-1,2,3,4-tetrahydroisoquinoline	36	COc1ccc(c2c1CNCC2)OC	1	-4.31	193.24	14	6	0.45	2	3	1	58.77	30.49	1.29	2.37	-0.29	30.49	1.27	3.938	0	0	0.82	1.12	2.38	1.59	-2.02	-1.51	1.21	-2.11	2	1	0	193.3	1	14	15	2	0	30.49	2	0	0	0	4.444	0	0	0	0	0
sotalol	37	CC(NCC(c1ccc(cc1)NS(=O)(=O)C)O)C	1	-5.8	272.36	18	6	0.5	6	4	3	72.87	86.81	0.32	2.19	-1.45	78.43	0.24	6.685	0	0	1.66	0.48	0.58	1.03	-1.53	-1.62	0.85	-2.54	0	3	0	272.4	2	18	20	3	0	78.43	6	1	0	0	1.243	22.05	0	22.05	-3.257	0
4-Chloro-N-methylbenzenesulfonamide	38	CNS(=O)(=O)c1ccc(cc1)Cl	1	-4.19	205.66	12	6	0.14	2	3	1	47.35	54.55	1.92	1.51	1.92	46.17	1.92	5.972	0	0	2.33	1.23	0.99	1.6	-2.56	-2.69	1.57	-2.42	0	1	1	205.7	1	12	8	2	0	46.17	2	1	0	0	0.7356	22.32	0	22.32	-3.324	0
4-Toluenesulfonamide	39	Cc1ccc(cc1)S(=O)(=O)N	1	-4.26	171.22	11	6	0.14	1	3	1	42.4	68.54	0.79	1.21	0.79	60.16	0.82	6.398	4.879	1.683	1.72	0.63	0.4	0.96	-1.76	-1.84	0.72	-1.88	0	2	0	171.2	1	11	9	2	0	60.16	1	1	0	0	1.167	21.44	0	21.44	-3.52	0
3-phenylimino-[1,3,4]thiadiazolo[5,4-c][1,2,4]thiadiazole-6-sulfonamide	40	NS(=O)(=O)c1nn2c(s1)nsc2=Nc1ccccc1	1	-5.1	313.38	19	14	0	2	6	1	71.4	167.57	2.52	1.14	0.66	100.5	2.57	9.269	5.034	0	1.81	-0.4	1.63	1.35	-3.82	-5.74	2.72	-3.19	6	2	0	313.4	5	19	7	2	0	100.5	2	3	0	0	0.7414	22.45	0	22.45	-3.815	0.767
3-(3-chlorophenyl)imino-[1,3,4]thiadiazolo[5,4-c][1,2,4]thiadiazole-6-sulfonamide	41	Clc1cccc(c1)N=c1snc2n1nc(s2)S(=O)(=O)N	1	-4.89	347.82	20	14	0	2	6	1	76.41	167.57	3.5	0.69	1.62	100.5	3.5	6.949	5.037	0	2.47	0.58	2.29	1.9	-4.59	-6.7	3.32	-3.88	6	2	1	347.9	5	20	6	2	0	100.5	2	3	0	0	1.182	22.51	0	22.51	-3.842	0.6561
3-(4-chlorophenyl)imino-[1,3,4]thiadiazolo[5,4-c][1,2,4]thiadiazole-6-sulfonamide	42	Clc1ccc(cc1)N=c1snc2n1nc(s2)S(=O)(=O)N	1	-5.08	347.82	20	14	0	2	6	1	76.41	167.57	3.63	0.63	1.74	100.5	3.63	6.892	5.036	0	2.47	0.58	2.29	1.92	-4.67	-6.84	3.28	-3.88	6	2	1	347.9	5	20	6	2	0	100.5	2	3	0	0	1.272	22.5	0	22.5	-3.838	0.6811
3-(3-methoxyphenyl)imino-[1,3,4]thiadiazolo[5,4-c][1,2,4]thiadiazole-6-sulfonamide	43	COc1cccc(c1)N=c1snc2n1nc(s2)S(=O)(=O)N	1	-5.35	343.41	21	14	0.1	3	7	1	77.89	176.8	2.66	0.67	0.8	109.7	2.66	7.147	5.056	0	1.82	-0.21	1.64	1.32	-3.94	-6.02	2.81	-3.43	7	2	0	343.5	5	21	9	3	0	109.7	3	3	0	0	1.322	22.59	0	22.59	-3.845	0.6759
3-(4-methoxyphenyl)imino-[1,3,4]thiadiazolo[5,4-c][1,2,4]thiadiazole-6-sulfonamide	44	COc1ccc(cc1)N=c1snc2n1nc(s2)S(=O)(=O)N	1	-5.28	343.41	21	14	0.1	3	7	1	77.89	176.8	2.93	0.74	1.1	109.7	2.93	7.104	5.052	0	1.82	-0.21	1.64	1.38	-4.11	-6.3	2.77	-3.44	7	2	0	343.5	5	21	9	3	0	109.7	3	3	0	0	1.403	22.57	0	22.57	-3.84	0.6959
3-(4-hydroxyphenyl)imino-[1,3,4]thiadiazolo[5,4-c][1,2,4]thiadiazole-6-sulfonamide	45	Oc1ccc(cc1)N=c1snc2n1nc(s2)S(=O)(=O)N	1	-6.46	329.38	20	14	0	2	7	2	73.42	187.8	1.89	-0.03	0.07	120.7	1.89	6.236	5.023	0	1.52	-0.51	1.17	0.81	-3.46	-5.46	2.47	-2.89	6	3	0	329.4	5	20	7	3	0	120.7	2	3	0	0	0.7243	22.47	0	22.47	-3.853	0.6003
3-(3-fluorophenyl)imino-[1,3,4]thiadiazolo[5,4-c][1,2,4]thiadiazole-6-sulfonamide	46	Fc1cccc(c1)N=c1snc2n1nc(s2)S(=O)(=O)N	1	-5.19	331.37	20	14	0	2	7	1	71.36	167.57	3.06	0.54	1.18	100.5	3.06	5.686	5	0	2.37	0.43	2.07	1.69	-4.21	-6.25	2.84	-3.8	6	2	1	331.4	5	20	6	2	0	100.5	2	3	0	0	-0.03359	22.44	0	22.44	-3.881	0.4393
3-(4-fluorophenyl)imino-[1,3,4]thiadiazolo[5,4-c][1,2,4]thiadiazole-6-sulfonamide	47	Fc1ccc(cc1)N=c1snc2n1nc(s2)S(=O)(=O)N	1	-5.39	331.37	20	14	0	2	7	1	71.36	167.57	2.81	0.46	0.94	100.5	2.81	5.542	5	0	2.37	0.43	2.07	1.63	-4.05	-5.99	2.87	-3.85	6	2	1	331.4	5	20	6	2	0	100.5	2	3	0	0	0.1443	22.45	0	22.45	-3.87	0.5148
3-(4-dimethylaminophenyl)imino-[1,3,4]thiadiazolo[5,4-c][1,2,4]thiadiazole-6-sulfonamide	48	CN(c1ccc(cc1)N=c1snc2n1nc(s2)S(=O)(=O)N)C	1	-5.24	356.45	22	14	0.18	3	6	1	85.61	170.81	2.32	0.7	0.54	103.7	2.32	7.625	5.075	0	1.88	0.08	1.21	1.24	-3.78	-5.55	2.98	-3.25	7	2	0	356.5	6	22	12	2	0	103.7	3	3	0	0	1.792	22.65	0	22.65	-3.835	0.7487
timolol	49	OC(COc1nsnc1N1CCOCC1)CNC(C)(C)C	1	-4.92	316.42	21	5	0.85	7	6	2	84.97	107.98	0.06	2.82	-1.39	79.74	1.83	0	0	0	0.12	-0.36	1.77	1.24	-2.67	-3.72	1.44	-3.07	6	2	0	316.5	4	21	24	3	0	79.74	7	1	8.448	1.124	1.246	0	0	0	0	0
trichlormethazolamide	50	CC(=O)N=c1sc(nn1C(Cl)(Cl)Cl)S(=O)(=O)N	1	-4.96	339.61	17	5	0.4	3	6	1	63.07	144.03	2.07	0.52	1.71	105.2	2.08	0	4.864	0	1.3	-0.14	1.49	1.05	-3.28	-4.73	1.95	-3.84	5	2	3	339.6	4	17	5	3	0	105.2	2	2	0	0	0	32.98	0	22.14	-4.061	-1.289
trifluormethazolamide	51	CC(=O)N=c1sc(nn1C(F)(F)F)S(=O)(=O)N	1	-5.41	290.24	17	5	0.4	3	9	1	48.83	144.03	1.66	0.37	1.29	105.2	1.34	0	4.626	0	1.75	-0.64	0.83	0.73	-2.5	-3.97	1.89	-3.89	5	2	3	290.3	4	17	5	3	0	105.2	2	2	0	0	0	32.26	0	21.66	-4.385	-2.809
Yohimbine	52	COC(=O)C1C(O)CCC2C1CC1N(C2)CCc2c1[nH]c1c2cccc1	1	-4.74	354.44	26	9	0.57	2	4	2	104.02	65.56	2.2	2.79	1.13	65.56	2.94	8.521	0	0	1.94	2.21	2.43	2.46	-4.01	-3.98	2.36	-3.01	3	2	0	354.5	2	26	26	3	0	65.56	2	0	0	0	2.755	12.38	0	0	0	-0.2423
Cinoxacin	53	CCn1nc(C(=O)O)c(=O)c2c1cc1OCOc1c2	1	-5.82	262.22	19	10	0.25	2	6	1	65.09	90.65	-0.09	1.93	-3.84	88.43	2.11	3.14	0	0	0.84	0.3	1.13	1.26	-3.05	-3.64	1.25	-2.43	6	1	0	262.2	2	19	10	5	0	88.43	2	0	0	0	1.758	23.12	0	0	0	-2.453
Nalidixic acid	54	CCn1cc(C(=O)O)c(=O)c2c1nc(C)cc2	1	-4.77	232.24	17	10	0.25	2	4	1	64	72.19	1	1.54	-0.41	70.5	1.41	3.327	0	1.519	1.42	0.83	1.68	1.38	-2.47	-2.53	0.95	-2	4	1	0	232.3	2	17	12	3	0	70.5	2	0	4.278	0	1.669	22.88	0	0	0	-1.908
enoxacin	55	CCn1cc(C(=O)O)c(=O)c2c1nc(N1CCNCC1)c(c2)F	1	-5.77	320.32	23	10	0.4	3	6	2	90.35	87.46	1.21	2.04	-0.4	85.77	-0.2	1.098	0	0	0.32	1.07	1.28	0.9	-1.82	-1.18	-0.89	-2.47	5	2	1	320.4	4	23	17	3	0	85.77	3	0	4.324	0	-0.1195	23.44	0	0	0	-2.42
norfloxacin	56	CCn1cc(C(=O)O)c(=O)c2c1cc(N1CCNCC1)c(c2)F	1	-5.85	319.33	23	10	0.38	3	5	2	92.55	74.57	1.48	2.16	-0.68	72.88	-1.03	2.806	0	0	0.93	1.04	1.82	0.98	-1.29	-0.05	-0.32	-2.5	4	2	1	319.4	3	23	18	3	0	72.88	3	0	0	0	0.6027	23.5	0	0	0	-2.29
ofloxacin	57	CC1COc2c(N3CCN(C)CC3)c(F)cc4C(=O)C(=CN1c24)C(O)=O	1	-5.72	361.37	26	10	0.44	2	6	1	101.83	75.01	1.61	2.49	-0.65	73.32	-0.39	1.152	0	0	1.2	0.98	1.47	1.15	-1.99	-0.72	-0.02	-2.4	6	1	1	361.4	3	26	20	4	0	73.32	2	0	0	0	0.6381	23.99	0	0	0	-2.361
ciprofloxacine	58	Fc1cc2c(cc1N1CCNCC1)n(cc(c2=O)C(=O)O)C1CC1	1	-5.89	331.34	24	10	0.41	3	5	2	95.25	74.57	1.31	2.24	-0.85	72.88	-1.08	2.891	0	0	1.18	1.28	1.9	1.1	-1.32	0	-0.57	-2.39	4	2	1	331.4	3	24	18	3	0	72.88	3	0	0	0	0.7434	23.76	0	0	0	-2.202
moxifloxacin	59	COc1c(N2CC3C(C2)CCCN3)c(F)cc2c1n(cc(c2=O)C(=O)O)C1CC1	1	-5.04	401.43	29	10	0.52	4	6	2	114.05	83.8	1.9	2.78	-0.61	82.11	0.61	1.191	0	0	1.97	1.39	2.23	1.8	-2.7	-1.94	0.21	-3.38	5	2	1	401.5	3	29	24	4	0	82.11	4	0	0	0	0.6912	24.35	0	0	0	-2.315
Levofloxacin	60	CN1CCN(CC1)c1c(F)cc2c3c1OCC(n3cc(c2=O)C(=O)O)C	1	-5.54	361.37	26	10	0.44	2	6	1	101.83	75.01	1.61	2.49	-0.65	73.32	-0.39	1.152	0	0	1.2	0.72	1.47	1.1	-1.99	-0.72	-0.02	-2.4	6	1	1	361.4	3	26	20	4	0	73.32	2	0	0	0	0.6381	23.99	0	0	0	-2.361
Gatifloxacin	61	COc1c(N2CCNC(C2)C)c(F)cc2c1n(cc(c2=O)C(=O)O)C1CC1	1	-5.6	375.39	27	10	0.47	4	6	2	106.55	83.8	1.51	2.48	-0.66	82.11	-0.74	1.16	0	0	1.58	0.95	2.04	1.26	-1.71	-0.54	-0.07	-2.78	5	2	1	375.4	3	27	22	4	0	82.11	4	0	0	0	0.5615	24.18	0	0	0	-2.345
Lomefloxacin	62	CCn1cc(C(=O)O)c(=O)c2c1c(F)c(N1CCNC(C1)C)c(c2)F	1	-5.46	351.35	25	10	0.41	3	6	2	97.32	74.57	2.37	2.26	0.36	72.88	-0.8	0.9458	0	0	1.87	1.67	2.34	1.47	-1.61	-0.29	0.13	-3.5	4	2	2	351.4	3	25	19	3	0	72.88	3	0	0	0	-2.198	23.57	0	0	0	-2.808
Buspirone	63	O=C1CC2(CCCC2)CC(=O)N1CCCCN1CCN(CC1)c1ncccn1	1	-4.18	385.5	28	6	0.71	6	5	0	118.7	69.64	3.43	3.44	3.35	69.64	2.63	5.407	0	0	0.95	1.9	2.2	2.22	-3.65	-3.74	1.94	-2.82	7	0	0	385.6	5	28	31	2	0	69.64	6	0	8.644	0	0.8095	25.02	25.02	0	0	0.1289
Apraclonidine	64	Nc1cc(Cl)c(c(c1)Cl)NC1=NCCN1	1	-5.42	245.11	15	6	0.22	2	1	3	71.4	62.44	0.3	1.39	-1.33	62.44	0.87	3.288	5.594	0	1	1.93	2.35	1.51	-2.07	-1.77	2.14	-2.78	1	4	2	245.1	4	15	10	0	0	62.44	2	0	0	0	2.13	0	0	0	0	0.6839
fluorescein	65	Oc1ccc2c(c1)Oc1c(C32OC(=O)c2c3cccc2)ccc(c1)O	1	-4.8	332.31	25	18	0.05	0	5	2	88.74	75.99	2.98	2.08	2.96	75.99	3.42	16.59	0	0	3.56	2.75	3.37	3.03	-4.59	-4.7	2.63	-4.12	3	2	0	332.3	0	25	12	5	0	75.99	0	0	0	0	3.281	12.53	0	0	0	-0.4208
pilocarpine	66	CCC1C(=O)OCC1Cc1cncn1C	1	-5.01	208.26	15	5	0.64	3	3	0	56.47	44.12	-0.1	1.71	-0.24	44.12	0.12	3.642	0	0	1.16	0.9	1.63	1.11	-1.26	-0.6	1.15	-2.01	4	0	0	208.3	2	15	16	2	0	44.12	3	0	4.071	0	1.164	11.38	0	0	0	-0.03734
nepafenac	67	NC(=O)Cc1cccc(c1N)C(=O)c1ccccc1	1	-4.13	254.28	19	12	0.07	4	2	2	73.4	86.18	1.17	1.39	1.17	86.18	1.95	13.91	11.09	0	1.54	1.45	2.2	1.71	-2.85	-3.38	1.53	-4.11	2	4	0	254.3	2	19	14	2	0	86.18	4	0	0	0	1.847	23.26	10.95	0	0	-0.6385
betaxolol	68	OC(COc1ccc(cc1)CCOCC1CC1)CNC(C)C	1	-4.22	307.43	22	6	0.67	11	4	2	88.9	50.72	2.69	3.85	0.93	50.72	2.81	8.042	0	0	2.33	1.8	3.69	2.9	-2.99	-3.53	2.98	-4.01	2	2	0	307.5	1	22	29	3	0	50.72	11	0	0	0	2.052	0	0	0	0	0
dexamethasone	69	OCC(=O)C1(O)C(C)CC2C1(C)CC(O)C1(C2CCC2=CC(=O)C=CC12C)F	1	-5.04	392.46	28	0	0.73	2	6	3	101.96	94.83	1.87	2.26	1.87	94.83	1.94	0	0	0	2.32	1.62	2.58	2.14	-3.36	-3.56	1.96	-3.89	2	3	1	392.5	0	28	29	5	0	94.83	2	0	0	0	0	24.38	0	0	0	-0.1199
butanol	70	CCCCO	1	-4.12	74.12	5	0	1	2	1	1	22.5	20.23	0.88	1.57	0.88	20.23	0.88	0	0	0	0.78	0.75	0.44	0.88	-0.72	-0.89	0.84	0.33	0	1	0	74.14	0	5	10	1	0	20.23	2	0	0	0	0	0	0	0	0	0
chloramphenicol	71	C1=CC(=CC=C1[C@H]([C@@H](CO)NC(=O)C(Cl)Cl)O)[N+](=O)[O-]	0	-5.17	323.13	20	6	0.36	7	5	3	74.38	115.38	1.02	1.17	1.02	115.4	1.14	5.078	0	0	0.58	0.02	-0.26	0.53	-2.32	-3.16	1.15	-2.86	1	3	2	323.2	2	20	12	5	0	115.4	6	0	0	0	0.1692	32.32	11.31	0	0	-0.7562
cimetidine	72	CC1=C(N=CN1)CSCCNC(=NC)NC#N	0	-6.15	252.34	17	5	0.5	7	3	3	69.18	114.19	0.07	1.55	-0.24	88.89	-0.08	1.71	0	1.641	0.45	-0.31	1.52	0.63	-1.11	-1.87	0.44	-2.49	4	3	0	252.4	6	17	16	0	0	88.89	8	1	4.218	0	2.21	0	0	0	0	0.5038
cocaine	73	CN1[C@H]2CC[C@@H]1[C@H]([C@H](C2)OC(=O)C3=CC=CC=C3)C(=O)OC	0	-5.21	303.35	22	6	0.53	5	5	0	84.85	55.84	3.08	3.22	1.51	55.84	2.3	8.89	0	0	1.49	2.18	1.61	2.16	-3.04	-3.11	1.94	-1.77	5	0	0	303.4	1	22	21	4	0	55.84	5	0	0	0	0.5115	24.49	0	0	0	-0.6606
cortexolone	74	C[C@]12CCC(=O)C=C1CC[C@@H]3[C@@H]2CC[C@]4([C@H]3CC[C@@]4(C(=O)CO)O)C	0	-4.52	346.46	25	0	0.81	2	4	2	96.37	74.6	2.74	2.42	2.74	74.6	2.52	0	0	0	2.81	2.22	3.37	2.67	-3.44	-3.73	2.78	-4.14	2	2	0	346.5	0	25	30	4	0	74.6	2	0	0	0	0	24.21	0	0	0	1.213
cromolyn	75	C1=CC2=C(C(=C1)OCC(COC3=CC=CC4=C3C(=O)C=C(O4)C(=O)O)O)C(=O)C=C(O2)C(=O)O	0	-5.96	468.37	34	20	0.13	8	11	3	115.73	173.71	2.3	1.8	-2.45	165.9	1.92	8.743	0	0	2.11	-1.11	2.81	1.51	-3.86	-5.19	1.84	-4.12	8	3	0	468.4	0	34	16	11	0	165.9	8	0	0	0	0.2076	46.82	0	0	0	-5.054
deoxycorticosterone	76	C[C@]12CC[C@H]3[C@H]([C@@H]1CC[C@@H]2C(=O)CO)CCC4=CC(=O)CC[C@]34C	0	-4.4	330.46	24	0	0.81	2	3	1	95.17	54.37	3.41	2.63	3.41	54.37	2.88	0	0	0	3.7	3.07	3.87	3.23	-3.57	-3.68	3.13	-4.3	2	1	0	330.5	0	24	30	3	0	54.37	2	0	0	0	0	24.13	0	0	0	1.782
dexamethazone acetate	77	C[C@@H]1CC2C3CCC4=CC(=O)C=C[C@@]4([C@]3([C@H](C[C@@]2([C@]1(C(=O)COC(=O)C)O)C)O)F)C	0	-4.43	434.5	31	0	0.71	4	7	2	111.69	100.9	2.96	3.46	2.96	100.9	2.77	0	0	0	2.89	1.96	3.08	2.83	-4.01	-4.54	2.6	-4.43	4	2	1	434.5	0	31	31	6	0	100.9	4	0	0	0	0	36.16	0	0	0	-0.7114
ethanolamine	78	C(CO)N	0	-6.3	61.08	4	0	1	1	2	2	15.6	46.25	-1.31	0.75	-3.06	46.25	-1.31	0	4.778	0	-1.06	-1.15	-0.88	-0.73	0.67	0.84	-1.53	1.14	0	3	0	61.1	1	4	7	1	0	46.25	1	0	0	0	0	0	0	0	0	0
fluorometholone	79	C[C@H]1C[C@H]2[C@@H]3CC[C@@]([C@]3(C[C@@H]([C@@]2([C@@]4(C1=CC(=O)C=C4)C)F)O)C)(C(=O)C)O	0	-4.77	376.46	27	0	0.73	1	5	2	100.79	74.6	2.02	2.6	2.02	74.6	2	0	0	0	3.34	2.45	3.19	2.72	-3.37	-3.19	2.34	-4.36	2	2	1	376.5	0	27	29	4	0	74.6	1	0	0	0	0	24.21	0	0	0	0.305
flurbiprofen	80	CC(C1=CC(=C(C=C1)C2=CC=CC=C2)F)C(=O)O	0	-4.68	244.26	18	12	0.13	3	3	1	68.19	37.3	4.12	2	0.98	37.3	4.16	13.75	0	0	4.1	3.79	3.87	3.59	-4.27	-4.65	3.57	-3.99	1	1	1	244.3	0	18	13	2	0	37.3	3	0	0	0	1.341	10.84	0	0	0	-0.9566
flurbiprofen amide	81	CC(C1=CC(=C(C=C1)C2=CC=CC=C2)F)C(=O)N	0	-4.66	243.28	18	12	0.13	3	2	1	69.32	43.09	3.06	2.11	3.06	43.09	3.51	14.07	5.206	0	3.5	3.39	3.63	3.23	-3.85	-4.1	2.76	-4.31	1	2	1	243.3	1	18	14	1	0	43.09	3	0	0	0	1.593	11.07	11.07	0	0	-0.4566
hydrocortisone	82	C[C@]12CCC(=O)C=C1CC[C@@H]3[C@@H]2[C@H](C[C@]4([C@H]3CC[C@@]4(C(=O)CO)O)C)O	0	-5.07	362.46	26	0	0.81	2	5	3	97.53	94.83	1.43	2.2	1.43	94.83	1.61	0	0	0	1.78	1.39	2.47	1.89	-2.97	-3.21	1.71	-3.26	2	3	0	362.5	0	26	30	5	0	94.83	2	0	0	0	0	24.26	0	0	0	0.853
ibuprofen	83	CC(C)CC1=CC=C(C=C1)C(C)C(=O)O	0	-4.66	206.28	15	6	0.46	4	2	1	62.18	37.3	3.72	2.17	0.8	37.3	3.5	7.872	0	0	3.07	3.13	3.15	3	-3.36	-3.97	3.5	-3.48	1	1	0	206.3	0	15	18	2	0	37.3	4	0	0	0	2.14	10.76	0	0	0	-0.7717
methylenedianiline	84	C1=CC(=CC=C1CC2=CC=C(C=C2)N)N	0	-4.6	198.26	15	12	0.08	2	0	2	64.7	52.04	1.64	1.71	1.64	52.04	1.59	15.88	11.25	0	2.46	2.69	2.42	2.17	-2.53	-2.29	2.04	-3.51	0	4	0	198.3	2	15	14	0	0	52.04	2	0	0	0	4.12	0	0	0	0	0
nadolol diacetate	85	CC(=O)OC1CC2=C(CC1OC(=O)C)C(=CC=C2)OCC(CNC(C)(C)C)O	0	-5.32	393.47	28	6	0.62	10	7	2	105.01	94.09	2.57	3.21	0.81	94.09	1.86	5.644	0	0	1.78	1.49	2.9	2.25	-2.95	-3.46	2.11	-4.09	5	2	0	393.5	1	28	31	6	0	94.09	10	0	0	0	2.535	22.89	0	0	0	-0.8332
prednisolone	86	C[C@]12C[C@@H]([C@H]3[C@H]([C@@H]1CC[C@@]2(C(=O)CO)O)CCC4=CC(=O)C=C[C@]34C)O	0	-5.43	360.44	26	0	0.71	2	5	3	97.06	94.83	1.49	2.16	1.49	94.83	1.62	0	0	0	1.56	1.3	2.06	1.74	-2.96	-3.22	1.64	-3.18	2	3	0	360.5	0	26	28	5	0	94.83	2	0	0	0	0	24.16	0	0	0	0.5716
prednisolone acetate	87	CC(=O)OCC(=O)[C@]1(CC[C@@H]2[C@@]1(C[C@@H]([C@H]3[C@H]2CCC4=CC(=O)C=C[C@]34C)O)C)O	0	-4.48	402.48	29	0	0.7	4	6	2	106.8	100.9	2.58	2.92	2.58	100.9	2.4	0	0	0	2.13	1.64	2.56	2.33	-3.58	-4.16	2.08	-3.99	4	2	0	402.5	0	29	30	6	0	100.9	4	0	0	0	0	35.86	0	0	0	0.04457
procaine	88	CCN(CC)CCOC(=O)C1=CC=C(C=C1)N	0	-5.38	236.31	17	6	0.46	7	3	1	69.06	55.56	2.36	2.77	0.54	55.56	1.92	6.742	5.544	0	1.78	1.93	1.61	2	-2.31	-2.71	2.1	-1.54	3	2	0	236.4	2	17	20	2	0	55.56	7	0	0	0	1.184	11.63	0	0	0	-0.2943
testosterone	89	C[C@]12CC[C@H]3[C@H]([C@@H]1CC[C@@H]2O)CCC4=CC(=O)CC[C@]34C	0	-4.38	288.42	21	0	0.84	0	2	1	85.36	37.3	3.48	2.92	3.47	37.3	3.32	0	0	0	3.88	3.59	3.58	3.46	-3.72	-3.78	2.99	-3.94	1	1	0	288.5	0	21	28	2	0	37.3	0	0	0	0	0	11.79	0	0	0	1.792
triamcinolone acetonide	90	C[C@]12C[C@@H]([C@]3([C@H]([C@@H]1C[C@@H]4[C@]2(OC(O4)(C)C)C(=O)CO)CCC5=CC(=O)C=C[C@@]53C)F)O	0	-4.92	434.5	31	0	0.75	2	7	2	110.5	93.06	2.5	2.69	2.5	93.06	2.53	0	0	0	2.84	1.64	3.02	2.54	-4	-4.13	2.31	-4.02	4	2	1	434.5	0	31	31	6	0	93.06	2	0	0	0	0	25.09	0	0	0	0.08645
Alanycarb	Carbamate	CCOC(=O)CCN(SN(C(=O)O/N=C(\SC)/C)C)Cc1ccccc1			399.53	26	6	0.47	13	6	0	107.1	122.04	3.52	3.91	3.52	71.44	3.43	9.808	0	0	3.62	2.24	2	3.04	-3.79	-5.67	2.92	-4.21	7	0	0	399.6	3	26	25	4	0	71.44	12	2	0	0	1.071	23.69	12.04	0	0	-0.1996
Aldicarb	Carbamate	CNC(=O)O/N=C/C(SC)(C)C			190.26	12	0	0.71	5	3	1	51.55	75.99	1.13	1.86	1.13	50.69	1.13	0	0	0	1.47	1.01	0.78	1.25	-1.4	-2.32	1.06	-2.22	2	1	0	190.3	2	12	14	2	0	50.69	4	1	0	0	0	10.53	10.53	0	0	-0.5526
Aldoxycarb	Carbamate	CNC(=O)O/N=C/C(S(=O)(=O)C)(C)C			222.26	14	0	0.71	5	5	1	52.93	93.21	-0.57	1.64	-0.57	84.83	-0.57	0	0	0	1.23	-0.01	-0.29	0.4	-0.53	-0.92	0.01	-2.32	1	1	0	222.3	2	14	14	4	0	84.83	4	1	0	0	0	32.85	10.55	22.3	-3.268	-0.7449
Allyxycarb	Carbamate	C=CCN(c1c(C)cc(cc1C)OC(=O)NC)CC=C			274.36	20	6	0.31	8	2	1	83.55	41.57	4.06	3.19	4.06	41.57	3.85	3.716	0	3.424	3.2	2.94	3.12	3.26	-3.66	-4.42	3.64	-3.29	3	1	0	274.4	2	20	22	2	0	41.57	7	0	0	0	3.759	11.26	0	0	0	-0.467
Aminocarb	Carbamate	CNC(=O)Oc1ccc(c(c1)C)N(C)C			208.26	15	6	0.36	4	2	1	60.3	41.57	2.01	2.36	2.01	41.57	1.9	5.537	0	1.682	1.78	1.79	1.03	1.77	-2.36	-2.4	1.72	-1.84	3	1	0	208.3	2	15	16	2	0	41.57	3	0	0	0	2.734	10.97	10.97	0	0	-0.4518
Asulam	Carbamate	COC(=O)NS(=O)(=O)c1ccc(cc1)N			230.24	15	6	0.12	4	4	2	53.22	106.87	-0.11	0.83	-2.04	98.49	-0.27	5.429	5.391	0	1.4	-0.12	-0.89	0.19	-1.13	-1.52	0.29	-1.79	2	3	0	230.3	2	15	10	4	0	98.49	3	1	0	0	0.3834	33.65	0	22.92	-3.868	-1.035
Barban	Carbamate	ClCC#CCOC(=O)Nc1cccc(c1)Cl			258.1	16	6	0.18	4	2	1	64.62	38.33	3.87	2.79	3.87	38.33	3.23	6.764	0	0	3.02	3.11	2.84	3	-3.49	-3.71	3.66	-4.12	2	1	2	258.1	1	16	9	2	0	38.33	5	0	0	0	1.113	11.21	0	0	0	-0.5776
Bendiocarb	Carbamate	CNC(=O)Oc1cccc2c1OC(O2)(C)C			223.23	16	6	0.36	3	4	1	56.85	56.79	1.86	2.57	1.86	56.79	1.7	5.154	0	0	1.91	1.24	1.46	1.78	-2.37	-2.51	1.53	-1.97	4	1	0	223.2	1	16	13	4	0	56.79	2	0	0	0	1.38	11.11	11.11	0	0	-0.5401
Benfuracarb	Carbamate	CCOC(=O)CCN(C(C)C)SN(C(=O)Oc1cccc2c1OC(C2)(C)C)C			410.53	28	6	0.6	11	6	0	110.45	93.61	4.54	4	4.54	68.31	4.3	5.576	0	0	4.06	2.35	2.64	3.47	-4.53	-5.98	3.88	-4.15	8	0	0	410.6	2	28	30	5	0	68.31	10	1	0	0	2.078	24.2	12.58	0	0	-0.7573
Benthiavalicarb	Carbamate	OC(=O)N[C@H](C(=O)N[C@@H](c1nc2c(s1)cc(cc2)F)C)C(C)C			339.39	23	9	0.4	7	5	3	86.16	119.56	2.27	2.65	-0.07	91.32	2.82	4.316	0	0	3	1.38	2.96	2.56	-3.55	-4.99	2.68	-4.41	4	3	1	339.4	3	23	18	3	0	91.32	5	1	4.372	1.293	0.2979	23.04	12.25	0	0	-1.665
Bufencarb	Carbamate	CCCC(c1cccc(c1)OC(=O)NC)C			221.3	16	6	0.46	6	2	1	65.33	38.33	3.57	2.91	3.57	38.33	3.71	7.698	0	0	3.31	2.92	2.71	3.11	-3.43	-4.21	3.6	-3.65	2	1	0	221.3	1	16	19	2	0	38.33	5	0	0	0	1.808	11.06	0	0	0	-0.4303
Butacarb	Carbamate	CNC(=O)Oc1cc(cc(c1)C(C)(C)C)C(C)(C)C			221.3	16	6	0.46	6	2	1	65.33	38.33	4.54	2.91	4.54	38.33	3.71	6.061	0	0	3.31	2.92	2.71	3.11	-3.43	-4.21	4.74	-4.49	2	1	0	263.4	1	19	25	2	0	38.33	4	0	0	0	2.925	11.37	11.37	0	0	-0.439
Butocarboxim	Carbamate	CSC(C(=NOC(=O)NC)C)C			190.26	12	0	0.71	5	3	1	51.51	75.99	1.48	1.92	1.48	50.69	1.1	0	0	0	1.47	1.01	0.78	1.25	-1.38	-2.29	1.27	-1.75	2	1	0	190.3	2	12	14	2	0	50.69	4	1	0	0	0	10.58	0	0	0	0.2581
Butoxycarboxim	Carbamate	CNC(=O)O/N=C(/C(S(=O)(=O)C)C)\C			222.26	14	0	0.71	5	5	1	52.89	93.21	-0.72	1.27	-0.72	84.83	-0.05	0	0	0	1.23	-0.01	-0.29	0.43	-0.86	-1.46	-0.64	-2.09	1	1	0	222.3	2	14	14	4	0	84.83	4	1	0	0	0	32.7	10.6	22.1	-3.199	-0.4989
Butylate	Carbamate	CCSC(=O)N(CC(C)C)CC(C)C			217.37	14	0	0.91	7	1	0	66.07	45.61	4.06	3.25	4.06	20.31	4.15	0	0	0	3.47	2.87	2.27	3.2	-3.34	-4.82	3.34	-3.18	3	0	0	217.4	1	14	23	1	0	20.31	6	1	0	0	0	11.7	11.7	0	0	0.2314
Carbanolate	Carbamate	CNC(=O)Oc1cc(C)c(cc1Cl)C			213.66	14	6	0.3	3	2	1	56.07	38.33	2.56	2.52	2.56	38.33	2.74	3.516	0	3.387	2.68	2.64	2.52	2.62	-3.01	-3.2	2.86	-3.06	2	1	1	213.7	1	14	12	2	0	38.33	2	0	0	0	2.929	10.94	10.94	0	0	-0.5184
Carbaryl	Carbamate	CNC(=O)Oc1cccc2c1cccc2			201.22	15	10	0.08	3	2	1	58.64	38.33	2.4	2.18	2.4	38.33	2.36	13.38	0	0	2.56	2.44	2.04	2.32	-2.87	-2.81	2.45	-3.34	2	1	0	201.2	1	15	11	2	0	38.33	2	0	0	0	0.5763	11.09	11.09	0	0	-0.4525
Carbofuran	Carbamate	CNC(=O)Oc1cccc2c1OC(C2)(C)C			221.25	16	6	0.42	3	3	1	60.13	47.56	1.76	2.58	1.76	47.56	2.32	5.581	0	0	2.12	1.68	2.06	2.15	-2.75	-2.96	2.08	-2.54	3	1	0	221.3	1	16	15	3	0	47.56	2	0	0	0	2.227	11.15	11.15	0	0	-0.4845
Carbosulfan	Carbamate	CCCCN(SN(C(=O)Oc1cccc2c1OC(C2)(C)C)C)CCCC			380.54	26	6	0.65	11	4	0	109.17	67.31	6.05	4.32	6.05	42	5.81	5.73	0	0	5.3	3.24	3.68	4.47	-5.3	-6.99	5.25	-5.07	6	0	0	380.6	2	26	32	3	0	42	10	1	0	0	2.278	12.56	12.56	0	0	-0.3799
Chlorprocarb	Carbamate	CCC(NC(=O)Oc1cccc(c1)NC(=O)OC)CCl			300.74	20	6	0.38	9	4	2	76.14	76.66	2.54	2.76	2.54	76.66	2.63	6.407	0	0	2.78	2.09	1.63	2.38	-2.99	-3.89	2.23	-3.61	4	2	1	300.8	2	20	17	4	0	76.66	7	0	0	0	0.7707	22.7	22.7	0	0	-1.187
Cloethocarb	Carbamate	CNC(=O)Oc1ccccc1OC(CCl)OC			259.69	17	6	0.36	7	4	1	63.12	56.79	0.82	2.32	0.82	56.79	1.33	6.767	0	0	1.99	1.65	1.59	1.78	-2.09	-2.12	1.47	-2.66	4	1	1	259.7	1	17	14	4	0	56.79	6	0	0	0	0.6969	11.11	11.11	0	0	-0.5686
Cycloate	Carbamate	CCN(C(=O)SCC)C1CCCCC1			215.36	14	0	0.91	5	1	0	63.95	45.61	3.83	3	3.83	20.31	3.88	0	0	0	3.51	2.48	2.19	3.01	-3.29	-4.54	3.97	-3.14	3	0	0	215.4	1	14	21	1	0	20.31	4	1	0	0	0	11.76	11.76	0	0	0.2795
Diallate	Carbamate	ClC=C(CSC(=O)N(C(C)C)C(C)C)Cl			270.22	15	0	0.7	6	1	0	70.38	45.61	5.13	3.32	5.13	20.31	4.49	0	0	0	4.28	3.04	2.67	3.56	-3.95	-5.17	3.69	-4.03	3	0	2	270.3	1	15	17	1	0	20.31	5	1	0	0	0	11.81	11.81	0	0	0.527
Dichlormate	Carbamate	CNC(=O)OCc1ccc(c(c1)Cl)Cl			234.08	14	6	0.22	4	2	1	55.52	38.33	2.79	2.56	2.79	38.33	3.14	5.066	0	0	2.7	2.64	2.56	2.72	-3.32	-3.61	2.63	-3.51	2	1	2	234.1	1	14	9	2	0	38.33	3	0	0	0	1.725	10.74	10.74	0	0	-0.4759
Dimepiperate	Carbamate	O=C(N1CCCCC1)SC(c1ccccc1)(C)C			263.4	18	6	0.53	4	1	0	82.62	45.61	3.97	3.08	3.97	20.31	4.02	10.26	0	0	3.77	3.26	3.25	3.47	-3.99	-4.68	4.53	-4.42	3	0	0	263.4	1	18	21	1	0	20.31	3	1	0	0	1.209	12.28	12.28	0	0	0.2255
Dimetan	Carbamate	O=C1C=C(OC(=O)N(C)C)CC(C1)(C)C			211.26	15	0	0.64	3	3	0	56.91	46.61	1.27	2.52	1.27	46.61	1.21	0	0	0	1.96	0.95	1.16	1.56	-1.71	-1.79	1.33	-1.22	4	0	0	211.3	1	15	17	3	0	46.61	2	0	0	0	0	22.64	0	0	0	0.05047
Dimetilan	Carbamate	O=C(N(C)C)Oc1nn(c(c1)C)C(=O)N(C)C			240.26	17	5	0.5	5	4	0	61.14	67.67	-0.49	2.74	-0.49	67.67	0.62	1.531	0	1.381	0.78	1.06	-1.13	0.81	-1.61	-1.62	0.54	-1.47	7	0	0	240.3	4	17	16	3	0	67.67	2	0	3.909	0	0.7099	22.97	22.97	0	0	-0.8318
Dioxacarb	Carbamate	CNC(=O)Oc1ccccc1C1OCCO1			223.23	16	6	0.36	4	4	1	55.77	56.79	0.57	2.22	0.57	56.79	0.67	7.15	0	0	1.13	0.97	1.25	1.25	-1.66	-1.44	0.97	-1.64	4	1	0	223.2	1	16	13	4	0	56.79	3	0	0	0	1.178	11.13	11.13	0	0	-0.5088
EPTC (S-ethyl-dipropylthiocarbamate)	Carbamate	CCCN(C(=O)SCC)CCC			189.32	12	0	0.89	7	1	0	56.45	45.61	3.37	3.03	3.37	20.31	3.21	0	0	0	2.98	2.28	1.76	2.65	-2.57	-3.84	3.32	-2.29	3	0	0	189.4	1	12	19	1	0	20.31	6	1	0	0	0	11.41	11.41	0	0	0.2372
Esprocarb	Carbamate	CCN(C(C(C)C)C)C(=O)SCc1ccccc1			265.41	18	6	0.53	7	1	0	80.94	45.61	4.16	3.45	4.16	20.31	4.6	10.13	0	0	4.25	3.65	3.32	3.85	-4.17	-5.28	3.81	-4.49	3	0	0	265.5	1	18	23	1	0	20.31	6	1	0	0	1.198	12.18	12.18	0	0	0.1829
Ethiofencarb	Carbamate	CCSCc1ccccc1OC(=O)NC			225.31	15	6	0.36	6	2	1	63.3	63.63	2.04	2.53	2.04	38.33	2.04	7.586	0	0	2.51	2.37	2.22	2.33	-2.42	-3	2.66	-3.08	3	1	0	225.3	1	15	15	2	0	38.33	5	1	0	0	1.686	11.07	0	0	0	-0.4269
Ethiolate	Carbamate	CCSC(=O)N(CC)CC			161.27	10	0	0.86	5	1	0	46.84	45.61	2.3	2.49	2.3	20.31	2.16	0	0	0	2.2	1.63	0.93	1.88	-1.87	-2.75	2.23	-1.13	3	0	0	161.3	1	10	15	1	0	20.31	4	1	0	0	0	11.09	11.09	0	0	0.2014
Fenethacarb	Carbamate	CNC(=O)Oc1cc(CC)cc(c1)CC			207.27	15	6	0.42	5	2	1	60.68	38.33	3.15	2.79	3.15	38.33	3.1	5.93	0	0	2.53	2.65	2.62	2.74	-3.04	-3.57	3.12	-3.08	2	1	0	207.3	1	15	17	2	0	38.33	4	0	0	0	3	11.05	11.05	0	0	-0.4256
Fenobucarb	Carbamate	CCC(c1ccccc1OC(=O)NC)C			207.27	15	6	0.42	5	2	1	60.52	38.33	3.04	2.55	3.04	38.33	2.78	7.63	0	0	2.92	2.65	2.32	2.64	-2.84	-3.24	3.06	-3.15	2	1	0	207.3	1	15	17	2	0	38.33	4	0	0	0	1.717	11.11	0	0	0	-0.4252
Fenothiocarb	Carbamate	O=C(N(C)C)SCCCCOc1ccccc1			253.36	17	6	0.46	8	2	0	72.85	54.84	3.28	3.27	3.28	29.54	3.28	9.785	0	0	3.26	2.52	2.42	2.95	-3.21	-4.11	3.24	-3.44	4	0	0	253.4	1	17	19	2	0	29.54	7	1	0	0	0.907	11.26	11.26	0	0	0.1194
Fenoxycarb	Carbamate	CCOC(=O)NCCOc1ccc(cc1)Oc1ccccc1			301.34	22	12	0.24	9	4	1	83.15	56.79	3.83	3.41	3.83	56.79	4.3	16.88	0	0	3.6	2.54	2.83	3.34	-4.23	-5.21	3.52	-4.03	4	1	0	301.4	1	22	19	4	0	56.79	8	0	0	0	2.24	11.07	0	0	0	-0.4327
Formetanate	Carbamate	CNC(=O)Oc1cccc(c1)N=CN(C)C			221.26	16	6	0.27	5	3	1	62.85	53.93	0.86	2.45	0.75	53.93	1.03	7	0	0	1.63	1.68	0.93	1.54	-1.81	-1.75	0.91	-2.18	4	1	0	221.3	3	16	15	2	0	53.93	4	0	0	0	1.197	10.98	10.98	0	0	-0.4919
Formparanate	Carbamate	CNC(=O)Oc1ccc(c(c1)C)N=CN(C)C			235.28	17	6	0.33	5	3	1	67.82	53.93	1.02	2.55	0.36	53.93	1.84	5.301	0	1.59	1.93	1.97	1.44	1.95	-2.39	-2.59	1.24	-2.63	4	1	0	235.3	3	17	17	2	0	53.93	4	0	0	0	2.304	11.02	11.02	0	0	-0.4778
Furathiocarb	Carbamate	CCCCOC(=O)N(SN(C(=O)Oc1cccc2c1OC(C2)(C)C)C)C			382.47	26	6	0.56	10	5	0	101.23	93.61	4.52	4.03	4.52	68.31	4.7	5.482	0	0	4.26	2.29	1.99	3.46	-4.68	-6.39	4.21	-4.28	8	0	0	382.5	2	26	26	5	0	68.31	8	1	0	0	1.975	24.18	12.34	0	0	-1.112
Isolane	Carbamate	O=C(N(C)C)Oc1cc(nn1C(C)C)C			211.26	15	5	0.6	4	3	0	57.66	47.36	1.09	2.66	1.09	47.36	1.43	1.751	0	1.505	1.83	1.27	0.31	1.5	-2.03	-2.03	1.81	-1.75	5	0	0	211.3	3	15	17	2	0	47.36	3	0	4.243	0	1.325	11.36	11.36	0	0	-0.3919
Isopolinate	Carbamate	CC(SC(=O)N1CCCCCC1)C			201.33	13	0	0.9	3	1	0	63.06	45.61	3.56	2.82	3.56	20.31	3.64	0	0	0	2.74	2.19	2.07	2.69	-3.18	-4.29	3.11	-2.62	3	0	0	201.4	1	13	19	1	0	20.31	2	1	0	0	0	11.65	11.65	0	0	0.2749
Isoprocarb	Carbamate	CNC(=O)Oc1ccccc1C(C)C			193.24	14	6	0.36	4	2	1	55.71	38.33	2.5	2.43	2.5	38.33	2.31	7.545	0	0	2.53	2.37	1.94	2.31	-2.55	-2.75	2.25	-2.73	2	1	0	193.3	1	14	15	2	0	38.33	3	0	0	0	1.665	11.02	11.02	0	0	-0.4323
m-Cumenyl methylcarbamate	Carbamate	CNC(=O)Oc1cccc(c1)C(C)C			193.24	14	6	0.36	4	2	1	55.71	38.33	2.5	2.5	2.5	38.33	2.63	7.538	0	0	2.53	2.37	1.94	2.39	-2.75	-3.09	2.38	-2.82	2	1	0	193.3	1	14	15	2	0	38.33	3	0	0	0	1.738	10.93	10.93	0	0	-0.439
Methasulfocarb	Carbamate	CNC(=O)Sc1ccc(cc1)OS(=O)(=O)C			261.32	16	6	0.22	5	4	1	61.82	106.15	1.11	1.93	1.11	72.47	1.58	6.208	0	0	2.54	1.41	0.41	1.57	-2.4	-3.42	1.28	-2.63	2	1	0	261.4	1	16	11	4	0	72.47	4	2	0	0	0.9342	32.66	11.02	21.64	-3.504	-0.1835
Methiobencarb	Carbamate	CCN(C(=O)SCc1ccc(cc1)OC)CC			253.36	17	6	0.46	7	2	0	73.01	54.84	2.85	3.22	2.85	29.54	2.74	7.804	0	0	3.24	2.52	2.55	2.85	-2.94	-3.55	2.93	-3.28	4	0	0	253.4	1	17	19	2	0	29.54	6	1	0	0	1.977	11.77	11.77	0	0	0.1443
Methiocarb	Carbamate	CNC(=O)Oc1cc(C)c(c(c1)C)SC			225.31	15	6	0.36	4	2	1	62.78	63.63	2.88	2.57	2.88	38.33	2.92	3.738	0	3.472	2.74	2.64	2.48	2.67	-3.11	-3.92	2.54	-2.88	3	1	0	225.3	1	15	15	2	0	38.33	3	1	0	0	4.073	11.02	11.02	0	0	-0.4392
Methomyl	Carbamate	CNC(=O)ON=C(SC)C			162.21	10	0	0.6	4	3	1	41.9	75.99	0.6	1.8	0.6	50.69	0.6	0	0	0	1.04	0.27	0.22	0.79	-0.96	-1.77	0.42	-1.18	2	1	0	162.2	2	10	10	2	0	50.69	3	1	0	0	0	10.38	10.38	0	0	0.1639
Metolcarb	Carbamate	CNC(=O)Oc1cccc(c1)C			165.19	12	6	0.22	3	2	1	46.1	38.33	1.63	2.07	1.63	38.33	1.7	7.321	0	1.643	1.71	1.78	1.38	1.73	-2.11	-2.12	1.6	-1.91	2	1	0	165.2	1	12	11	2	0	38.33	2	0	0	0	1.63	10.76	10.76	0	0	-0.4439
Mexacarbate	Carbamate	CNC(=O)Oc1cc(C)c(c(c1)C)N(C)C			222.28	16	6	0.42	4	2	1	65.27	41.57	2.47	2.61	2.47	41.57	2.56	3.717	0	3.422	2.09	2.07	1.54	2.17	-2.84	-3.08	2.27	-2.15	3	1	0	222.3	2	16	18	2	0	41.57	3	0	0	0	3.9	11.08	11.08	0	0	-0.4478
Mobam	Carbamate	CNC(=O)Oc1cccc2c1ccs2			207.25	14	9	0.1	3	2	1	56.51	66.57	3.33	2.23	3.33	38.33	2.52	9.567	0	0	2.62	1.79	2.68	2.37	-2.99	-3.56	2.44	-3.52	3	1	0	207.3	1	14	9	2	0	38.33	2	1	0	1.624	0.6001	11.02	11.02	0	0	-0.441
Molinate	Carbamate	CCSC(=O)N1CCCCCC1			187.3	12	0	0.89	3	1	0	58.25	45.61	3.21	2.67	3.21	20.31	3.21	0	0	0	2.35	1.88	1.89	2.4	-2.83	-3.84	2.55	-2.1	3	0	0	187.3	1	12	17	1	0	20.31	2	1	0	0	0	11.44	11.44	0	0	0.2772
Orbencarb	Carbamate	CCN(C(=O)SCc1ccccc1Cl)CC			257.78	16	6	0.42	6	1	0	71.53	45.61	3.53	3.16	3.53	20.31	3.43	7.622	0	0	3.88	3.4	3.13	3.4	-3.48	-4.07	3.5	-4.18	3	0	1	257.8	1	16	16	1	0	20.31	5	1	0	0	1.733	11.74	11.74	0	0	0.1157
Oxamyl	Carbamate	CNC(=O)O/N=C(/C(=O)N(C)C)\SC			219.26	14	0	0.57	6	4	1	54.61	96.3	-0.47	2.08	-0.47	71	-0.47	0	0	0	0.11	-0.33	-0.54	0.17	-0.51	-1.09	-0.16	-1.59	4	1	0	219.3	3	14	13	3	0	71	4	1	0	0	0	21.99	21.99	0	0	-0.886
Pebulate	Carbamate	CCCCN(C(=O)SCCC)CC			203.34	13	0	0.9	8	1	0	61.26	45.61	3.9	3.24	3.9	20.31	3.84	0	0	0	3.37	2.58	2.19	3.04	-2.99	-4.49	3.8	-2.94	3	0	0	203.4	1	13	21	1	0	20.31	7	1	0	0	0	11.53	11.53	0	0	0.248
Pirimicarb	Carbamate	CN(C(=O)Oc1nc(nc(c1C)C)N(C)C)C			238.29	17	6	0.55	4	4	0	65.76	58.56	1.7	2.71	1.7	58.56	1.7	0	0	2.978	1.22	0.97	0.42	1.4	-2.39	-2.55	1.44	-2.48	6	0	0	238.3	4	17	18	2	0	58.56	3	0	8.495	0	2.394	11.49	11.49	0	0	-0.4482
Promacyl	Carbamate	CCCC(=O)CNC(=O)Oc1cc(C)cc(c1)C(C)C			277.36	20	6	0.5	8	3	1	80.11	55.4	3.79	3.28	3.79	55.4	3.68	5.727	0	1.691	3.58	2.76	3.61	3.38	-3.57	-4.53	3.17	-4.1	3	1	0	277.4	1	20	23	3	0	55.4	7	0	0	0	2.671	22.95	11.63	0	0	-0.5775
Promecarb	Carbamate	CNC(=O)Oc1cc(C)cc(c1)C(C)C			207.27	15	6	0.42	4	2	1	60.68	38.33	2.96	2.78	2.96	38.33	3.1	5.843	0	1.706	2.84	2.65	2.45	2.76	-3.11	-3.57	2.82	-3.16	2	1	0	207.3	1	15	17	2	0	38.33	3	0	0	0	2.868	11.04	11.04	0	0	-0.4349
Propamocarb	Carbamate	CCCOC(=O)NCCCN(C)C			188.27	13	0	0.89	8	3	1	52.75	41.57	1.12	2.77	-0.97	41.57	1.12	0	0	0	1.07	0.95	0.5	1.28	-1.18	-1.59	1	-0.37	3	1	0	188.3	2	13	20	2	0	41.57	7	0	0	0	0	10.9	0	0	0	-0.305
Propoxur	Carbamate	CNC(=O)Oc1ccccc1OC(C)C			209.24	15	6	0.36	5	3	1	57.24	47.56	1.6	2.53	1.6	47.56	1.52	7.061	0	0	2.19	1.79	1.49	1.9	-2.06	-2.13	1.97	-2.47	3	1	0	209.3	1	15	15	3	0	47.56	4	0	0	0	0.9876	11.03	11.03	0	0	-0.5048
Prosulfocarb	Carbamate	CCCN(C(=O)SCc1ccccc1)CCC			251.39	17	6	0.5	8	1	0	76.13	45.61	3.99	3.3	3.99	20.31	4.65	10.14	0	0	4.01	3.39	3.26	3.72	-4.06	-5.33	3.96	-4.16	3	0	0	251.4	1	17	21	1	0	20.31	7	1	0	0	1.207	11.98	11.98	0	0	0.2061
Prothiocarb	Carbamate	CCSC(=O)NCCCN(C)C			190.31	12	0	0.88	7	2	1	54.45	57.64	1.2	2.51	-0.81	32.34	1.25	0	0	0	1.4	1.08	0.65	1.38	-1.35	-2.06	0.76	-0.96	3	1	0	190.4	2	12	18	1	0	32.34	6	1	0	0	0	10.93	10.93	0	0	0.09376
Pyributicarb	Carbamate	COc1cccc(n1)N(C(=S)Oc1cccc(c1)C(C)(C)C)C			330.44	23	12	0.33	6	3	0	98.01	66.68	5.21	3.53	5.21	34.59	5.18	13.47	0	0	4.19	3.22	4.32	4.09	-5.14	-6.33	4.59	-5.08	5	0	0	330.5	2	23	22	2	0	34.59	6	1	4.347	0	3.116	0	0	0	0	0.3304
Thiobencarb	Carbamate	CCN(C(=O)SCc1ccc(cc1)Cl)CC			257.78	16	6	0.42	6	1	0	71.53	45.61	3.53	3.27	3.53	20.31	3.4	7.592	0	0	3.88	3.4	3.13	3.42	-3.46	-4.04	3.51	-4.16	3	0	1	257.8	1	16	16	1	0	20.31	5	1	0	0	1.846	11.71	11.71	0	0	0.1388
Thiocarboxime	Carbamate	CC(=NOC(=O)NC)SCCC#N			201.25	13	0	0.57	6	4	1	51.26	99.78	0.24	1.68	0.24	74.48	0.29	0	0	0	1.32	0.08	0.56	0.79	-0.87	-1.95	1.1	-1.58	3	1	0	201.3	3	13	11	2	0	74.48	6	1	0	0	0	10.54	0	0	0	0.02693
Thiodicarb	Carbamate	CSC(=NOC(=O)N(SN(C(=O)ON=C(SC)C)C)C)C			354.47	21	0	0.6	10	6	0	89.47	159.7	1.52	3.13	1.52	83.8	1.7	0	0	0	3.08	0.98	0.06	1.79	-2.45	-4.67	2.14	-3.23	7	0	0	354.5	4	21	18	4	0	83.8	8	3	0	0	0	23.18	11.59	0	0	-0.207
Thiofanox	Carbamate	CSCC(=NOC(=O)NC)C(C)(C)C			218.32	14	0	0.78	6	3	1	60.87	75.99	2.37	2.11	2.37	50.69	2.75	0	0	0	2.11	1.66	1.43	2.01	-2.53	-4	2	-2.77	2	1	0	218.4	2	14	18	2	0	50.69	5	1	0	0	0	10.8	0	0	0	0.3347
Tiocarbazil	Carbamate	CCC(N(C(=O)SCc1ccccc1)C(CC)C)C			279.44	19	6	0.56	8	1	0	85.75	45.61	4.69	3.48	4.69	20.31	4.4	10.16	0	0	4.79	3.9	3.72	4.06	-4.05	-5.07	4.71	-4.83	3	0	0	279.5	1	19	25	1	0	20.31	7	1	0	0	1.203	12.41	12.41	0	0	0.2014
Tirpate	Carbamate	CNC(=O)ON=CC1(C)SCC(S1)C			234.34	14	0	0.75	4	3	1	61.84	101.29	1.08	2.07	1.08	50.69	1.78	0	0	0	1.91	0.95	1.61	1.66	-2.15	-3.53	1.69	-2.77	3	1	0	234.4	2	14	14	2	0	50.69	3	2	0	0	0	10.69	10.69	0	0	-0.5362
Tolprocarb	Carbamate	CC([C@H](NC(=O)OCC(F)(F)F)CNC(=O)c1ccc(cc1)C)C			346.34	24	6	0.5	10	6	2	82.72	67.43	3.83	3.26	3.83	67.43	3.79	6.92	0	1.664	4.3	2.7	3.19	3.45	-3.9	-4.9	2.54	-4.66	3	2	3	346.4	2	24	21	3	0	67.43	8	0	0	0	1.475	23.43	23.43	0	0	-1.498
Triallate	Carbamate	CC(N(C(=O)SCC(=C(Cl)Cl)Cl)C(C)C)C			304.66	16	0	0.7	6	1	0	75.17	45.61	6.18	3.59	6.18	20.31	4.6	0	0	0	4.84	3.32	3.1	3.89	-4.23	-5.28	4.42	-4.58	3	0	3	304.7	1	16	16	1	0	20.31	5	1	0	0	0	11.88	11.88	0	0	0.3005
2,3,5-Trimethacarb	Carbamate	CNC(=O)Oc1cc(C)cc(c1C)C			193.24	14	6	0.36	3	2	1	56.03	38.33	2.55	2.44	2.55	38.33	2.52	3.92	0	5.089	2.33	2.37	2.37	2.41	-2.74	-2.97	2.44	-2.36	2	1	0	193.3	1	14	15	2	0	38.33	2	0	0	0	3.844	11.02	11.02	0	0	-0.4323
Vernolate	Carbamate	CCCSC(=O)N(CCC)CCC			203.34	13	0	0.9	8	1	0	61.26	45.61	3.9	3.24	3.9	20.31	3.84	0	0	0	3.37	2.58	2.19	3.04	-2.99	-4.49	3.73	-2.96	3	0	0	203.4	1	13	21	1	0	20.31	7	1	0	0	0	11.57	11.57	0	0	0.2551
XMC (3,5-Dimethylphenyl N-methylcarbamate)	Carbamate	CNC(=O)Oc1cc(C)cc(c1)C			179.22	13	6	0.3	3	2	1	51.06	38.33	2.09	2.31	2.09	38.33	2.23	5.668	0	3.343	2.02	2.08	1.87	2.1	-2.5	-2.67	2.07	-2.39	2	1	0	179.2	1	13	13	2	0	38.33	2	0	0	0	2.745	10.87	10.87	0	0	-0.4398
Xylylcarb	Carbamate	CNC(=O)Oc1ccc(c(c1)C)C			179.22	13	6	0.3	3	2	1	51.06	38.33	2.09	2.25	2.09	38.33	2.09	5.537	0	3.446	2.02	2.08	1.87	2.06	-2.41	-2.52	2.11	-2.36	2	1	0	179.2	1	13	13	2	0	38.33	2	0	0	0	2.869	10.84	10.84	0	0	-0.4414
Acetamiprid	Miscellaneous	N#CN=C(N(Cc1ccc(nc1)Cl)C)C			222.67	15	6	0.3	3	3	0	59.77	52.28	0.62	2.26	0.62	52.28	1.44	5.339	0	0	1.91	1.04	1.95	1.72	-2.23	-2.14	1.96	-3.09	4	0	1	222.7	4	15	11	0	0	52.28	4	0	3.971	0	1.498	0	0	0	0	0.6736
Amitraz	Miscellaneous	CN(C=Nc1ccc(cc1C)C)C=Nc1ccc(cc1C)C			293.41	22	12	0.26	4	2	0	96.75	27.96	5.64	3.38	5.64	27.96	5.5	12.49	0	7	4.87	4.35	5.4	4.7	-5.26	-5.85	4.42	-5.66	3	0	0	293.5	3	22	23	0	0	27.96	4	0	0	0	6.823	0	0	0	0	0
Azadirachtin	Miscellaneous	CC=C(C(=O)OC1CC(OC(=O)C)C2(C3C41COC(C4C(C)(C(C3OC2)O)C12OC2(C)C2CC1OC1C2(O)C=CO1)(O)C(=O)OC)C(=O)OC)C			720.71	51	0	0.77	10	16	3	165.92	215.34	1.75	3.9	1.75	215.3	1.09	0	0	0	-0.2	-0.47	1.07	1.08	-4.34	-5.2	1.5	-2.87	13	3	0	720.8	0	51	44	16	0	215.3	10	0	0	0	0	54.38	0	0	0	-3.283
Buprofezin	Miscellaneous	CC(N1C(=NC(C)(C)C)SCN(C1=O)c1ccccc1)C			305.44	21	6	0.5	3	2	0	98.64	61.21	4.29	3.44	4.29	35.91	4.3	9.779	0	0	3.42	2.77	2.81	3.35	-4.46	-5.3	3.7	-3.13	5	0	0	305.5	3	21	23	1	0	35.91	3	1	0	0	0.9264	12.82	12.82	0	0	0.8126
Chlorantraniliprole	Miscellaneous	CNC(=O)c1cc(Cl)cc(c1NC(=O)c1cc(nn1c1ncccc1Cl)Br)C			483.15	28	17	0.11	6	4	2	111.26	88.91	5.55	3.08	5.55	88.91	4.8	9.556	0	1.52	4.07	3.19	3.67	3.76	-5.91	-6.4	3.87	-5	5	2	3	483.2	5	28	14	2	0	88.91	4	0	8.426	0	2.887	25.23	25.23	0	0	-0.8622
Chlorfenapyr	Miscellaneous	CCOCn1c(c2ccc(cc2)Cl)c(c(c1C(F)(F)F)Br)C#N			407.61	23	11	0.27	5	5	0	84.26	37.95	5.16	3.54	5.16	37.95	4.83	6.232	0	0	6.46	3.53	5.12	4.7	-5.43	-5.36	4.57	-5.2	3	0	5	407.6	2	23	11	1	0	37.95	6	0	0	0	-0.3121	0	0	0	0	0
Chlorfenson	Miscellaneous	Clc1ccc(cc1)OS(=O)(=O)c1ccc(cc1)Cl			303.16	18	12	0	3	3	0	70.76	51.75	4.75	2.77	4.75	43.37	4.32	11.8	0	0	4.84	4.07	3.1	3.82	-4.74	-5.12	3.5	-4.59	0	0	2	303.2	0	18	8	3	0	43.37	3	1	0	0	1.211	23.8	0	23.8	-3.845	0
Chromafenozide	Miscellaneous	Cc1cc(C)cc(c1)C(=O)N(C(C)(C)C)NC(=O)c1ccc2c(c1C)CCCO2			394.51	29	12	0.42	6	3	1	115.56	58.64	4.51	3.24	4.51	58.64	4.99	9.347	0	5.134	4.52	4.05	4.85	4.33	-5.34	-5.96	4.16	-5.2	4	1	0	394.6	2	29	30	3	0	58.64	4	0	0	0	6	26.4	26.4	0	0	-0.5138
Clothianidin	Miscellaneous	[O-][N+](=O)NC(=NC)NCc1cnc(s1)Cl			249.68	15	5	0.33	5	4	2	59.1	123.37	0.4	1.5	0.13	95.13	1.23	1.597	0	0	0.5	-0.5	0	0.55	-2.08	-3.42	1.01	-3.25	3	2	1	249.7	5	15	8	2	0	95.13	5	1	3.831	1.298	1.301	20.25	0	0	0	0.08752
Cyantraniliprole	Miscellaneous	N#Cc1cc(C)c(c(c1)C(=O)NC)NC(=O)c1cc(nn1c1ncccc1Cl)Br			473.71	29	17	0.11	6	5	2	110.96	112.7	4.62	2.53	4.62	112.7	3.89	9.358	0	1.474	3.28	2.06	3.07	2.97	-5.27	-5.95	3.09	-4.33	6	2	2	473.7	6	29	14	2	0	112.7	5	0	8.41	0	2.522	25.33	25.33	0	0	-0.9529
2,4-Dichlorophenoxyacetic acid (2,4-D)	Miscellaneous	OC(=O)COc1ccc(cc1Cl)Cl			221.04	13	6	0.12	3	3	1	49.53	46.53	2.58	1.69	-1.08	46.53	2.81	4.582	0	0	2.46	2.21	2.38	2.31	-3.12	-3.44	2.82	-2.6	2	1	2	221	0	13	6	3	0	46.53	3	0	0	0	1.092	10.16	0	0	0	-1.05
Diflubenzuron	Miscellaneous	O=C(NC(=O)c1c(F)cccc1F)Nc1ccc(cc1)Cl			310.68	21	12	0	5	4	2	73.78	58.2	3.68	1.32	3.66	58.2	3.88	9.066	0	0	4.23	3.59	3.19	3.24	-4.3	-4.8	3.93	-4.72	2	2	3	310.7	2	21	9	2	0	58.2	2	0	0	0	-2.063	23.25	23.25	0	0	-2.081
Dinotefuran	Miscellaneous	CN=C(N[N+](=O)[O-])NCC1COCC1			202.21	14	0	0.86	5	4	2	52.13	91.47	-0.15	1.23	-0.32	91.47	-0.05	0	0	0	-0.62	-0.54	-1.69	-0.34	-0.73	-1.42	0.05	-1.97	2	2	0	202.2	4	14	14	3	0	91.47	5	0	0	0	0	20.23	0	0	0	0.1823
Etoxazole	Miscellaneous	CCOc1cc(ccc1C1COC(=N1)c1c(F)cccc1F)C(C)(C)C			359.41	26	12	0.38	5	5	0	101.98	30.82	5	3.96	5	30.82	5.36	9.719	0	0	5.31	4.83	6.59	5.21	-5.46	-5.76	5.39	-5.97	3	0	2	359.5	1	26	23	2	0	30.82	5	0	0	0	1.14	0	0	0	0	-0.006531
Fipronil	Miscellaneous	N#Cc1nn(c(c1S(=O)C(F)(F)F)N)c1c(Cl)cc(cc1Cl)C(F)(F)F			437.15	26	11	0.17	4	9	1	80.3	103.91	4.75	2.26	4.75	84.7	4	0.9094	5.488	0	7.57	2.65	3.01	3.9	-5.12	-5.88	4.41	-2.91	3	2	8	437.2	4	26	4	1	0	84.7	5	1	3.434	0	-6	11.55	0	11.55	0	0
Flonicamid	Miscellaneous	N#CCNC(=O)c1cnccc1C(F)(F)F			229.16	16	6	0.22	4	6	1	46.79	65.78	0.84	1.04	0.84	65.78	0.8	2.473	0	0	2.51	0.35	1.82	1.3	-1.78	-1.76	1.11	-3.52	3	1	3	229.2	3	16	6	1	0	65.78	4	0	3.444	0	-1.664	11.27	11.27	0	0	-0.9704
Fluazifop-butyl	Miscellaneous	CCCCOC(=O)C(Oc1ccc(cc1)Oc1ccc(cn1)C(F)(F)F)C			383.36	27	12	0.37	10	8	0	92.37	57.65	3.64	4.04	3.64	57.65	4.5	9.018	0	0	6.16	3.23	4.78	4.54	-4.72	-5.43	4.85	-5.1	5	0	3	383.4	1	27	20	4	0	57.65	10	0	3.635	0	-0.01537	11.77	0	0	0	-0.4465
Flubendiamide	Miscellaneous	O=C(c1cccc(c1C(=O)NC(CS(=O)(=O)C)(C)C)I)Nc1ccc(cc1C)C(C(F)(F)F)(C(F)(F)F)F			682.39	38	12	0.39	11	11	2	134.46	100.72	3.25	2.6	3.25	92.34	5.27	5.448	0	1.169	9.42	4.65	6.41	5.67	-6.9	-7.13	4.53	-5.47	2	2	8	682.4	2	38	22	4	0	92.34	9	1	0	0	-2.301	49.37	26.02	23.34	-3.488	-1.734
Flufenoxuron	Miscellaneous	O=C(NC(=O)c1c(F)cccc1F)Nc1ccc(cc1F)Oc1ccc(cc1Cl)C(F)(F)F			488.77	33	18	0.05	8	9	2	105.26	67.43	5.6	2.61	5.58	67.43	6.26	7.961	0	0	8.75	5.36	5.88	5.77	-6.69	-7.46	5.41	-5.96	3	2	7	488.8	2	33	11	3	0	67.43	5	0	0	0	-6.581	23.81	23.81	0	0	-2.665
Flupyradifurone	Miscellaneous	FC(CN(C1=CC(=O)OC1)Cc1ccc(nc1)Cl)F			288.68	19	6	0.33	5	5	0	64.75	42.43	1.11	2	1.11	42.43	2.3	4.799	0	0	2.93	1.45	2.76	2.29	-2.98	-2.83	2.25	-2.13	4	0	3	288.7	2	19	11	2	0	42.43	5	0	3.887	0	1.063	11	0	0	0	-0.06597
Glyphosate	Miscellaneous	OC(=O)CNCP(=O)(O)O			169.07	10	0	0.67	4	6	4	32.1	116.67	-2.36	-0.58	-6.66	106.9	-3.4	0	0	0	-1.2	-4.45	-2.05	-2.34	1.52	1.53	-2.3	-1.01	1	4	0	169.1	1	10	8	5	1	106.9	4	0	0	0	0	19.82	0	0	0	-1.145
Hexazinone	Miscellaneous	O=c1nc(N(C)C)n(c(=O)n1C1CCCCC1)C			252.31	18	6	0.75	2	3	0	71.41	60.13	1.85	2.64	1.85	56.22	1.85	0	0	0	0.51	1.3	0.26	1.31	-2.68	-2.73	1.34	-1.53	6	0	0	252.4	4	18	20	2	0	56.22	2	0	0	0	0	24.3	24.3	0	0	-0.2811
Hexythiazox	Miscellaneous	C[C@@H]1N(C(=O)NC2CCCCC2)C(=O)S[C@H]1c1ccc(cc1)Cl			352.88	23	6	0.53	4	2	1	98.64	74.71	3.41	3.39	3.41	49.41	4.45	7.484	0	0	4.28	3.25	2.97	3.67	-4.76	-5.74	3.99	-4.82	4	1	1	352.9	2	23	21	2	0	49.41	2	1	0	0	1.691	24.84	24.84	0	0	-0.4267
Imidacloprid	Miscellaneous	[O-][N+](=O)NC1=NCCN1Cc1ccc(nc1)Cl			255.66	17	6	0.33	4	4	1	71.25	86.34	-0.43	0.41	-0.86	86.34	0.78	5.159	0	0	-0.23	0.41	-0.48	0.18	-1.91	-2.17	0.69	-2.82	3	1	1	255.7	5	17	10	2	0	86.34	4	0	3.952	0	1.349	20.71	0	0	0	0.2824
Indoxacarb	Miscellaneous	COC(=O)N(C(=O)N1CO[C@@]2(C(=N1)c1ccc(cc1C2)Cl)C(=O)OC)c1ccc(cc1)OC(F)(F)F			527.83	36	12	0.27	9	11	0	124.9	106.97	2.77	4.32	2.77	107	4.76	8.758	0	0	4.59	2.89	2.93	3.9	-5.76	-6.74	3.63	-5.41	10	0	4	527.9	3	36	17	7	0	107	6	0	0	0	0.8347	38.49	13.33	0	0	-2.877
Lufenuron	Miscellaneous	O=C(NC(=O)c1c(F)cccc1F)Nc1cc(Cl)c(cc1Cl)OC(C(C(F)(F)F)F)(F)F			511.15	32	12	0.18	9	11	2	95.28	67.43	6.27	2.55	6.24	67.43	5.12	3.54	0	0	9.28	4.89	5.77	5.52	-5.92	-6.28	6.04	-5.58	3	2	10	511.2	2	32	8	3	0	67.43	6	0	0	0	-6.73	23.73	23.73	0	0	-2.878
MCPA (2-Methyl-4-chlorophenoxyacetic acid)	Miscellaneous	OC(=O)COc1ccc(cc1C)Cl			200.62	13	6	0.22	3	3	1	49.49	46.53	2.49	1.82	-1.15	46.53	3.25	5.033	0	1.559	2.11	1.94	2.2	2.27	-3.27	-3.9	2.4	-2.41	2	1	1	200.6	0	13	9	3	0	46.53	3	0	0	0	1.987	10.2	0	0	0	-0.9913
Metaflumizone	Miscellaneous	N#Cc1ccc(cc1)CC(=NNC(=O)Nc1ccc(cc1)OC(F)(F)F)c1cccc(c1)C(F)(F)F			506.4	36	18	0.12	10	10	2	117.81	86.51	6.05	3.09	6.05	86.51	6.16	14.97	0	0	8.47	4.35	5.69	5.55	-6.57	-7.76	5.72	-5.29	4	2	6	506.4	4	36	16	2	0	86.51	9	0	0	0	-0.1666	12.27	12.27	0	0	-0.7929
Metam	Miscellaneous	CNC(=S)S			107.2	5	0	0.5	1	0	1	30.25	82.92	0.78	1.39	-1.94	12.03	0.72	0	0	0	0.42	-0.37	1.24	0.68	-0.89	-2.04	1.13	-2.41	1	2	0	107.2	1	5	5	0	0	12.03	1	2	0	0	0	0	0	0	0	0.5324
Metamitron	Miscellaneous	Cc1nnc(c(=O)n1N)c1ccccc1			202.21	15	12	0.1	1	3	1	56.84	73.8	0.83	1.57	0.83	71.05	0.83	9.113	5.522	0	0.34	1.38	0.76	0.98	-2.14	-1.96	1.17	-2.62	4	2	0	202.2	4	15	10	1	0	71.05	1	0	0	0	0.7169	11.73	11.73	0	0	0.3167
Methoxyfenozide	Miscellaneous	COc1cccc(c1C)C(=O)NN(C(C)(C)C)C(=O)c1cc(C)cc(c1)C			368.47	27	12	0.36	7	3	1	107.9	58.64	3.72	3.17	3.72	58.64	3.7	10.95	0	4.951	4.21	4.01	4.14	3.85	-4.32	-4.62	3.51	-5.14	4	1	0	368.5	2	27	28	3	0	58.64	5	0	0	0	4.377	26.06	26.06	0	0	-0.5951
Methyl bromide	Miscellaneous	CBr			94.94	2	0	1	0	0	0	14.79	0	1.15	1.4	1.15	0	0.99	0	0	0	1.01	1.11	0.67	1.04	-1.05	-0.58	0.68	-0.52	0	0	1	94.94	0	2	3	0	0	0	0	0	0	0	0	0	0	0	0	0
Metribuzin	Miscellaneous	CSc1nnc(c(=O)n1N)C(C)(C)C			214.29	14	6	0.62	2	3	1	57.43	99.1	1.3	1.98	1.3	71.05	1.7	0	5.571	0	0.38	1.28	0.42	1.15	-2.42	-3.4	1.54	-2.2	5	2	0	214.3	4	14	14	1	0	71.05	2	1	0	0	0	11.72	11.72	0	0	0.5256
Milbemectin (A3)	Miscellaneous	CC1C=CC=C2COC3C2(O)C(C=C(C3O)C)C(=O)OC2CC(CC=C(C1)C)OC1(C2)CCC(C(O1)C)C			528.68	38	0	0.71	0	7	2	145.6	94.45	6.16	4.47	6.16	94.45	5.3	0	0	0	4.53	2.85	2.65	3.96	-6.46	-7.03	5.3	-4.55	5	2	0	528.8	0	38	44	7	0	94.45	9	0	0	0	0	13.81	0	0	0	1.954
Mipafox	Miscellaneous	CC(NP(=O)(NC(C)C)F)C			182.18	11	0	1	4	4	2	45.27	50.94	0.38	2.02	0.38	41.13	1.05	0	0	0	2.48	0.98	-0.11	1.28	-1.37	-1.71	0.41	-1.58	0	2	1	182.2	2	11	16	1	1	41.13	4	0	0	0	0	10.95	0	0	0	0
Nicotine	Miscellaneous	CN1CCC[C@H]1c1cccnc1			162.23	12	6	0.5	1	2	0	53.13	16.13	0.72	2.04	0.02	16.13	1.17	8	0	0	1.14	1.17	1.89	1.48	-1.89	-1.1	0.87	-0.24	2	0	0	162.3	2	12	14	0	0	16.13	1	0	4.137	0	1.359	0	0	0	0	0
Nitenpyram	Miscellaneous	CCN(/C(=C/[N+](=O)[O-])/NC)Cc1ccc(nc1)Cl			270.72	18	6	0.36	6	3	1	71.58	73.98	1.9	2.16	1.9	73.98	-0.66	5.197	0	0	1.7	0.15	-0.39	0.59	-0.95	-0.42	0.57	-2.93	2	1	1	270.8	4	18	15	2	0	73.98	6	0	3.978	0	1.363	21.04	0	0	0	0.456
Novaluron	Miscellaneous	O=C(NC(=O)c1c(F)cccc1F)Nc1ccc(c(c1)Cl)OC(C(OC(F)(F)F)F)(F)F			492.7	32	12	0.18	10	12	2	91.35	76.66	6.78	2.14	6.75	76.66	5.27	4.737	0	0	8.55	3.6	4.66	4.85	-5.83	-6.63	5.57	-5.43	4	2	9	492.7	2	32	9	4	0	76.66	7	0	0	0	-5.515	23.63	23.63	0	0	-2.752
Paraquat	Miscellaneous	C[n+]1ccc(cc1)c1cc[n+](cc1)C			186.25	14	12	0.17	1	0	0	59.06	7.76	-4.58	-8.91	-4.58	7.76	-5.82	16.71	0	0	1	1.49	1.8	-2.09	2.1	6.33	-4.2	-6.19	2	0	0	186.3	2	14	14	0	0	7.76	1	0	0	0	2.507	0	0	0	0	0
Picloram	Miscellaneous	OC(=O)c1nc(Cl)c(c(c1Cl)N)Cl			241.46	13	6	0	1	3	2	50.63	76.21	2.94	1.15	-0.21	76.21	1.9	0	5.37	0	2.33	0.09	2.04	1.5	-2.81	-3.12	2.11	-3.13	2	3	3	241.5	2	13	3	2	0	76.21	1	0	3.455	0	-0.9224	10.53	0	0	0	-1.31
Pymetrozine	Miscellaneous	CC1=NNC(=O)N(C1)/N=C/c1cccnc1			217.23	16	6	0.2	2	4	1	71.13	69.95	-0.51	1.19	-0.51	69.95	-0.18	7.025	0	0	-0.33	0.38	1.3	0.47	-1.22	-0.83	0.23	-2.92	5	1	0	217.3	5	16	11	1	0	69.95	2	0	3.948	0	0.843	11.34	11.34	0	0	0.4803
Pyridaben	Miscellaneous	O=c1c(Cl)c(SCc2ccc(cc2)C(C)(C)C)cnn1C(C)(C)C			364.93	24	12	0.47	5	2	0	104.55	60.19	4.73	3.55	4.73	32.67	6.37	8.581	0	0	5.09	4.67	5.21	4.98	-6.16	-7.43	5.5	-6.18	4	0	1	365	2	24	25	1	0	32.67	5	1	0	0	2.507	12.36	12.36	0	0	0.732
Pyridalyl	Miscellaneous	ClC(=CCOc1cc(Cl)c(c(c1)Cl)OCCCOc1ccc(cn1)C(F)(F)F)Cl			491.12	29	12	0.28	10	7	0	106.6	40.58	8.58	4.38	8.58	40.58	7.05	5.83	0	0	8.11	4.16	7.03	6.15	-6.97	-7.72	6.42	-6.2	4	0	7	491.1	1	29	14	3	0	40.58	10	0	3.614	0	0.4306	0	0	0	0	0.0795
Pyriproxyfen	Miscellaneous	CC(Oc1ccccn1)COc1ccc(cc1)Oc1ccccc1			321.37	24	18	0.15	7	4	0	92.87	40.58	4.84	3.67	4.84	40.58	4.79	24.47	0	0	4.72	2.98	4.07	4.05	-4.94	-5.37	4.9	-4.3	4	0	0	321.4	1	24	19	3	0	40.58	7	0	4.131	0	2.946	0	0	0	0	0
Schradan (OMPA)	Miscellaneous	CN(P(=O)(N(C)C)OP(=O)(N(C)C)N(C)C)C			286.25	17	0	1	6	7	0	70.57	75.95	-3.37	2.64	-3.37	56.33	-0.3	0	0	0	1.47	0.12	-3.57	0.07	-1.03	-0.83	0.15	-0.82	4	0	0	286.3	4	17	24	3	2	56.33	6	0	0	0	0	25.28	0	0	0	0
Spirodiclofen	Miscellaneous	CCC(C(=O)OC1=C(C(=O)OC21CCCCC2)c1ccc(cc1Cl)Cl)(C)C			411.32	27	6	0.52	5	4	0	107.16	52.6	6.36	3.98	6.36	52.6	5.94	4.895	0	0	5.94	4.55	6	5.28	-5.97	-6.82	6.39	-6.34	4	0	2	411.4	0	27	24	4	0	52.6	5	0	0	0	1.269	25.66	0	0	0	-0.3279
Spiromesifen	Miscellaneous	O=C(CC(C)(C)C)OC1=C(C(=O)OC21CCCC2)c1c(C)cc(cc1C)C			370.48	27	6	0.57	5	4	0	107.23	52.6	6.07	3.97	6.07	52.6	5.14	4.105	0	5.302	5.17	4.02	6.05	4.87	-5.21	-5.99	5.72	-5.6	4	0	0	370.5	0	27	30	4	0	52.6	5	0	0	0	3.98	25.57	0	0	0	0.2046
Spirotetramat	Miscellaneous	CCOC(=O)OC1=C(C(=O)NC21CCC(CC2)OC)c1cc(C)ccc1C			373.44	27	6	0.52	6	5	1	105.91	73.86	4.59	3.75	4.59	73.86	3.23	5.927	0	3.422	3.26	1.94	3.78	3.19	-3.96	-4.45	3.03	-4.39	5	1	0	373.5	1	27	27	5	0	73.86	6	0	0	0	2.784	25.12	12.98	0	0	-0.1729
Sulfuryl fluoride	Miscellaneous	FS(=O)(=O)F			102.06	5	0	0.4	0	7	0	11.18	42.52	0.72	0	0.72	34.14	2.24	0	0	0	4.43	1.1	2.72	2.1	-3.02	-3.44	1.66	-2.25	0	0	2	102.1	0	5	0	2	0	34.14	0	1	0	0	0	16.6	0	16.6	-5.667	0
Tebufenozide	Miscellaneous	CCc1ccc(cc1)C(=O)NN(C(C)(C)C)C(=O)c1cc(C)cc(c1)C			352.47	26	12	0.36	7	2	1	106.21	49.41	4.24	3.48	4.24	49.41	4.25	13.15	0	3.416	4.45	4.57	4.46	4.24	-4.58	-5	4	-5.49	3	1	0	352.5	2	26	28	2	0	49.41	5	0	0	0	4.302	25.74	25.74	0	0	-0.511
Teflubenzuron	Miscellaneous	O=C(NC(=O)c1c(F)cccc1F)Nc1cc(Cl)c(c(c1F)Cl)F			381.11	24	12	0	5	6	2	78.71	58.2	5.49	1.6	5.42	58.2	4.56	3.37	0	0	6	4.87	4.72	4.35	-5.12	-5.51	4.17	-5.74	2	2	6	381.1	2	24	6	2	0	58.2	2	0	0	0	-8.135	23.35	23.35	0	0	-2.733
Thiacloprid	Miscellaneous	N#CN=C1SCCN1Cc1ccc(nc1)Cl			252.72	16	6	0.3	2	3	0	69.16	77.58	0.55	2	0.55	52.28	1.89	5.443	0	0	1.59	1.04	2.53	1.81	-2.74	-3.14	1.91	-2.74	5	0	1	252.8	4	16	9	0	0	52.28	3	1	4.019	0	1.558	0	0	0	0	0.7893
Thiamethoxam	Miscellaneous	[O-][N+](=O)N=C1N(Cc2cnc(s2)Cl)COCN1C			291.71	18	5	0.5	3	5	0	75.7	115.02	-1.16	1.88	-1.16	86.78	1.52	1.63	0	0	0.11	-0.24	-0.19	0.62	-2.61	-3.54	0.57	-2.96	6	0	1	291.8	5	18	10	3	0	86.78	3	1	3.916	1.317	1.319	21.02	0	0	0	0.26
2,4,5-Trichlorophenoxyacetic acid (2,4,5-T)	Miscellaneous	OC(=O)COc1cc(Cl)c(cc1Cl)Cl			255.48	14	6	0.12	3	3	1	54.54	46.53	3.21	1.84	-0.47	46.53	3.31	2.762	0	0	3.11	2.77	3.05	2.82	-3.63	-3.96	3.45	-3.55	2	1	3	255.5	0	14	5	3	0	46.53	3	0	0	0	0.9721	10.21	0	0	0	-1.091
Triclopyr	Miscellaneous	OC(=O)COc1nc(Cl)c(cc1Cl)Cl			256.47	14	6	0.14	3	4	1	52.34	59.42	2.98	1.82	-0.76	59.42	2.97	1.329	0	0	2.51	1.64	2.59	2.31	-3.42	-3.88	2.55	-2.74	3	1	3	256.5	1	14	4	3	0	59.42	3	0	3.66	0	0.2499	10.18	0	0	0	-1.131
Triflumuron	Miscellaneous	O=C(NC(=O)c1ccccc1Cl)Nc1ccc(cc1)OC(F)(F)F			358.7	24	12	0.07	7	6	2	80.55	67.43	4.55	1.75	4.55	67.43	4.91	10.59	0	0	5.27	2.85	2.97	3.55	-5.07	-6.06	4.55	-5.5	3	2	4	358.7	2	24	10	3	0	67.43	4	0	0	0	0.03637	23.6	23.6	0	0	-1.57
Warfarine	Miscellaneous	CC(=O)CC(c1c(=O)oc2c(c1O)cccc2)c1ccccc1			308.33	23	16	0.16	4	4	1	88.58	67.51	3.42	2.41	0.61	63.6	2.7	16	0	0	3.61	2.51	4.36	3.12	-3.7	-3.77	2.41	-3.82	3	1	0	308.4	0	23	16	4	0	63.6	4	0	0	0	1.584	24.08	0	0	0	-0.6674
Aldrin	Organochlorine	ClC1=C(Cl)C2(C(C1(Cl)C1C2C2CC1C=C2)(Cl)Cl)Cl			364.91	18	0	0.67	0	0	0	79.28	0	5.32	3.02	5.32	0	6.5	0	0	0	5.27	5.36	5.09	5.05	-6.2	-6.3	5.9	-6.65	0	0	6	364.9	0	18	8	0	0	0	0	0	0	0	0	0	0	0	0	0.6538
Alpha-chlorohydrin	Organochlorine	OCC(CCl)O			110.54	6	0	1	2	2	2	23.65	40.46	-0.76	0.93	-0.76	40.46	-0.49	0	0	0	-0.42	-0.18	0.16	0	-0.08	0.11	-0.71	0.66	0	2	1	110.6	0	6	7	2	0	40.46	2	0	0	0	0	0	0	0	0	0
Aroclor 1260	Organochlorine	Clc1cc(cc(c1Cl)Cl)c1cc(Cl)c(c(c1)Cl)Cl			360.88	18	12	0	1	0	0	81.94	0	6.9	3.37	6.9	0	7.41	6.745	0	0	7.27	7.01	7.29	6.47	-7.17	-7.24	7.26	-8.23	0	0	6	360.9	0	18	4	0	0	0	1	0	0	0	3.594	0	0	0	0	0
Bromocyclen	Organochlorine	BrCC1CC2(C(C1(Cl)C(=C2Cl)Cl)(Cl)Cl)Cl			393.75	15	0	0.75	1	0	0	72.63	0	5.13	2.78	5.13	0	5.9	0	0	0	5.23	4.86	5.75	4.91	-5.93	-5.67	5.51	-6.08	0	0	7	393.8	0	15	5	0	0	0	1	0	0	0	0	0	0	0	0	0.532
Camphechlor	Organochlorine	ClCC12C(Cl)C(C(C2(CCl)C(Cl)Cl)CC1(Cl)Cl)Cl			413.81	18	0	1	3	0	0	83.84	0	5.39	2.42	5.39	0	5.78	0	0	0	5.66	5.61	6.4	5.18	-5.85	-5.55	5.68	-6.72	0	0	8	413.8	0	18	10	0	0	0	3	0	0	0	0	0	0	0	0	0
Chlorbicyclen	Organochlorine	ClCC1C(CCl)C2(C(C1(Cl)C(=C2Cl)Cl)(Cl)Cl)Cl			397.77	17	0	0.78	2	0	0	79.16	0	5.84	2.5	5.84	0	4.68	0	0	0	5.54	5.23	6.32	4.85	-5.12	-4.41	5.81	-6.72	0	0	8	397.8	0	17	6	0	0	0	2	0	0	0	0	0	0	0	0	0.3201
Chlordane	Organochlorine	ClC1CC2C(C1Cl)C1(C(C2(Cl)C(=C1Cl)Cl)(Cl)Cl)Cl			409.78	18	0	0.8	0	0	0	81.85	0	5.57	2.79	5.57	0	6.16	0	0	0	5.68	5.47	5.91	5.2	-6.26	-5.94	6.02	-6.78	0	0	8	409.8	0	18	6	0	0	0	0	0	0	0	0	0	0	0	0	0.3937
Chlordecone	Organochlorine	O=C1C2(Cl)C3(C4(C1(Cl)C1(C2(C3(Cl)C(C41Cl)(Cl)Cl)Cl)Cl)Cl)Cl			490.64	21	0	0.9	0	1	0	88.12	17.07	5.89	1.79	5.89	17.07	5.41	0	0	0	4.62	4.86	7.3	4.8	-6.29	-5.52	5.91	-5.8	1	0	10	490.6	0	21	0	1	0	17.07	0	0	0	0	0	12.77	0	0	0	-0.6901
Chlorendic Acid	Organochlorine	OC(=O)C1C(C(=O)O)C2(C(C1(Cl)C(=C2Cl)Cl)(Cl)Cl)Cl			388.84	19	0	0.56	2	4	2	73.11	74.6	4.46	1.17	-0.29	74.6	2.05	0	0	0	3.23	2.43	3.24	2.42	-3.41	-3.25	3.65	-4.91	2	2	6	388.8	0	19	4	4	0	74.6	2	0	0	0	0	22.69	0	0	0	-3.753
Cis-Nonachlor	Organochlorine	ClC1C(Cl)C2C(C1Cl)C1(C(C2(Cl)C(=C1Cl)Cl)(Cl)Cl)Cl			444.22	19	0	0.8	0	0	0	86.65	0	5.9	2.74	5.9	0	6.46	0	0	0	5.9	5.7	6.16	5.39	-6.66	-6.25	6.27	-6.89	0	0	9	444.2	0	19	5	0	0	0	0	0	0	0	0	0	0	0	0	0.2451
DDD (Dichlorodiphenyldichloroethane)	Organochlorine	ClC(C(c1ccc(cc1)Cl)c1ccc(cc1)Cl)Cl			320.04	18	12	0.14	3	0	0	80.31	0	5.39	3.2	5.39	0	6.02	15.04	0	0	5.93	5.93	6.13	5.44	-5.91	-5.8	6.15	-7.49	0	0	4	320.1	0	18	10	0	0	0	3	0	0	0	3.428	0	0	0	0	0
DDE (Dichlorodiphenyldichloroethylene)	Organochlorine	ClC(=C(c1ccc(cc1)Cl)c1ccc(cc1)Cl)Cl			318.03	18	12	0	2	0	0	80.63	0	6.37	3.54	6.37	0	6.51	14.67	0	0	6.19	5.85	5.99	5.62	-6.27	-6.31	6.29	-6.65	0	0	4	318	0	18	8	0	0	0	2	0	0	0	3.142	0	0	0	0	0.9642
DDT (Dichlorodiphenyltrichloroethane)	Organochlorine	ClC(C(c1ccc(cc1)Cl)c1ccc(cc1)Cl)(Cl)Cl			354.49	19	12	0.14	3	0	0	85.15	0	5.92	3.4	5.92	0	6.91	14.5	0	0	6.5	6.17	6.49	5.89	-6.66	-6.72	6.29	-8	0	0	5	354.5	0	19	9	0	0	0	3	0	0	0	3.046	0	0	0	0	0
Dibenzo-para-dioxin	Organochlorine	c1ccc2c(c1)Oc1c(O2)cccc1			184.19	14	12	0	0	2	0	53.03	18.46	4.38	2.53	4.38	18.46	4.3	15.28	0	0	3.58	2.56	3.02	3.2	-4.33	-4.4	4.15	-2.98	2	0	0	184.2	0	14	8	2	0	18.46	0	0	0	0	3.079	0	0	0	0	0
Dicofol	Organochlorine	OC(C(Cl)(Cl)Cl)(c1ccc(cc1)Cl)c1ccc(cc1)Cl			370.49	20	12	0.14	3	1	1	86.19	20.23	5.74	3.21	5.74	20.23	5.02	12.92	0	0	5.49	5.1	5.72	4.91	-5.55	-5.19	5.58	-6.56	0	1	5	370.5	0	20	9	1	0	20.23	3	0	0	0	1.89	0	0	0	0	0
Dieldrin	Organochlorine	ClC1=C(Cl)C2(C(C1(Cl)C1C2C2CC1C1C2O1)(Cl)Cl)Cl			380.91	19	0	0.83	0	1	0	78.73	12.53	4.88	2.74	4.88	12.53	3.67	0	0	0	4.48	4.4	4.98	4.05	-4.51	-3.62	4.98	-6.27	1	0	6	380.9	0	19	8	1	0	12.53	0	0	0	0	0	0	0	0	0	0.6423
Dienochlor	Organochlorine	ClC1=C(Cl)C(=C(C1(Cl)C1(Cl)C(=C(C(=C1Cl)Cl)Cl)Cl)Cl)Cl			474.64	20	0	0.2	1	0	0	92.1	0	13.68	3.44	13.68	0	6.27	0	0	0	7.73	5.63	7.81	6.18	-6.67	-6.06	7.08	-8.94	0	0	10	474.6	0	20	0	0	0	0	1	0	0	0	0	0	0	0	0	-0.7244
Endosulfan	Organochlorine	O=S1OCC2C(CO1)C1(C(C2(Cl)C(=C1Cl)Cl)(Cl)Cl)Cl			406.93	19	0	0.78	0	3	0	77.9	54.74	3.12	2.8	3.12	35.53	3.83	0	0	0	4.56	2.97	3.42	3.51	-4.78	-4.68	4.33	-3.16	0	0	6	406.9	0	19	6	3	0	35.53	0	1	0	0	0	11.32	0	11.32	0	0.2099
Ethylan	Organochlorine	CCc1ccc(cc1)C(c1ccc(cc1)CC)C(Cl)Cl			307.26	20	12	0.33	5	0	0	89.84	0	6.18	3.66	6.18	0	6.57	17.14	0	0	5.75	5.86	6.64	5.7	-6	-6.37	6.51	-7.5	0	0	2	307.3	0	20	20	0	0	0	5	0	0	0	5	0	0	0	0	0
Heptachlor	Organochlorine	ClC1C=CC2C1C1(Cl)C(=C(C2(C1(Cl)Cl)Cl)Cl)Cl			373.32	17	0	0.6	0	0	0	76.58	0	5.46	2.82	5.46	0	4.35	0	0	0	5.24	5.12	5.26	4.56	-4.9	-4.07	5.82	-6.45	0	0	7	373.3	0	17	5	0	0	0	0	0	0	0	0	0	0	0	0	0.4249
Heptachlor epoxide	Organochlorine	ClC1C2OC2C2C1C1(Cl)C(=C(C2(C1(Cl)Cl)Cl)Cl)Cl			389.32	18	0	0.8	0	1	0	76.02	12.53	5.47	2.75	5.47	12.53	4.98	0	0	0	4.45	4.16	5.16	4.3	-5.39	-4.98	5.38	-5.88	1	0	7	389.3	0	18	5	1	0	12.53	0	0	0	0	0	0	0	0	0	0.4223
Hexachlorobenzene	Organochlorine	Clc1c(Cl)c(Cl)c(c(c1Cl)Cl)Cl			284.78	12	6	0	0	0	0	56.5	0	4.89	2.28	4.89	0	5.73	0	0	0	5.61	5.74	5.74	5.02	-5.59	-5.5	5.7	-6.16	0	0	6	284.8	0	12	0	0	0	0	0	0	0	0	0.6541	0	0	0	0	0
Isobenzan	Organochlorine	ClC1OC(C2C1C1(Cl)C(=C(C2(C1(Cl)Cl)Cl)Cl)Cl)Cl			411.75	18	0	0.78	0	1	0	78.13	9.23	4.5	2.59	4.5	9.23	5.85	0	0	0	5.22	4.16	5.34	4.63	-6.08	-5.82	5.59	-6.01	1	0	8	411.8	0	18	4	1	0	9.23	0	0	0	0	0	0	0	0	0	0.2076
Kelevan	Organochlorine	CCOC(=O)CCC(=O)CC1(O)C2(Cl)C3(C4(C1(Cl)C1(C2(C3(Cl)C(C41Cl)(Cl)Cl)Cl)Cl)Cl)Cl			634.8	31	0	0.88	7	4	1	124.25	63.6	5.82	3.37	4.52	63.6	3.59	0	0	0	5.08	4.38	8.19	4.92	-5.58	-4.61	5.42	-5.8	3	1	10	634.8	0	31	12	4	0	63.6	7	0	0	0	0	24.4	0	0	0	-1.151
Lindane	Organochlorine	Clc1c(Cl)c(Cl)c(c(c1Cl)Cl)Cl			290.83	12	0	1	0	0	0	57.62	0	3.99	1.74	3.99	0	3.72	0	0	0	3.64	4.09	3.77	3.39	-3.99	-3.41	5.7	-6.16	0	0	6	284.8	0	12	0	0	0	0	0	0	0	0	0.6541	0	0	0	0	0
Methoxychlor	Organochlorine	COc1ccc(cc1)C(C(Cl)(Cl)Cl)c1ccc(cc1)OC			345.65	21	12	0.25	5	2	0	88.11	18.46	4.56	3.44	4.56	18.46	5.08	15	0	0	5.21	4.17	5.3	4.64	-5.28	-5.21	5.12	-6.84	2	0	3	345.7	0	21	15	2	0	18.46	5	0	0	0	3.329	0	0	0	0	0
Mirex	Organochlorine	ClC12C(Cl)(Cl)C3(C4(C1(Cl)C1(C2(Cl)C3(C4(C1(Cl)Cl)Cl)Cl)Cl)Cl)Cl			545.54	22	0	1	0	0	0	97.55	0	7.42	3.21	7.42	0	6.89	0	0	0	6.22	6.52	8.49	6.27	-7.56	-6.7	6.61	-6.4	0	0	12	545.5	0	22	0	0	0	0	0	0	0	0	0	0	0	0	0	0
Pentachlorophenol	Organochlorine	Clc1c(O)c(Cl)c(c(c1Cl)Cl)Cl			266.34	12	6	0	0	1	1	53.52	20.23	4.78	2.03	2.19	20.23	5.12	0	0	0	4.66	4.39	4.62	4.17	-5.09	-5.29	4.99	-4.32	0	1	5	266.3	0	12	1	1	0	20.23	0	0	0	0	-0.5496	0	0	0	0	0
Strobane	Organochlorine	ClC1[C@@]2(Cl)C(C(=C)[C@]1(Cl)C(C2(Cl)Cl)(Cl)Cl)(C)C			377.35	17	0	0.8	0	0	0	78.95	0	5.91	2.71	5.91	0	5.08	0	0	0	5.51	5.23	6.24	4.95	-5.38	-4.82	6.21	-5.89	0	0	7	377.4	0	17	9	0	0	0	0	0	0	0	0	0	0	0	0	0.545
2,3,7,8-Tetrachlorodibenzo-p-dioxin (TCDD)	Organochlorine	Clc1cc2Oc3cc(Cl)c(cc3Oc2cc1Cl)Cl			321.97	18	12	0	0	2	0	73.07	18.46	7.01	3.31	7.01	18.46	6.8	6.352	0	0	6.2	4.67	5.45	5.29	-6.61	-7	6.59	-5.94	2	0	4	322	0	18	4	2	0	18.46	0	0	0	0	3.492	0	0	0	0	0
Acephate	Organophosphorus compound	COP(=O)(NC(=O)C)SC			183.17	10	0	0.75	4	3	1	41.68	90.51	-0.85	1.19	-0.85	55.4	-0.85	0	0	0	1.24	-0.54	-0.61	0.09	-0.18	-0.57	-0.66	-0.99	2	1	0	183.2	1	10	10	3	1	55.4	3	1	0	0	0	21.57	10.4	0	0	-0.3477
Azamethiphos	Organophosphorus compound	COP(=O)(SCn1c(=O)oc2c1ncc(c2)Cl)OC			324.68	19	9	0.33	5	6	0	72.58	118.67	0.25	2.32	0.25	77.96	1.05	2.88	0	0	2.58	-0.1	0.64	1.3	-2.54	-3.13	0.85	-1.66	5	0	1	324.7	2	19	10	5	1	77.96	5	1	4	0	0.9481	23.55	11.67	0	0	-0.6148
Azinphos-methyl	Organophosphorus compound	COP(=S)(SCn1nnc2c(c1=O)cccc2)OC			317.32	19	10	0.3	5	5	0	80	133.44	2.54	2.54	2.54	63.49	2.75	7.064	0	0	2.5	0.8	2.21	2.16	-3.6	-5.21	2.75	-3.96	6	0	0	317.4	3	19	12	3	1	63.49	5	2	0	0	1.105	12.17	12.17	0	0	-0.202
Bensulide	Organophosphorus compound	CC(OP(=S)(OC(C)C)SCCNS(=O)(=O)c1ccccc1)C			397.51	23	6	0.57	10	5	1	101.32	140.21	4.22	3.2	4.22	64.63	4.2	8.275	0	0	5.5	1.34	3.29	3.51	-4.48	-6.85	3.59	-5.3	2	1	0	397.6	1	23	24	4	1	64.63	10	3	0	0	0.2512	24.23	0	24.23	-3.491	0
Bomyl	Organophosphorus compound	COC(=O)C/C(=C/C(=O)OC)/OP(=O)(OC)OC			282.18	18	0	0.56	9	8	0	59.39	107.17	0.82	2.67	0.82	97.36	0.62	0	0	0	1.02	-0.54	0.1	0.77	-1.39	-2.45	0.23	-1.61	4	0	0	282.2	0	18	15	8	1	97.36	9	0	0	0	0	33.83	0	0	0	-1.725
Bromophos	Organophosphorus compound	COP(=S)(Oc1cc(Cl)c(cc1Cl)Br)OC			366	16	6	0.25	4	3	0	73.2	69.59	5.07	2.86	5.07	27.69	5.21	3.164	0	0	5.3	2.91	4.69	4.2	-5.4	-6.42	4.9	-5.69	1	0	3	366	0	16	8	3	1	27.69	4	1	0	0	1.851	0	0	0	0	0
Bromophos-ethyl	Organophosphorus compound	CCOP(=S)(Oc1cc(Cl)c(cc1Cl)Br)OCC			394.05	18	6	0.4	6	3	0	82.81	69.59	6.13	3.48	6.13	27.69	6.15	3.212	0	0	6.08	3.45	5.4	4.91	-6.01	-7.39	5.41	-6.15	1	0	3	394.1	0	18	12	3	1	27.69	6	1	0	0	1.904	0	0	0	0	0
Cadusafos	Organophosphorus compound	CCOP(=O)(SC(CC)C)SC(CC)C			270.39	15	0	1	8	2	0	75.11	86.71	4.28	3.44	4.28	26.3	3.9	0	0	0	5.19	2.58	2.49	3.52	-3.45	-5.42	4.09	-3.32	2	0	0	270.4	0	15	23	2	1	26.3	8	2	0	0	0	12.46	0	0	0	0
Carbophenothion	Organophosphorus compound	CCOP(=S)(OCC)SCSc1ccc(cc1)Cl			342.87	18	6	0.45	8	2	0	87.73	110.96	5.61	3.07	5.61	18.46	5.33	7.766	0	0	6.07	2.99	5.08	4.51	-5.04	-7.41	5.5	-6.11	3	0	1	342.9	0	18	16	2	1	18.46	8	3	0	0	1.919	0	0	0	0	0
Chlorfenvinphos	Organophosphorus compound	CCOP(=O)(OC(=CCl)c1ccc(cc1Cl)Cl)OCC			359.57	20	6	0.33	7	4	0	82.5	54.57	4.51	3.65	4.51	44.76	3.1	4.731	0	0	5.73	3.18	4.12	3.96	-3.78	-3.91	4.05	-4.33	0	0	3	359.6	0	20	14	4	1	44.76	7	0	0	0	1.208	12.3	0	0	0	0.08201
Chlormephos	Organophosphorus compound	CCOP(=S)(SCCl)OCC			234.7	11	0	1	6	2	0	56.27	85.66	2.78	2.34	2.78	18.46	3.13	0	0	0	3.86	0.87	3.16	2.67	-2.87	-4.6	2.98	-3.23	2	0	1	234.7	0	11	12	2	1	18.46	6	2	0	0	0	0	0	0	0	0
Chlorphoxim	Organophosphorus compound	CCOP(=S)(ON=C(c1ccccc1Cl)C#N)OCC			332.74	20	6	0.33	7	5	0	82.71	105.74	4.56	2.94	4.56	63.84	5.02	6.825	0	0	4.53	1.48	4.21	3.64	-4.83	-6.98	4.82	-4.36	2	0	1	332.8	2	20	14	3	1	63.84	8	1	0	0	0.8646	0	0	0	0	0.01781
Chlorpyrifos	Organophosphorus compound	CCOP(=S)(Oc1nc(Cl)c(cc1Cl)Cl)OCC			350.59	18	6	0.44	6	4	0	77.92	82.48	4.77	3.18	4.77	40.58	4.96	1.422	0	0	5.37	1.81	4.87	4.04	-4.99	-6.43	5.15	-5.38	2	0	3	350.6	1	18	11	3	1	40.58	6	1	3.902	0	0.551	0	0	0	0	0
Chlorpyrifos-methyl	Organophosphorus compound	COP(=S)(Oc1nc(Cl)c(cc1Cl)Cl)OC			322.53	16	6	0.29	4	4	0	68.3	82.48	3.71	2.77	3.71	40.58	4.31	1.402	0	0	4.59	1.23	4.21	3.42	-4.57	-5.76	4.3	-4.99	2	0	3	322.5	1	16	7	3	1	40.58	4	1	3.834	0	0.498	0	0	0	0	0
Chlorthiophos	Organophosphorus compound	CCOP(=S)(Oc1cc(Cl)c(cc1Cl)SC)OCC			361.24	19	6	0.45	7	3	0	86.83	94.89	5.45	3.28	5.45	27.69	5.97	3.371	0	0	6.04	3.32	5.33	4.79	-5.61	-7.74	5.26	-6.2	2	0	2	361.3	0	19	15	3	1	27.69	7	2	0	0	2.249	0	0	0	0	0
Coumaphos	Organophosphorus compound	CCOP(=S)(Oc1ccc2c(c1)oc(=O)c(c2C)Cl)OCC			362.77	22	10	0.36	6	5	0	91.11	99.8	3.86	3.11	3.86	54	4.13	5.052	0	0	5.08	2.03	5.13	3.9	-4.63	-5.93	4.5	-5.39	3	0	1	362.8	0	22	16	5	1	54	6	1	0	0	1.527	11.65	0	0	0	0.154
Crotoxyphos	Organophosphorus compound	COP(=O)(O/C(=C/C(=O)OC(c1ccccc1)C)/C)OC			314.27	21	6	0.36	8	6	0	77.79	80.87	2.1	3.37	2.1	71.06	3.3	9.307	0	0	3.29	1.48	1.99	2.68	-3.55	-4.67	2.1	-2.76	2	0	0	314.3	0	21	19	6	1	71.06	8	0	0	0	0.8725	23.48	0	0	0	-0.5325
Crufomate	Organophosphorus compound	CNP(=O)(Oc1ccc(cc1Cl)C(C)(C)C)OC			291.71	18	6	0.5	5	4	1	74.57	57.37	3.33	3.13	3.33	47.56	3.42	5.412	0	0	3.99	2.75	2.05	3.07	-3.72	-4.3	3.3	-3.14	0	1	1	291.7	1	18	19	3	1	47.56	5	0	0	0	1.829	11.94	0	0	0	0
Cyanofenphos	Organophosphorus compound	CCOP(=S)(c1ccccc1)Oc1ccc(cc1)C#N			303.32	20	12	0.13	5	3	0	84.13	84.15	4.29	2.65	4.29	42.25	4.29	16.47	0	0	4.26	2.31	4.65	3.63	-4.54	-5.77	4.82	-4.62	2	0	0	303.3	1	20	14	2	1	42.25	6	1	0	0	2.076	0	0	0	0	0
Cyanophos	Organophosphorus compound	COP(=S)(Oc1ccc(cc1)C#N)OC			243.22	15	6	0.22	4	4	0	60.19	93.38	2.71	2.12	2.71	51.48	2.71	6.579	0	0	3.1	0.43	2.65	2.2	-3.09	-4.32	2.87	-3.02	2	0	0	243.2	1	15	10	3	1	51.48	5	1	0	0	1.089	0	0	0	0	0
Cythioate	Organophosphorus compound	COP(=S)(Oc1ccc(cc1)S(=O)(=O)N)OC			297.29	17	6	0.25	5	6	1	66.47	138.13	1.11	1.21	1.11	87.85	1.65	5.489	4.955	0	2.96	-0.53	0.9	1.24	-2.65	-4.16	1.92	-2.78	1	2	0	297.3	1	17	12	5	1	87.85	5	2	0	0	0.3448	22.03	0	22.03	-3.709	0
DEF (Tribufos)	Organophosphorus compound	CCCCSP(=O)(SCCCC)SCCCC			314.51	17	0	1	12	1	0	91.23	102.78	3.23	4.16	3.23	17.07	5.7	0	0	0	6.69	3.27	4.23	4.81	-4.59	-7.62	5.3	-4.71	3	0	0	314.6	0	17	27	1	1	17.07	12	3	0	0	0	12.73	0	0	0	0
Demeton-S-methyl	Organophosphorus compound	CCSCCSP(=O)(OC)OC			230.29	12	0	1	7	3	0	56.97	95.94	1.32	2.71	1.32	35.53	1.02	0	0	0	2.87	0.8	0.88	1.66	-1.45	-2.62	1	-1.81	2	0	0	230.3	0	12	15	3	1	35.53	7	2	0	0	0	11.42	0	0	0	0
Dialifor	Organophosphorus compound	ClCC(N1C(=O)c2c(C1=O)cccc2)SP(=S)(OCC)OCC			393.85	23	6	0.43	8	4	0	100.88	123.04	4.7	3.02	4.7	55.84	4.69	6.71	0	0	4.15	1.47	4.17	3.5	-4.9	-7	3.95	-5.26	5	0	1	393.9	1	23	17	4	1	55.84	8	2	0	0	0.7673	25.08	25.08	0	0	-0.7254
Diazinon	Organophosphorus compound	CCOP(=S)(Oc1cc(C)nc(n1)C(C)C)OCC			304.35	19	6	0.67	7	5	0	80.23	95.37	3.81	3.22	3.81	53.47	3.81	1.741	0	1.511	4.24	0.58	3.9	3.15	-3.9	-5.51	4.45	-3.94	3	0	0	304.4	2	19	21	3	1	53.47	7	1	8.711	0	1.981	0	0	0	0	0
Dichlofenthion	Organophosphorus compound	CCOP(=S)(Oc1ccc(cc1Cl)Cl)OCC			315.15	17	6	0.4	6	3	0	75.11	69.59	5.12	3.15	5.12	27.69	5.14	4.889	0	0	5.32	2.78	4.68	4.22	-4.9	-6.35	4.92	-5.44	1	0	2	315.2	0	17	13	3	1	27.69	6	1	0	0	1.33	0	0	0	0	0
Dichlorvos	Organophosphorus compound	COP(=O)(OC=C(Cl)Cl)OC			220.98	11	0	0.5	4	4	0	42.38	54.57	0.71	2.53	0.71	44.76	1.43	0	0	0	2.68	0.25	1.11	1.6	-1.85	-2.18	1.28	-1.36	0	0	2	221	0	11	7	4	1	44.76	4	0	0	0	0	11.03	0	0	0	-0.1673
Dicrotophos	Organophosphorus compound	COP(=O)(O/C(=C/C(=O)N(C)C)/C)OC			237.19	15	0	0.62	6	5	0	55.11	74.88	-0.36	2.53	-0.36	65.07	0	0	0	0	1.4	-0.4	-0.29	0.65	-0.91	-1.12	-0.06	-1.18	2	0	0	237.2	1	15	16	5	1	65.07	5	0	0	0	0	22.69	11.21	0	0	-0.1046
Dimefox	Organophosphorus compound	CN(P(=O)(N(C)C)F)C			154.12	9	0	1	2	4	0	35.85	33.36	-1.45	1.96	-1.45	23.55	-0.13	0	0	0	1.61	0.22	-1.32	0.47	-0.58	-0.12	-0.12	-1.02	2	0	1	154.1	2	9	12	1	1	23.55	2	0	0	0	0	10.8	0	0	0	0
Dimethoate	Organophosphorus compound	CNC(=O)CSP(=S)(OC)OC			229.26	12	0	0.8	6	3	1	54.48	114.76	0.48	1.47	0.48	47.56	0.78	0	0	0	1.63	-0.94	1.54	0.9	-1.36	-2.77	1.21	-2.04	3	1	0	229.3	1	12	12	3	1	47.56	5	2	0	0	0	10.82	10.82	0	0	-0.08025
Dioxathion	Organophosphorus compound	CCOP(=S)(SC1OCCOC1SP(=S)(OCC)OCC)OCC			456.54	24	0	1	12	6	0	110.51	189.78	4.96	4.08	4.96	55.38	4.32	0	0	0	6.05	-0.72	4.8	3.71	-4.6	-8.02	4.51	-5.22	6	0	0	456.6	0	24	26	6	2	55.38	12	4	0	0	0	0	0	0	0	0
Disulfoton	Organophosphorus compound	CCSCCSP(=S)(OCC)OCC			274.4	14	0	1	9	2	0	73.49	110.96	3.31	3.2	3.31	18.46	4.02	0	0	0	4.42	1.55	3.84	3.41	-3.48	-6.05	4.11	-4.47	3	0	0	274.5	0	14	19	2	1	18.46	9	3	0	0	0	0	0	0	0	0
Edifenphos	Organophosphorus compound	CCOP(=O)(Sc1ccccc1)Sc1ccccc1			310.37	19	12	0.14	6	2	0	83.96	86.71	3.48	3.02	3.48	26.3	3.48	19.42	0	0	5.72	3.68	3.09	3.8	-4.03	-4.98	3.51	-4.52	2	0	0	310.4	0	19	15	2	1	26.3	6	2	0	0	1.922	12.86	0	0	0	0
Endothion	Organophosphorus compound	COc1coc(cc1=O)CSP(=O)(OC)OC			280.23	17	6	0.44	6	6	0	64.47	110.08	0.25	2.51	0.25	71.06	-0.2	0	0	0	2.13	-1.2	0.95	0.84	-1.32	-1.66	0.41	-1.54	4	0	0	280.3	0	17	13	6	1	71.06	6	1	0	0	0	23.11	0	0	0	0.2033
EPBP (O-Ethyl O-2,4-dichlorophenyl thionobenzenephosphonate)	Organophosphorus compound	CCOP(=S)(c1ccccc1)Oc1ccc(cc1Cl)Cl			347.2	20	12	0.14	5	2	0	89.43	60.36	6.1	3.07	6.1	18.46	6.28	14.57	0	0	5.69	4.05	5.91	5	-6.06	-7.34	5.98	-6.57	1	0	2	347.2	0	20	13	2	1	18.46	5	1	0	0	2.3	0	0	0	0	0
EPN (O-ethyl O-p-nitrophenyl phenylphosphonothionate)	Organophosphorus compound	CCOP(=S)(c1ccccc1)Oc1ccc(cc1)[N+](=O)[O-]			323.3	21	12	0.14	6	4	0	88.24	106.18	3.85	2.41	3.85	64.28	4.78	15.18	0	0	4.3	1.92	2.48	3.18	-4.88	-6.74	4.88	-5.52	1	0	0	323.3	1	21	14	4	1	64.28	6	1	0	0	1.271	21.3	0	0	0	0
Ethion	Organophosphorus compound	CCOP(=S)(OCC)SCSP(=S)(OCC)OCC			384.48	19	0	1	12	4	0	96.03	171.32	5.07	3.52	5.07	36.92	5.07	0	0	0	6.31	0.44	5.01	4.07	-4.63	-8.41	4.75	-5.25	4	0	0	384.5	0	19	22	4	2	36.92	12	4	0	0	0	0	0	0	0	0
Ethoprophos	Organophosphorus compound	CCCSP(=O)(SCCC)OCC			242.34	13	0	1	8	2	0	65.5	86.71	3.59	3.06	3.59	26.3	3.59	0	0	0	4.42	1.96	2.01	3.01	-3.08	-5.1	2.86	-2.36	2	0	0	242.4	0	13	19	2	1	26.3	8	2	0	0	0	12.03	0	0	0	0
Etrimfos	Organophosphorus compound	CCOc1cc(nc(n1)CC)OP(=S)(OC)OC			292.29	18	6	0.6	7	6	0	72.14	104.6	3.67	2.81	3.67	62.7	3.18	1.571	0	0	2.98	-0.13	2.89	2.35	-3.44	-5.05	3.39	-3.23	4	0	0	292.3	2	18	17	4	1	62.7	7	1	8.41	0	1.371	0	0	0	0	0
Famphur	Organophosphorus compound	COP(=S)(Oc1ccc(cc1)S(=O)(=O)N(C)C)OC			325.34	19	6	0.4	6	6	0	76.28	115.35	2.13	2.44	2.13	65.07	2.23	5.899	0	0	3.56	0.09	1.22	1.91	-3.1	-4.29	2.15	-3.15	2	0	0	325.4	1	19	16	5	1	65.07	6	2	0	0	0.5673	23.73	0	23.73	-3.45	0
Fenamiphos	Organophosphorus compound	CCOP(=O)(Oc1ccc(c(c1)C)SC)NC(C)C			303.36	19	6	0.54	7	4	1	81.4	82.67	3.68	3.26	3.68	47.56	3.23	5.646	0	1.739	4.24	2.75	2.19	3.13	-3.53	-4.64	3.05	-2.98	1	1	0	303.4	1	19	22	3	1	47.56	7	1	0	0	2.827	12.5	0	0	0	0
Fenchlorphos	Organophosphorus compound	COP(=S)(Oc1cc(Cl)c(cc1Cl)Cl)OC			321.55	16	6	0.25	4	3	0	70.51	69.59	4.84	2.86	4.84	27.69	4.88	2.928	0	0	5.19	2.77	4.66	4.07	-4.92	-6.08	4.88	-5.54	1	0	3	321.6	0	16	8	3	1	27.69	4	1	0	0	1.22	0	0	0	0	0
Fenitrothion	Organophosphorus compound	COP(=S)(Oc1ccc(c(c1)C)[N+](=O)[O-])OC			277.23	17	6	0.33	5	5	0	69.27	115.41	3.24	2.08	3.24	73.51	3.3	4.344	0	1.405	3.45	0.34	1.05	2.05	-3.57	-5.4	3.31	-4.07	1	0	0	277.3	1	17	12	5	1	73.51	5	1	0	0	0.9045	21.26	0	0	0	0
Fenophosphon	Organophosphorus compound	CCP(=S)(OCC)Oc1cc(Cl)c(cc1Cl)Cl			333.6	17	6	0.4	5	2	0	79.04	60.36	4.49	3.18	4.49	18.46	5.23	3.087	0	0	6.04	3.8	5.79	4.81	-5.13	-6.25	5.94	-6.41	1	0	3	333.6	0	17	12	2	1	18.46	5	1	0	0	1.548	0	0	0	0	0
Fensulfothion	Organophosphorus compound	CCOP(=S)(Oc1ccc(cc1)S(=O)C)OCC			308.35	18	6	0.45	7	4	0	77.5	105.87	2.23	2.69	2.23	44.76	2.23	6.914	0	0	4.62	1.3	2.69	2.7	-2.94	-4.09	2.34	-2.76	1	0	0	308.4	0	18	17	4	1	44.76	7	2	0	0	1.304	11.25	0	11.25	0	0
Fenthion	Organophosphorus compound	CSc1ccc(cc1C)OP(=S)(OC)OC			278.33	16	6	0.4	5	3	0	72.17	94.89	3.21	2.99	3.21	27.69	4.09	5.809	0	1.743	4.26	1.94	3.73	3.4	-4.09	-5.79	3.93	-4.82	2	0	0	278.4	0	16	15	3	1	27.69	5	2	0	0	3.052	0	0	0	0	0
Fonofos	Organophosphorus compound	CCP(=S)(Sc1ccccc1)OCC			246.33	14	6	0.4	5	1	0	69.24	76.43	3.94	2.51	3.94	9.23	3.94	10.24	0	0	4.8	2.67	4.34	3.65	-3.84	-5.24	4.94	-5.02	2	0	0	246.4	0	14	15	1	1	9.23	5	2	0	0	1.214	0	0	0	0	0
Formothion	Organophosphorus compound	COP(=S)(SCC(=O)N(C=O)C)OC			257.27	14	0	0.67	7	4	0	59.97	123.04	1.43	1.83	1.43	55.84	1.48	0	0	0	1.5	-0.68	1.22	1.07	-1.91	-3.67	1.43	-2.29	5	0	0	257.3	1	14	12	4	1	55.84	5	2	0	0	0	21.41	21.41	0	0	-0.3256
Fosthietan	Organophosphorus compound	CCOP(=O)(N=C1SCS1)OCC			241.27	13	0	0.83	5	4	0	58.54	108.3	1.62	2.44	1.62	47.89	0.7	0	0	0	2.96	0.26	1.5	1.57	-1.45	-2.55	0.57	-1.53	3	0	0	241.3	1	13	12	3	1	47.89	5	2	0	0	0	11.76	0	0	0	0.7965
Heptenophos	Organophosphorus compound	COP(=O)(OC1=C(Cl)C2C1CC=C2)OC			250.62	15	0	0.56	4	4	0	56.92	54.57	2.56	2.63	2.56	44.76	2.32	0	0	0	3.06	1.06	1.26	2.07	-2.59	-3.1	1.65	-1.69	0	0	1	250.6	0	15	12	4	1	44.76	4	0	0	0	0	11.71	0	0	0	1.141
Iodofenphos	Organophosphorus compound	COP(=S)(Oc1cc(Cl)c(cc1Cl)I)OC			413	16	6	0.25	4	3	0	78.22	69.59	5.51	2.85	5.51	27.69	5.51	3.273	0	0	5.14	3.05	4.98	4.31	-5.89	-6.73	5.01	-5.78	1	0	3	413	0	16	8	3	1	27.69	4	1	0	0	2.143	0	0	0	0	0
Iprobenfos	Organophosphorus compound	CC(OP(=O)(OC(C)C)SCc1ccccc1)C			288.34	18	6	0.54	7	3	0	78.67	70.64	3.21	3.37	3.21	35.53	3.34	9.897	0	0	4.73	2.66	2.51	3.32	-3.52	-4.5	2.76	-2.97	1	0	0	288.4	0	18	21	3	1	35.53	7	1	0	0	1.113	12.53	0	0	0	0
Isofenphos	Organophosphorus compound	CCOP(=S)(Oc1ccccc1C(=O)OC(C)C)NC(C)C			345.39	22	6	0.53	9	5	1	92.51	98.69	4.12	3.12	4.12	56.79	4.12	6.881	0	0	4.54	2.35	3.9	3.61	-4.18	-5.9	4.49	-4.88	3	1	0	345.4	1	22	24	4	1	56.79	9	1	0	0	0.7165	12.16	0	0	0	-0.4369
Isoxathion	Organophosphorus compound	CCOP(=S)(Oc1noc(c1)c1ccccc1)OCC			313.31	20	11	0.31	7	5	0	80.59	95.62	3.68	3.09	3.68	53.72	3.73	11.29	0	0	4.67	1.05	3.9	3.29	-4.08	-5.43	4.27	-4.16	1	0	0	313.3	1	20	16	4	1	53.72	7	1	3.846	0	1.792	0	0	0	0	0
Leptophos	Organophosphorus compound	COP(=S)(c1ccccc1)Oc1cc(Cl)c(cc1Cl)Br			412.07	20	12	0.08	4	2	0	92.33	60.36	6.25	3.33	6.25	18.46	6.31	12.71	0	0	6.07	4.44	6.23	5.27	-6.55	-7.37	6.37	-6.79	1	0	3	412.1	0	20	10	2	1	18.46	4	1	0	0	2.835	0	0	0	0	0
Malathion	Organophosphorus compound	CCOC(=O)CC(C(=O)OCC)SP(=S)(OC)OC			330.36	19	0	0.8	11	6	0	78.08	138.26	2.93	2.61	2.93	71.06	2.36	0	0	0	2.77	0.22	2.75	2.14	-2.65	-4.9	2.67	-3.3	6	0	0	330.4	0	19	19	6	1	71.06	11	2	0	0	0	23.28	0	0	0	-1
Mecarbam	Organophosphorus compound	CCOC(=O)N(C(=O)CSP(=S)(OCC)OCC)C			329.37	19	0	0.8	11	5	0	80.28	132.27	2.31	2.85	2.31	65.07	2.45	0	0	0	3.28	0.22	2.16	2.19	-2.7	-4.87	2.76	-3.73	6	0	0	329.4	1	19	20	5	1	65.07	9	2	0	0	0	23.13	11.78	0	0	-1.064
Mephosfolan	Organophosphorus compound	CCOP(=O)(N=C1SCC(S1)C)OCC			269.32	15	0	0.88	5	4	0	68.16	108.3	1.48	2.94	1.48	47.89	1.04	0	0	0	3.39	0.95	1.78	2.02	-1.83	-2.9	1.82	-2.37	3	0	0	269.4	1	15	16	3	1	47.89	5	2	0	0	0	12.02	0	0	0	0.8127
Merphos	Organophosphorus compound	CCCCSP(SCCCC)SCCCC			298.51	16	0	1	12	0	0	90.55	89.49	8.7	4.33	8.7	0	5	0	0	0	6.81	4.48	5.49	5.22	-4.05	-6.62	6.49	-5.22	3	0	0	298.6	0	16	27	0	1	0	12	3	0	0	0	0	0	0	0	0
Methacrifos	Organophosphorus compound	COC(=O)/C(=C/OP(=S)(OC)OC)/C			240.21	14	0	0.57	6	5	0	55.4	95.89	0.83	2.54	0.83	54	1.85	0	0	0	2.25	-0.33	1.64	1.59	-2.1	-3.48	1.82	-2.53	3	0	0	240.2	0	14	13	5	1	54	6	1	0	0	0	10.93	0	0	0	-0.1995
Methamidophos	Organophosphorus compound	COP(=O)(SC)N			141.13	7	0	1	2	3	1	31.77	87.43	-0.82	1.23	-0.82	52.32	-0.8	0	5.012	0	1.06	-0.96	-0.59	-0.01	-0.08	-0.56	-0.94	-0.67	1	2	0	141.1	1	7	8	2	1	52.32	2	1	0	0	0	10.47	0	0	0	0
Methidathion	Organophosphorus compound	COc1sc(=O)n(n1)CSP(=S)(OC)OC			302.33	16	5	0.67	6	5	0	69.07	158.02	2.03	2.58	2.03	60.36	2.2	0	0	0	2.02	-0.94	2.59	1.69	-2.94	-5.15	1.18	-2.17	7	0	0	302.4	2	16	11	4	1	60.36	6	3	0	0	0	11.41	11.41	0	0	0.1313
Methyl parathion	Organophosphorus compound	COP(=S)(Oc1ccc(cc1)[N+](=O)[O-])OC			263.21	16	6	0.25	5	5	0	64.3	115.41	2.78	1.95	2.78	73.51	2.86	5.523	0	0	3.14	0.03	0.57	1.71	-3.22	-4.94	2.97	-3.74	1	0	0	263.2	1	16	10	5	1	73.51	5	1	0	0	0.3547	20.82	0	0	0	0
Methyl trithion	Organophosphorus compound	COP(=S)(SCSc1ccc(cc1)Cl)OC			314.81	16	6	0.33	6	2	0	78.12	110.96	4.54	2.77	4.54	18.46	4.82	7.71	0	0	5.29	2.42	4.34	3.93	-4.71	-6.88	4.39	-5.55	3	0	1	314.8	0	16	12	2	1	18.46	6	3	0	0	1.904	0	0	0	0	0
Mevinphos	Organophosphorus compound	COC(=O)/C=C(/OP(=O)(OC)OC)\C			224.15	14	0	0.57	6	6	0	48.49	80.87	0.28	2.48	0.28	71.06	1.2	0	0	0	1.48	-0.33	0.1	0.99	-1.59	-2.49	0.71	-1.28	2	0	0	224.2	0	14	13	6	1	71.06	6	0	0	0	0	22.11	0	0	0	-0.523
Monocrotophos	Organophosphorus compound	CNC(=O)/C=C(/OP(=O)(OC)OC)\C			223.16	14	0	0.57	6	5	1	50.21	83.67	-0.45	2.05	-0.45	73.86	-0.2	0	0	0	1.05	-0.73	-0.22	0.39	-0.7	-1.1	-0.26	-1.42	1	1	0	223.2	1	14	14	5	1	73.86	5	0	0	0	0	22.24	10.85	0	0	-0.2105
Naled	Organophosphorus compound	COP(=O)(OC(C(Br)(Cl)Cl)Br)OC			380.78	13	0	1	5	4	0	58.63	54.57	1.86	2.51	1.86	44.76	1.38	0	0	0	3.65	1.36	2.35	2.25	-2.74	-2.13	2.43	-2.1	0	0	4	380.8	0	13	7	4	1	44.76	5	0	0	0	0	11.37	0	0	0	0
Omethoate	Organophosphorus compound	CNC(=O)CSP(=O)(OC)OC			213.19	12	0	0.8	6	4	1	47.58	99.74	-0.74	1.6	-0.74	64.63	-0.74	0	0	0	0.87	-0.96	-0.66	0.02	-0.3	-0.88	-0.85	-1.07	2	1	0	213.2	1	12	12	4	1	64.63	5	1	0	0	0	22.04	10.73	0	0	-0.2136
Oxydemeton-methyl	Organophosphorus compound	CCS(=O)CCSP(=O)(OC)OC			246.28	13	0	1	7	4	0	57.66	106.92	-0.74	2.26	-0.74	52.6	-0.74	0	0	0	2.75	-0.16	-0.33	0.76	-0.44	-1.03	0.82	-0.81	1	0	0	246.3	0	13	15	4	1	52.6	7	2	0	0	0	22.44	0	11	0	0
Oxydeprofos	Organophosphorus compound	CCS(=O)CC(SP(=O)(OC)OC)C			260.31	14	0	1	7	4	0	62.46	106.92	-0.39	2.7	-0.39	52.6	-0.26	0	0	0	3.14	0.19	-0.15	1.13	-0.83	-1.53	0.6	-0.96	1	0	0	260.4	0	14	17	4	1	52.6	7	2	0	0	0	22.86	0	11.21	0	0
Parathion	Organophosphorus compound	CCOP(=S)(Oc1ccc(cc1)[N+](=O)[O-])OCC			291.26	18	6	0.4	7	5	0	73.92	115.41	3.84	2.42	3.84	73.51	3.83	5.619	0	0	3.92	0.65	1.28	2.42	-3.84	-5.95	3.76	-4.37	1	0	0	291.3	1	18	14	5	1	73.51	7	1	0	0	0.3836	21	0	0	0	0
Phenkapton	Organophosphorus compound	CCOP(=S)(SCSc1cc(Cl)ccc1Cl)OCC			377.31	19	6	0.45	8	2	0	92.74	110.96	5.85	3.49	5.85	18.46	5.96	5.407	0	0	6.72	3.53	5.75	5.09	-5.64	-8.07	5.92	-6.62	3	0	2	377.3	0	19	15	2	1	18.46	8	3	0	0	2.304	0	0	0	0	0
Phenthoate	Organophosphorus compound	CCOC(=O)C(c1ccccc1)SP(=S)(OC)OC			320.36	19	6	0.42	8	4	0	82.06	111.96	3.96	2.88	3.96	44.76	3.69	9.342	0	0	3.87	1.45	3.63	3.1	-3.86	-5.73	3.64	-4.93	4	0	0	320.4	0	19	17	4	1	44.76	8	2	0	0	0.828	12.07	0	0	0	-0.3315
Phorate	Organophosphorus compound	CCSCSP(=S)(OCC)OCC			260.38	13	0	1	8	2	0	68.68	110.96	3.67	2.53	3.67	18.46	3.56	0	0	0	4.38	1.22	3.45	3.03	-3.17	-5.58	3.71	-3.85	3	0	0	260.4	0	13	17	2	1	18.46	8	3	0	0	0	0	0	0	0	0
Phosalone	Organophosphorus compound	CCOP(=S)(SCn1c(=O)oc2c1ccc(c2)Cl)OCC			367.81	21	9	0.42	7	4	0	91.3	120.8	4.28	2.99	4.28	48	4.38	5.065	0	0	4.73	1.55	4.05	3.54	-4.73	-6.63	3.96	-5.03	5	0	1	367.8	1	21	15	4	1	48	7	2	0	0	1.644	11.92	11.92	0	0	-0.4497
Phosfolan	Organophosphorus compound	CCOP(=O)(N=C1SCCS1)OCC			255.29	14	0	0.86	5	4	0	63.35	108.3	0.99	2.62	0.99	47.89	0.61	0	0	0	3	0.61	1.73	1.72	-1.48	-2.46	0.99	-1.85	3	0	0	255.3	1	14	14	3	1	47.89	5	2	0	0	0	11.91	0	0	0	0.815
Phosmet	Organophosphorus compound	COP(=S)(SCN1C(=O)c2c(C1=O)cccc2)OC			317.32	19	6	0.27	5	4	0	81.66	123.04	2.84	2.08	2.84	55.84	2.78	6.747	0	0	2.76	0.4	2.67	2.14	-3.46	-5.02	2.71	-3.85	5	0	0	317.4	1	19	12	4	1	55.84	5	2	0	0	0.8541	24.18	24.18	0	0	-0.6077
Phosphamidon	Organophosphorus compound	CCN(C(=O)C(=C(OP(=O)(OC)OC)C)Cl)CC			299.69	18	0	0.7	8	5	0	69.52	74.88	0.86	3.02	0.86	65.07	1.32	0	0	0	2.74	0.51	0.93	1.71	-2	-2.49	1.38	-1.78	2	0	1	299.7	1	18	19	5	1	65.07	7	0	0	0	0	23.61	11.89	0	0	-0.5356
Phoxim	Organophosphorus compound	CCOP(=S)(ON=C(c1ccccc1)C#N)OCC			298.3	19	6	0.33	7	5	0	77.7	105.74	4.39	2.89	4.39	63.84	4.39	8.989	0	0	3.88	0.94	3.53	3.13	-4.23	-6.33	3.78	-3.93	2	0	0	298.3	2	19	15	3	1	63.84	8	1	0	0	0.6524	0	0	0	0	0.1335
Pirimiphos-ethyl	Organophosphorus compound	CCOP(=S)(Oc1cc(C)nc(n1)N(CC)CC)OCC			333.39	21	6	0.69	9	5	0	89.47	98.61	5.06	3.47	5.06	56.71	4.85	1.742	0	1.488	3.96	0.71	3.28	3.25	-4.58	-6.65	4.87	-3.53	4	0	0	333.4	3	21	24	3	1	56.71	9	1	8.848	0	1.843	0	0	0	0	0
Pirimiphos-methyl	Organophosphorus compound	CCN(c1nc(cc(n1)C)OP(=S)(OC)OC)CC			305.33	19	6	0.64	7	5	0	79.86	98.61	4	3.01	4	56.71	4.2	1.714	0	1.476	3.18	0.16	2.5	2.61	-4.15	-5.98	3.91	-2.96	4	0	0	305.4	3	19	20	3	1	56.71	7	1	8.739	0	1.802	0	0	0	0	0
Profenofos	Organophosphorus compound	CCCSP(=O)(Oc1ccc(cc1Cl)Br)OCC			373.63	18	6	0.45	7	3	0	82.21	70.64	4.6	3.5	4.6	35.53	4.68	5.143	0	0	5.77	3.59	3.45	4.2	-4.89	-5.89	4.3	-4.32	1	0	2	373.7	0	18	15	3	1	35.53	7	1	0	0	1.619	12.43	0	0	0	0
Propetamphos	Organophosphorus compound	CCNP(=S)(O/C(=C/C(=O)OC(C)C)/C)OC			281.31	17	0	0.7	8	5	1	71.53	98.69	1.61	2.14	1.61	56.79	3.82	0	0	0	2.99	0.63	2.31	2.38	-3.46	-5.59	2.66	-3.46	3	1	0	281.4	1	17	20	4	1	56.79	8	1	0	0	0	11.33	0	0	0	-0.07552
Propyl thiopyrophosphate	Organophosphorus compound	CCCOP(=S)(OP(=S)(OCCC)OCCC)OCCC			378.43	21	0	1	14	5	0	96.36	129.95	6.12	3.55	6.12	46.15	6.1	0	0	0	6.46	0.89	5.47	4.49	-5.11	-8.61	5.23	-5.08	2	0	0	378.5	0	21	28	5	2	46.15	14	2	0	0	0	0	0	0	0	0
Prothiofos	Organophosphorus compound	CCCSP(=S)(Oc1ccc(cc1Cl)Cl)OCC			345.25	18	6	0.45	7	2	0	86.43	85.66	5.53	3.18	5.53	18.46	4.92	5.074	0	0	6.43	3.53	5.62	4.73	-4.86	-6.46	5.97	-6.52	2	0	2	345.3	0	18	15	2	1	18.46	7	2	0	0	1.549	0	0	0	0	0
Prothoate	Organophosphorus compound	CCOP(=S)(SCC(=O)NC(C)C)OCC			285.36	16	0	0.89	9	3	1	73.71	114.76	2.42	2.56	2.42	47.56	2.51	0	0	0	3.19	0.44	2.81	2.3	-2.6	-4.57	2.58	-3.38	3	1	0	285.4	1	16	20	3	1	47.56	8	2	0	0	0	11.44	11.44	0	0	-0.03367
Pyrazophos	Organophosphorus compound	CCOC(=O)c1cn2nc(cc2nc1C)OP(=S)(OCC)OCC			373.36	24	9	0.5	9	7	0	92.69	126.08	3.01	-2.91	3.01	84.18	3.8	3.161	0	1.37	3.54	1.3	2.76	1.7	-4.23	-6.14	3.68	-4.3	6	0	0	373.4	3	24	20	5	1	84.18	9	1	8.57	0	1.114	11.93	0	0	0	-0.448
Pyridaphenthion	Organophosphorus compound	CCOP(=S)(Oc1ccc(=O)n(n1)c1ccccc1)OCC			340.33	22	12	0.29	7	5	0	88.48	104.48	3.08	2.84	3.08	60.36	3.2	9.057	0	0	3.56	1.46	3.07	2.83	-3.91	-5.07	3.33	-4.77	4	0	0	340.4	2	22	17	4	1	60.36	7	1	0	0	0.638	11.95	11.95	0	0	-0.07559
Quinalphos	Organophosphorus compound	CCOP(=S)(Oc1cnc2c(n1)cccc2)OCC			298.3	19	10	0.33	6	5	0	78.19	95.37	3.52	2.64	3.52	53.47	4.44	9.068	0	0	3.96	0.5	3.4	2.99	-4.48	-6.16	3.51	-4.04	3	0	0	298.3	2	19	15	3	1	53.47	6	1	8.6	0	0.3231	0	0	0	0	0
Sulfotep	Organophosphorus compound	CCOP(=S)(OP(=S)(OCC)OCC)OCC			322.32	17	0	1	10	5	0	77.13	129.95	3.99	2.57	3.99	46.15	3.99	0	0	0	4.9	-0.3	3.9	3.01	-3.69	-6.42	4.43	-4.05	2	0	0	322.4	0	17	20	5	2	46.15	10	2	0	0	0	0	0	0	0	0
Sulprofos	Organophosphorus compound	CCCSP(=S)(Oc1ccc(cc1)SC)OCC			322.45	18	6	0.5	8	2	0	88.13	110.96	4.64	3.37	4.64	18.46	4.9	7.989	0	0	5.84	2.99	4.92	4.4	-4.64	-6.97	5.25	-5.85	3	0	0	322.5	0	18	19	2	1	18.46	8	3	0	0	2.015	0	0	0	0	0
Temephos	Organophosphorus compound	COP(=S)(Oc1ccc(cc1)Sc1ccc(cc1)OP(=S)(OC)OC)OC			466.47	27	12	0.25	10	6	0	115.08	164.48	5.96	4.02	5.96	55.38	5.96	15.04	0	0	6.93	2.08	5.38	4.88	-6.16	-9.19	5.47	-6.51	3	0	0	466.5	0	27	20	6	2	55.38	10	3	0	0	3.274	0	0	0	0	0
Terbufos	Organophosphorus compound	CCOP(=S)(SCSC(C)(C)C)OCC			288.43	15	0	1	8	2	0	78.33	110.96	4.37	3.16	4.37	18.46	4.48	0	0	0	5.16	1.87	3.91	3.72	-3.92	-6.53	4.61	-4.84	3	0	0	288.5	0	15	21	2	1	18.46	8	3	0	0	0	0	0	0	0	0
Tetrachlorvinphos	Organophosphorus compound	Cl/C=C(/c1cc(Cl)c(cc1Cl)Cl)\OP(=O)(OC)OC			365.96	19	6	0.2	5	4	0	77.89	54.57	3.86	3.09	3.86	44.76	3.53	2.838	0	0	5.6	3.19	4.04	3.89	-4.24	-4.36	3.93	-4.74	0	0	4	366	0	19	9	4	1	44.76	5	0	0	0	1.039	11.89	0	0	0	-0.01642
Tetraethyl pyrophosphate	Organophosphorus compound	CCOP(=O)(OP(=O)(OCC)OCC)OCC			290.19	17	0	1	10	7	0	63.32	99.91	1.03	3.11	1.03	80.29	0.43	0	0	0	3.37	-0.29	0.82	1.49	-1.25	-2.1	1.21	-1.09	0	0	0	290.2	0	17	20	7	2	80.29	10	0	0	0	0	23.96	0	0	0	0
Thiometon	Organophosphorus compound	CCSCCSP(=S)(OC)OC			246.35	12	0	1	7	2	0	63.88	110.96	2.25	2.38	2.25	18.46	3.15	0	0	0	3.64	0.87	3.08	2.62	-2.89	-5.15	2.98	-3.8	3	0	0	246.4	0	12	15	2	1	18.46	7	3	0	0	0	0	0	0	0	0
Triazophos	Organophosphorus compound	CCOP(=S)(Oc1ncn(n1)c1ccccc1)OCC			313.31	20	11	0.33	7	5	0	80.01	100.3	3.99	-3.28	3.99	58.4	3.34	11.16	0	0	3.59	0.64	2.46	1.35	-3.83	-5.12	3.5	-3.83	4	0	0	313.4	3	20	16	3	1	58.4	7	1	8.287	0	1.037	0	0	0	0	0
Trichlorfon	Organophosphorus compound	COP(=O)(C(C(Cl)(Cl)Cl)O)OC			257.44	12	0	1	4	4	1	47.76	65.57	0.48	1.72	0.48	55.76	0.51	0	0	0	2.16	0.3	0.8	1.1	-1.49	-1.46	0.82	-1.56	0	1	3	257.4	0	12	8	4	1	55.76	4	0	0	0	0	11.35	0	0	0	0
Vamidothion	Organophosphorus compound	CNC(=O)C(SCCSP(=O)(OC)OC)C			287.34	16	0	0.88	9	4	1	69.59	125.04	0.15	2.69	0.15	64.63	0.31	0	0	0	1.99	0.1	0.4	1.1	-1.22	-2.5	0.42	-2	3	1	0	287.4	1	16	18	4	1	64.63	8	2	0	0	0	22.79	11.17	0	0	-0.003087
Bensulide oxon	Organophosphorus compound	CC(OP(=O)(OC(C)C)SCCNS(=O)(=O)c1ccccc1)C			381.45	23	6	0.57	10	6	1	94.41	125.19	3.05	2.72	3.05	81.7	2.48	8.098	0	0	4.74	1.34	1.09	2.47	-3.3	-4.75	1.74	-2.41	1	1	0	381.5	1	23	24	5	1	81.7	10	2	0	0	0.1991	36.69	0	24.12	-3.559	0
Chlorpyrifos methyl oxon	Organophosphorus compound	COP(=O)(Oc1nc(Cl)c(cc1Cl)Cl)OC			306.47	16	6	0.29	4	5	0	61.4	67.46	2.66	2.62	2.66	57.65	2.59	1.309	0	0	3.82	1.22	2.67	2.59	-3.39	-3.66	2.55	-2.35	1	0	3	306.5	1	16	7	4	1	57.65	4	0	3.7	0	-0.004324	11.63	0	0	0	0
Chlorpyrifos oxon	Organophosphorus compound	CCOP(=O)(Oc1nc(Cl)c(cc1Cl)Cl)OCC			334.52	18	6	0.44	6	5	0	71.01	67.46	3.73	3.05	3.73	57.65	3.24	1.329	0	0	4.6	1.79	3.33	3.2	-3.81	-4.33	3.5	-2.64	1	0	3	334.5	1	18	11	4	1	57.65	6	0	3.769	0	0.04872	12.09	0	0	0	0
Coumaphos oxon	Organophosphorus compound	CCOP(=O)(Oc1ccc2c(c1)oc(=O)c(c2C)Cl)OCC			346.7	22	10	0.36	6	6	0	84.21	84.78	2.68	3.16	2.68	71.06	2.41	4.693	0	0	4.31	2.02	3.6	3.1	-3.45	-3.83	2.99	-2.95	2	0	1	346.7	0	22	16	6	1	71.06	6	0	0	0	1.158	23.94	0	0	0	0.008661
Diazoxon	Organophosphorus compound	CCOP(=O)(Oc1cc(C)nc(n1)C(C)C)OCC			288.28	19	6	0.67	7	6	0	73.32	80.35	2.07	3.52	2.07	70.54	2.07	1.608	0	1.465	3.47	0.58	2.37	2.4	-2.7	-3.39	2.82	-1.74	2	0	0	288.3	2	19	21	4	1	70.54	7	0	8.51	0	1.587	12.25	0	0	0	0
Ethion dioxon	Organophosphorus compound	CCOP(=O)(OCC)SCSP(=O)(OCC)OCC			352.34	19	0	1	12	6	0	82.23	141.28	2.5	3.54	2.5	71.06	1.62	0	0	0	4.77	0.42	0.6	2.19	-2.25	-4.2	1.76	-1.63	2	0	0	352.4	0	19	22	6	2	71.06	12	2	0	0	0	24.3	0	0	0	0
Fenthion oxon	Organophosphorus compound	CSc1ccc(cc1C)OP(=O)(OC)OC			262.26	16	6	0.4	5	4	0	65.26	79.87	2.12	2.91	2.12	44.76	2.37	5.449	0	1.696	3.5	1.9	2.19	2.57	-2.91	-3.69	2.18	-2.12	1	0	0	262.3	0	16	15	4	1	44.76	5	1	0	0	2.683	11.71	0	0	0	0
Fonofos oxon	Organophosphorus compound	CCP(=O)(Sc1ccccc1)OCC			230.26	14	6	0.4	5	2	0	62.33	61.41	2.11	2.65	2.11	26.3	2.11	9.724	0	0	4.03	2.55	2.13	2.7	-2.58	-3.03	2.69	-2.14	1	0	0	230.3	0	14	15	2	1	26.3	5	1	0	0	1	12.09	0	0	0	0
Malaoxon	Organophosphorus compound	CCOC(=O)CC(C(=O)OCC)SP(=O)(OC)OC			314.29	19	0	0.8	11	7	0	71.18	123.24	2.07	2.91	2.07	88.13	0.64	0	0	0	2.01	0.23	0.55	1.27	-1.47	-2.8	0.83	-1.59	5	0	0	314.3	0	19	19	7	1	88.13	11	1	0	0	0	35.09	0	0	0	-1.235
Methyl paraoxon	Organophosphorus compound	COP(=O)(Oc1ccc(cc1)[N+](=O)[O-])OC			247.14	16	6	0.25	5	6	0	57.4	100.39	1.25	2.1	1.25	90.58	1.33	5.071	0	0	2.37	0.04	-0.97	0.98	-2.16	-3.04	1.42	-2.12	0	0	0	247.2	1	16	10	6	1	90.58	5	0	0	0	0.07838	32.28	0	0	0	0
Paraoxon	Organophosphorus compound	CCOP(=O)(Oc1ccc(cc1)[N+](=O)[O-])OCC			275.2	18	6	0.4	7	6	0	67.01	100.39	2.31	2.46	2.31	90.58	1.98	5.167	0	0	3.15	0.66	-0.26	1.6	-2.58	-3.71	2.05	-2.28	0	0	0	275.2	1	18	14	6	1	90.58	7	0	0	0	0.1073	32.93	0	0	0	0
Phoratoxon sulfoxide	Organophosphorus compound	CCOP(=O)(SCS(=O)CC)OCC			260.31	14	0	1	8	4	0	62.46	106.92	1.78	2.42	1.78	52.6	1.78	0	0	0	3.49	0.19	0.02	1.58	-2.05	-3.64	0.95	-0.83	1	0	0	260.4	0	14	17	4	1	52.6	8	2	0	0	0	22.94	0	11.12	0	0
Phosmetoxon	Organophosphorus compound	COP(=O)(SCN1C(=O)c2c(C1=O)cccc2)OC			301.26	19	6	0.27	5	5	0	74.76	108.02	1.71	2.4	1.71	72.91	1.06	6.56	0	0	1.99	0.4	0.47	1.26	-2.28	-2.92	0.77	-1.87	4	0	0	301.3	1	19	12	5	1	72.91	5	1	0	0	0.7181	35.9	24.04	0	0	-0.7929
Sulprofos oxon	Organophosphorus compound	CCCSP(=O)(Oc1ccc(cc1)SC)OCC			306.38	18	6	0.5	8	3	0	81.22	95.94	3.59	3.39	3.59	35.53	3.18	7.537	0	0	5.08	2.92	2.71	3.46	-3.46	-4.87	3.58	-3.58	2	0	0	306.4	0	18	19	3	1	35.53	8	2	0	0	1.739	12.41	0	0	0	0
Terbufos oxon sulfone	Organophosphorus compound	CCOP(=O)(SCS(=O)(=O)C(C)(C)C)OCC			304.36	17	0	1	8	5	0	72.8	113.16	2.72	2.71	2.72	69.67	2.76	0	0	0	4.15	0.73	0.6	2.19	-2.94	-4.79	2.22	-1.58	1	0	0	304.4	0	17	21	5	1	69.67	8	2	0	0	0	35.75	0	23.71	-3.337	0
Allethrin	Pyrethroid	C=CCC1=C(C)C(CC1=O)OC(=O)C1C(C1(C)C)C=C(C)C			302.41	22	0	0.58	6	3	0	89.02	43.37	4.92	3.81	4.92	43.37	4.78	0	0	0	4	3.25	4.63	4.1	-4.33	-5.42	3.58	-4.18	3	0	0	302.5	0	22	26	3	0	43.37	6	0	0	0	0	24.46	0	0	0	2.753
Barthrin	Pyrethroid	O=C(C1C(C1(C)C)C=C(C)C)OCc1cc2OCOc2cc1Cl			336.81	23	6	0.5	5	4	0	88.99	44.76	6.07	4	6.07	44.76	4.74	3.462	0	0	4.2	3.61	4.67	4.25	-4.78	-5.41	4.64	-4.8	4	0	1	336.8	0	23	21	4	0	44.76	5	0	0	0	2.492	12.38	0	0	0	1.045
Bifenthrin	Pyrethroid	O=C(C1C(C1(C)C)C=C(C(F)(F)F)Cl)OCc1cccc(c1C)c1ccccc1			422.87	29	12	0.35	7	5	0	108.5	26.3	7.3	4.32	7.3	26.3	6	15.64	0	1.753	7.77	5.3	7.01	6.08	-6.09	-6.33	5.71	-6.98	2	0	4	422.9	0	29	22	2	0	26.3	7	0	0	0	3.967	12.53	0	0	0	-1.704
Bioethanomethrin	Pyrethroid	O=C(C1C(C1(C)C)C=C1CCCC1)OCc1coc(c1)Cc1ccccc1			364.48	27	11	0.46	7	3	0	107.13	39.44	7.15	4.54	7.15	39.44	6.15	13.89	0	0	5.53	4.15	6.17	5.31	-5.81	-6.76	5.75	-4.95	3	0	0	364.5	0	27	28	3	0	39.44	7	0	0	0	3.013	12.59	0	0	0	1.453
Bioresmethrin	Pyrethroid	CC(=C[C@@H]1[C@H](C1(C)C)C(=O)OCc1coc(c1)Cc1ccccc1)C			338.44	25	11	0.41	7	3	0	99.63	39.44	6.63	3.89	6.63	39.44	6.14	13.81	0	0	5	3.72	5.56	4.86	-5.67	-6.75	5.38	-4.71	3	0	0	338.5	0	25	26	3	0	39.44	7	0	0	0	2.979	12.4	0	0	0	1.132
Brofluthrinate	Pyrethroid	N#CC(c1cccc(c1)Oc1ccc(cc1)Br)OC(=O)C(c1ccc(cc1)OC(F)F)C(C)C			530.36	34	18	0.23	10	7	0	126.58	68.55	7.07	4.02	7.07	68.55	6.89	19.87	0	0	7.91	4.58	6.59	6	-7.2	-8.14	6.66	-6.07	5	0	3	530.4	1	34	22	4	0	68.55	11	0	0	0	3.059	13.04	0	0	0	-0.5942
Cyclethrin	Pyrethroid	CC(=CC1C(C1(C)C)C(=O)OC1CC(=O)C(=C1C)C1C=CCC1)C			328.45	24	0	0.62	5	3	0	96.52	43.37	5.26	4.1	5.26	43.37	5.16	0	0	0	4.39	3.7	4.47	4.36	-4.8	-5.82	4.9	-4.45	3	0	0	328.5	0	24	28	3	0	43.37	5	0	0	0	0	25.04	0	0	0	3.075
Cycloprothrin	Pyrethroid	CCOc1ccc(cc1)C1(CC1(Cl)Cl)C(=O)OC(c1cccc(c1)Oc1ccccc1)C#N			482.36	33	18	0.23	9	5	0	126.18	68.55	6.22	3.99	6.22	68.55	7.11	23.11	0	0	6.18	3.82	6.42	5.5	-7.12	-8.37	6.3	-5.98	5	0	2	482.4	1	33	21	4	0	68.55	10	0	0	0	2.939	13.27	0	0	0	-0.655
Cyfluthrin	Pyrethroid	N#CC(c1ccc(c(c1)Oc1ccccc1)F)OC(=O)C1C(C1(C)C)C=C(Cl)Cl			434.29	29	12	0.27	7	5	0	108.92	59.32	6.29	3.88	6.29	59.32	5.95	12.6	0	0	6.41	4.09	5.76	5.22	-6.13	-6.97	5.94	-5.82	4	0	3	434.3	1	29	18	3	0	59.32	8	0	0	0	0.1045	12.6	0	0	0	-0.4549
Cyhalothrin	Pyrethroid	N#CC(c1cccc(c1)Oc1ccccc1)OC(=O)C1C(C1(C)C)/C=C(/C(F)(F)F)\Cl			449.85	31	12	0.3	8	7	0	109.17	59.32	6.2	4.12	6.2	59.32	6.8	15.53	0	0	7.48	4.03	5.79	5.64	-6.67	-7.85	5.93	-5.97	4	0	4	449.9	1	31	19	3	0	59.32	9	0	0	0	1.439	12.62	0	0	0	-2.026
Cypermethrin	Pyrethroid	N#CC(c1cccc(c1)Oc1ccccc1)OC(=O)C1C(C1(C)C)C=C(Cl)Cl			416.3	28	12	0.27	7	4	0	108.97	59.32	6.27	4.02	6.27	59.32	6.05	16.25	0	0	5.85	3.72	5.33	4.99	-6.09	-7.08	5.81	-5.68	4	0	2	416.3	1	28	19	3	0	59.32	8	0	0	0	1.782	12.61	0	0	0	-0.3215
Cyphenothrin	Pyrethroid	N#CC(c1cccc(c1)Oc1ccccc1)OC(=O)C1C(C1(C)C)C=C(C)C			375.46	28	12	0.33	7	4	0	108.99	59.32	6.6	4.02	6.6	59.32	5.81	16.5	0	0	5.5	3.72	5.1	4.83	-5.68	-6.83	5.89	-5.29	4	0	0	375.5	1	28	25	3	0	59.32	8	0	0	0	1.894	12.7	0	0	0	0.8513
Deltamethrin	Pyrethroid	N#CC(c1cccc(c1)Oc1ccccc1)OC(=O)C1C(C1(C)C)C=C(Br)Br			505.2	28	12	0.27	7	4	0	115.11	59.32	6.2	4.39	6.2	59.32	6.2	16.41	0	0	6.17	3.93	5.4	5.22	-6.73	-7.23	6.13	-5.6	4	0	2	505.2	1	28	19	3	0	59.32	8	0	0	0	1.854	12.67	0	0	0	0.4346
Dimethrin	Pyrethroid	CC(=CC1C(C1(C)C)C(=O)OCc1ccc(cc1C)C)C			286.41	21	6	0.53	5	2	0	87.85	26.3	6.4	3.92	6.4	26.3	6.22	6.225	0	3.595	4.43	4.13	5.14	4.77	-5.42	-6.56	5.67	-4.87	2	0	0	286.5	0	21	26	2	0	26.3	5	0	0	0	3.499	12.31	0	0	0	1.195
Empenthrin	Pyrethroid	CC/C=C(/C(OC(=O)C1C(C1(C)C)C=C(C)C)C#C)\C			274.4	20	0	0.61	6	2	0	84.77	26.3	6.35	4.01	6.35	26.3	6.09	0	0	0	4.21	3.99	4.55	4.57	-4.98	-6.42	4.83	-4.7	2	0	0	274.4	0	20	26	2	0	26.3	7	0	0	0	0	12.32	0	0	0	1.985
Etofenprox	Pyrethroid	CCOc1ccc(cc1)C(COCc1cccc(c1)Oc1ccccc1)(C)C			376.49	28	18	0.28	9	3	0	113.91	27.69	7.35	4.75	7.35	27.69	7.05	26.1	0	0	6.22	4.63	6.19	5.77	-6.5	-7.45	6.69	-6.97	3	0	0	376.5	0	28	28	3	0	27.69	9	0	0	0	4.876	0	0	0	0	0
Fenfluthrin	Pyrethroid	O=C([C@@H]1[C@H](C1(C)C)C=C(Cl)Cl)OCc1c(F)c(F)c(c(c1F)F)F			389.14	24	6	0.4	5	7	0	77.68	26.3	5.34	3.48	5.34	26.3	5.56	0	0	0	6.97	5.59	6.54	5.63	-5.61	-5.87	5.28	-4.66	2	0	7	389.2	0	24	11	2	0	26.3	5	0	0	0	-11.74	12	0	0	0	-0.9001
Fenpirithrin	Pyrethroid	N#CC(c1cccc(n1)Oc1ccccc1)OC(=O)C1C(C1(C)C)C=C(Cl)Cl			417.29	28	12	0.29	7	5	0	106.76	72.21	4.45	4.01	4.45	72.21	5.37	14.12	0	0	5.25	3.08	4.76	4.49	-5.67	-6.64	5.38	-5.33	5	0	2	417.3	2	28	18	3	0	72.21	8	0	4.3	0	1.219	12.58	0	0	0	-0.3739
Fenpropathrin	Pyrethroid	N#CC(c1cccc(c1)Oc1ccccc1)OC(=O)C1C(C1(C)C)(C)C			349.42	26	12	0.36	6	4	0	99.59	59.32	5.48	3.63	5.48	59.32	5.7	16.49	0	0	4.94	3.37	4.74	4.48	-5.54	-6.71	5.24	-5.06	4	0	0	349.5	1	26	23	3	0	59.32	7	0	0	0	1.902	12.55	0	0	0	-0.3186
Fenvalerate	Pyrethroid	N#CC(c1cccc(c1)Oc1ccccc1)OC(=O)C(c1ccc(cc1)Cl)C(C)C			419.9	30	18	0.2	8	4	0	117.3	59.32	6.68	4.09	6.68	59.32	6.2	23.45	0	0	6.36	4.64	6.04	5.46	-6.27	-7.23	6.3	-5.71	4	0	1	419.9	1	30	22	3	0	59.32	9	0	0	0	3.2	12.95	0	0	0	-0.4507
Flucythrinate	Pyrethroid	N#CC(c1cccc(c1)Oc1ccccc1)OC(=O)C(c1ccc(cc1)OC(F)F)C(C)C			451.46	33	18	0.23	10	7	0	118.88	68.55	6.17	3.72	6.17	68.55	6.2	21.78	0	0	7.14	4.02	5.9	5.4	-6.29	-7.42	5.98	-5.76	5	0	2	451.5	1	33	23	4	0	68.55	11	0	0	0	2.191	13.01	0	0	0	-0.5894
Flumethrin	Pyrethroid	N#CC(c1ccc(c(c1)Oc1ccccc1)F)OC(=O)C1C(C1(C)C)C=C(c1ccc(cc1)Cl)Cl			510.38	35	18	0.21	8	5	0	134.42	59.32	7.8	4.92	7.8	59.32	7.38	19.77	0	0	8.03	5.33	7.39	6.61	-7.51	-8.46	7.26	-6.29	4	0	3	510.4	1	35	22	3	0	59.32	9	0	0	0	1.502	13.01	0	0	0	-0.008021
Furethrin	Pyrethroid	CC(=CC1C(C1(C)C)C(=O)OC1CC(=O)C(=C1C)Cc1ccco1)C			342.43	25	5	0.52	6	4	0	96.63	56.51	5	3.94	5	56.51	4.73	5.255	0	0	4.26	2.73	4.79	4.09	-4.69	-5.65	4.22	-3.97	4	0	0	342.5	0	25	26	4	0	56.51	6	0	0	0	0.7515	24.97	0	0	0	2.628
Heptafluthrin	Pyrethroid	COCc1c(F)c(F)c(c(c1F)F)COC(=O)C1C(C1(C)C)/C=C\C(F)(F)F			414.31	28	6	0.5	8	10	0	83.99	35.53	4.46	3.92	4.46	35.53	5.37	0	0	0	7.46	4.89	6.7	5.67	-5.42	-5.87	4.71	-4.04	3	0	7	414.4	0	28	17	3	0	35.53	8	0	0	0	-8.906	12.1	0	0	0	-1.026
Imiprothrin	Pyrethroid	C#CCN1CC(=O)N(C1=O)COC(=O)C1C(C1(C)C)C=C(C)C			318.37	23	0	0.59	6	4	0	92.73	66.92	2.5	3.39	2.5	66.92	2.9	0	0	0	0.94	1.91	1.86	2.2	-3.24	-3.97	1.39	-3.78	6	0	0	318.4	2	23	22	4	0	66.92	7	0	0	0	0	36.02	23.77	0	0	-0.1599
Kadethrin	Pyrethroid	O=C(C1C(C1(C)C)C=C1CCSC1=O)OCc1coc(c1)Cc1ccccc1			396.5	28	11	0.39	7	4	0	110.12	81.81	4.84	3.59	4.84	56.51	5.04	13.69	0	0	4.62	3.01	5.78	4.41	-5.3	-6.5	4.64	-4.71	5	0	0	396.5	0	28	24	4	0	56.51	7	1	0	0	2.884	24.42	0	0	0	0.8136
Metofluthrin	Pyrethroid	COCc1c(F)c(F)c(c(c1F)F)COC(=O)C1C(C1(C)C)/C=C/C			360.34	25	6	0.5	7	7	0	83.8	35.53	4.9	4.02	4.9	35.53	4.85	0	0	0	5.66	4.55	6.07	5.03	-4.85	-5.33	4.21	-3.94	3	0	4	360.4	0	25	20	3	0	35.53	7	0	0	0	-8.068	12.13	0	0	0	-0.6586
Momfluorothrin	Pyrethroid	COCc1c(F)c(F)c(c(c1F)F)COC(=O)C1C(C1(C)C)/C=C(\C#N)/C			385.35	27	6	0.47	7	8	0	88.35	59.32	3.98	3.62	3.98	59.32	4.36	0	0	0	5.55	3.84	5.87	4.65	-4.68	-5.32	3.69	-4.66	4	0	4	385.4	1	27	19	3	0	59.32	8	0	0	0	-8.292	12.25	0	0	0	-0.3279
Permethrin	Pyrethroid	ClC(=CC1C(C1(C)C)C(=O)OCc1cccc(c1)Oc1ccccc1)Cl			391.29	26	12	0.29	7	3	0	104.41	35.53	7.15	4.42	7.15	35.53	6.5	17.04	0	0	5.96	4.43	5.57	5.38	-6.24	-7.04	6.24	-6.75	3	0	2	391.3	0	26	20	3	0	35.53	7	0	0	0	2.327	12.39	0	0	0	-0.05153
Phenothrin	Pyrethroid	CC(=CC1C(C1(C)C)C(=O)OCc1cccc(c1)Oc1ccccc1)C			350.45	26	12	0.35	7	3	0	104.43	35.53	7.47	4.55	7.47	35.53	6.24	17.29	0	0	5.61	4.43	5.34	5.24	-5.82	-6.77	6.43	-5.24	3	0	0	350.5	0	26	26	3	0	35.53	7	0	0	0	2.439	12.48	0	0	0	1.121
Prallethrin	Pyrethroid	C#CCC1=C(C)C(CC1=O)OC(=O)C1C(C1(C)C)C=C(C)C			300.39	22	0	0.58	5	3	0	87.66	43.37	4.38	3.75	4.38	43.37	4.49	0	0	0	3.53	3.25	4.46	3.9	-4.2	-5.12	3.58	-4.42	3	0	0	300.4	0	22	24	3	0	43.37	6	0	0	0	0	24.4	0	0	0	2.456
Pyresmethrin	Pyrethroid	COC(=O)/C(=C/[C@@H]1[C@H](C1(C)C)C(=O)OCc1coc(c1)Cc1ccccc1)/C			382.45	28	11	0.39	9	5	0	105.73	65.74	5.57	4.18	5.57	65.74	5.16	13.59	0	0	4.15	2.99	5.06	4.31	-5.16	-6.29	4.85	-4.74	5	0	0	382.5	0	28	26	5	0	65.74	9	0	0	0	2.824	24.11	0	0	0	-0.1202
Pyrethrin I	Pyrethroid	C=C/C=C\CC1=C(C)[C@H](CC1=O)OC(=O)[C@@H]1[C@H](C1(C)C)C=C(C)C			328.45	24	0	0.52	7	3	0	98.16	43.37	5.49	4.17	5.49	43.37	5.9	0	0	0	4.56	3.62	5.27	4.7	-5.13	-6.58	5.11	-4.61	3	0	0	328.5	0	24	28	3	0	43.37	7	0	0	0	0	24.75	0	0	0	2.769
Pyrethrin II	Pyrethroid	C=C/C=C\CC1=C(C)[C@H](CC1=O)OC(=O)[C@@H]1[C@H](C1(C)C)/C=C(/C(=O)OC)\C			372.45	27	0	0.5	9	5	0	104.25	69.67	4.43	4.17	4.43	69.67	5.9	0	0	0	3.71	3.62	5.27	4.7	-5.13	-6.58	4.25	-4.81	5	0	0	372.5	0	27	28	5	0	69.67	9	0	0	0	0	36.53	0	0	0	1.305
Silafluofen	Pyrethroid	CCOc1ccc(cc1)[Si](CCCc1ccc(c(c1)Oc1ccccc1)F)(C)C			408.58	29	18	0.28	9	3	0	121.3	18.46	9.63	5.04	9.63	18.46	8.19	23.08	0	0	6.99	5.88	5.93	6.4	-7.4	-8.44	7.3	-7.4	2	0	1	408.6	0	29	29	2	0	18.46	9	0	0	0	4.075	0	0	0	0	0
tau-Fluvalinate	Pyrethroid	N#CC(c1cccc(c1)Oc1ccccc1)OC(=O)[C@@H](C(C)C)Nc1ccc(cc1Cl)C(F)(F)F			502.91	35	18	0.23	10	7	1	126.64	71.35	7.31	3.84	7.31	71.35	7.72	18.45	0	0	8.03	4.85	6.38	6.16	-7.54	-9.06	6.66	-6.01	4	1	4	503	2	35	22	3	0	71.35	11	0	0	0	0.5129	12.95	0	0	0	-0.7529
Tefluthrin	Pyrethroid	O=C(C1C(C1(C)C)/C=C(/C(F)(F)F)\Cl)OCc1c(F)c(F)c(c(c1F)F)C			418.73	27	6	0.47	6	9	0	82.89	26.3	5.78	3.93	5.78	26.3	6.5	0	0	0.8463	8.34	5.77	7.11	6.33	-6.3	-6.85	5.46	-5	2	0	8	418.8	0	27	14	2	0	26.3	6	0	0	0	-8.635	12.09	0	0	0	-2.469
Terallethrin	Pyrethroid	C=CCC1=C(C)C(CC1=O)OC(=O)C1C(C1(C)C)(C)C			276.37	20	0	0.65	5	3	0	79.62	43.37	3.8	3.43	3.8	43.37	4.22	0	0	0	3.45	2.87	4.26	3.65	-3.88	-4.84	3.08	-3.86	3	0	0	276.4	0	20	24	3	0	43.37	5	0	0	0	0	24.24	0	0	0	1.554
Tetramethrin	Pyrethroid	O=C(C1C(C1(C)C)C=C(C)C)OCN1C(=O)C2=C(C1=O)CCCC2			331.41	24	0	0.63	5	4	0	94.39	63.68	4.78	2.93	4.78	63.68	4.73	0	0	0	2.58	2.79	3.24	3.26	-4.54	-5.8	2.84	-3.64	5	0	0	331.5	1	24	25	4	0	63.68	5	0	0	0	0	37.05	24.66	0	0	1.53
Tralocythrin	Pyrethroid	N#CC(c1cccc(c1)Oc1ccccc1)OC(=O)C1C(C1(C)C)C(C(Br)(Cl)Cl)Br			576.11	30	12	0.36	8	4	0	125.22	59.32	7.21	4.19	7.21	59.32	7.16	16.24	0	0	6.82	4.41	6.28	5.77	-7.69	-8.23	6.91	-6.02	4	0	4	576.1	1	30	19	3	0	59.32	9	0	0	0	1.759	12.85	0	0	0	-0.4579
Tralomethrin	Pyrethroid	N#C[C@H](c1cccc(c1)Oc1ccccc1)OC(=O)[C@@H]1[C@@H](C1(C)C)C(C(Br)(Br)Br)Br			665.01	30	12	0.36	8	4	0	131.37	59.32	8.14	3.78	8.14	59.32	7.95	16.4	0	0	7.14	4.61	6.36	5.97	-8.74	-9.05	6.92	-6.02	4	0	4	665	1	30	19	3	0	59.32	9	0	0	0	1.831	12.91	0	0	0	-0.3823
Transfluthrin	Pyrethroid	O=C(C1C(C1(C)C)C=C(Cl)Cl)OCc1c(F)c(F)cc(c1F)F			371.15	23	6	0.4	5	6	0	77.73	26.3	5.4	3.55	5.4	26.3	5.46	0.08659	0	0	6.41	5.21	6.09	5.34	-5.44	-5.77	4.85	-4.9	2	0	6	371.2	0	23	12	2	0	26.3	5	0	0	0	-7.274	12	0	0	0	-0.7667
Ametryne	Triazine	CCNc1nc(NC(C)C)nc(n1)SC			227.33	15	6	0.67	5	3	2	64.58	88.03	3.09	2.93	3.09	62.73	2.98	0	0	0	1.46	0.74	1.11	1.85	-3.09	-4.49	3.09	-3.63	4	2	0	227.4	5	15	17	0	0	62.73	5	1	12.76	0	1.976	0	0	0	0	0
Anilazine	Triazine	Clc1nc(nc(n1)Cl)Nc1ccccc1Cl			275.52	16	12	0	2	3	1	64.4	50.7	3.07	2.86	3.07	50.7	3	7.182	0	0	3.58	1.91	3.04	2.88	-3.86	-3.73	4.05	-3.74	3	1	3	275.5	4	16	5	0	0	50.7	2	0	11.35	0	1.514	0	0	0	0	0
Atraton	Triazine	CCNc1nc(NC(C)C)nc(n1)OC			211.26	15	6	0.67	5	4	2	59.35	71.96	2.56	2.89	2.56	71.96	2.69	0	0	0	0.75	0.33	0.55	1.44	-2.81	-3.85	2.46	-3.35	4	2	0	211.3	5	15	17	1	0	71.96	5	0	12.32	0	1.351	0	0	0	0	0
Atrazine	Triazine	CCNc1nc(NC(C)C)nc(n1)Cl			215.68	14	6	0.62	4	3	2	57.87	62.73	2.63	2.73	2.63	62.73	2.61	0	0	0	1.4	0.74	1.18	1.73	-2.87	-3.58	2.7	-3.89	3	2	1	215.7	5	14	14	0	0	62.73	4	0	12	0	1.186	0	0	0	0	0
Aziprotryne	Triazine	[N-]=[N+]=Nc1nc(NC(C)C)nc(n1)SC			225.27	15	6	0.57	4	6	1	56.01	125.75	0.18	2.86	0.18	100.4	3	0	0	0	2.16	0.33	-0.08	1.66	-3.16	-5.31	2.7	-1.91	7	1	0	225.3	7	15	11	0	0	100.4	4	1	12	0	1.03	0	0	0	0	0
Chlorazine	Triazine	CCN(c1nc(nc(n1)Cl)N(CC)CC)CC			257.76	17	6	0.73	6	3	0	72.48	45.15	4.44	3.44	4.44	45.15	4.69	0	0	0	2.22	1.21	1.54	2.62	-4.26	-5.37	4.33	-2.91	5	0	1	257.8	5	17	20	0	0	45.15	6	0	12.8	0	1.553	0	0	0	0	0
Cyanatryn	Triazine	CCNc1nc(nc(n1)SC)NC(C#N)(C)C			252.34	17	6	0.6	5	4	2	69.17	111.82	2.38	2.39	2.38	86.52	2.1	0	0	0	1.36	-0.27	0.87	1.29	-2.66	-4.08	2.19	-2.85	5	2	0	252.4	6	17	16	0	0	86.52	6	1	12.6	0	1.544	0	0	0	0	0
Cyanazine	Triazine	CCNc1nc(nc(n1)Cl)NC(C#N)(C)C			240.69	16	6	0.56	4	4	2	62.46	86.52	2.19	2.35	2.19	86.52	2.22	0	0	0	1.29	-0.27	0.92	1.3	-2.74	-3.67	2.05	-2.74	4	2	1	240.7	6	16	13	0	0	86.52	5	0	11.85	0	0.7532	0	0	0	0	0
Cybutryne	Triazine	CSc1nc(NC2CC2)nc(n1)NC(C)(C)C			253.37	17	6	0.73	5	3	2	72.12	88.03	3.27	3.17	3.27	62.73	3.93	0	0	0	1.93	1.33	1.48	2.37	-3.82	-5.48	3.72	-4.12	4	2	0	253.4	5	17	19	0	0	62.73	5	1	13.1	0	2.063	0	0	0	0	0
Cyprazine	Triazine	CC(Nc1nc(NC2CC2)nc(n1)Cl)C			227.69	15	6	0.67	4	3	2	60.56	62.73	2.47	2.85	2.47	62.73	3.06	0	0	0	1.48	1.04	1.35	1.95	-3.21	-4.04	2.69	-3.96	3	2	1	227.7	5	15	14	0	0	62.73	4	0	12.23	0	1.296	0	0	0	0	0
Cyromazine	Triazine	Nc1nc(NC2CC2)nc(n1)N			166.18	12	6	0.5	2	3	3	45.44	102.74	-0.04	1.28	-0.04	102.7	-0.21	0	10.75	0	-0.63	-0.67	-0.79	-0.2	-0.98	-1.49	0.04	-1.79	3	5	0	166.2	6	12	10	0	0	102.7	2	0	11.41	0	0.7906	0	0	0	0	0
Desmetryne	Triazine	CNc1nc(NC(C)C)nc(n1)SC			213.3	14	6	0.62	4	3	2	59.77	88.03	2.56	2.71	2.56	62.73	2.38	0	0	0	1.07	0.42	0.77	1.47	-2.72	-3.87	2.59	-3.17	4	2	0	213.4	5	14	15	0	0	62.73	4	1	12.58	0	1.92	0	0	0	0	0
Dimethametryn	Triazine	CCNc1nc(NC(C(C)C)C)nc(n1)SC			255.38	17	6	0.73	6	3	2	74.19	88.03	3.97	3.41	3.97	62.73	3.9	0	0	0	2.1	1.33	1.68	2.48	-3.75	-5.45	3.7	-4.25	4	2	0	255.4	5	17	21	0	0	62.73	6	1	12.97	0	2	0	0	0	0	0
Dipropetryn	Triazine	CCSc1nc(NC(C)C)nc(n1)NC(C)C			255.38	17	6	0.73	6	3	2	74.19	88.03	3.97	3.34	3.97	62.73	3.81	0	0	0	2.24	1.33	1.68	2.48	-3.69	-5.35	4.16	-4.25	4	2	0	255.4	5	17	21	0	0	62.73	6	1	13.06	0	2.025	0	0	0	0	0
Eglinazine	Triazine	CCNc1nc(NCC(=O)O)nc(n1)Cl			231.64	15	6	0.43	5	5	3	54.83	100.03	1.39	1.77	-1.92	100	1.53	0	0	0	0.07	-2.69	0.04	0.14	-2.21	-3.24	1.15	-2.99	4	3	1	231.7	5	15	10	2	0	100	5	0	11.41	0	0.4515	10.29	0	0	0	-1
Ethiozin	Triazine	CCSc1nnc(c(=O)n1N)C(C)(C)C			228.31	15	6	0.67	3	3	1	62.23	99.1	1.83	2.02	1.83	71.05	2.08	0	5.647	0	0.77	1.6	0.77	1.45	-2.66	-3.79	2.34	-2.4	5	2	0	228.4	4	15	16	1	0	71.05	3	1	0	0	0	11.83	11.83	0	0	0.5782
Indaziflam	Triazine	Nc1nc(nc(n1)C(F)C)N[C@@H]1[C@@H](C)Cc2c1cc(C)cc2			301.36	22	12	0.44	3	4	2	85.28	76.72	1.87	2.8	1.87	76.72	3.25	6.469	5.656	1.804	2.73	1.84	2.62	2.65	-3.96	-4.53	3.23	-3.73	3	3	1	301.4	5	22	20	0	0	76.72	3	0	12.05	0	4.223	0	0	0	0	0
Ipazine	Triazine	CCN(c1nc(NC(C)C)nc(n1)Cl)CC			243.74	16	6	0.7	5	3	1	67.58	53.94	3.69	3.2	3.69	53.94	3.94	0	0	0	2	1.33	1.44	2.38	-3.78	-4.77	3.65	-3.56	4	1	1	243.8	5	16	18	0	0	53.94	5	0	12.47	0	1.366	0	0	0	0	0
Methoprotryne	Triazine	COCCCNc1nc(SC)nc(n1)NC(C)C			271.38	18	6	0.73	8	4	2	75.28	97.26	2.37	3.24	2.37	71.96	2.82	0	0	0	1.48	0.52	1.43	1.9	-3.02	-4.52	2.81	-3.85	5	2	0	271.4	5	18	21	1	0	71.96	8	1	12.93	0	1.926	0	0	0	0	0
Proglinazine	Triazine	CC(Nc1nc(NCC(=O)O)nc(n1)Cl)C			245.67	16	6	0.5	5	5	3	59.64	100.03	1.74	1.97	-1.59	100	1.96	0	0	0	0.46	-2.37	0.19	0.44	-2.55	-3.69	1.28	-3.39	4	3	1	245.7	5	16	12	2	0	100	5	0	11.54	0	0.444	10.34	0	0	0	-1
Prometon	Triazine	COc1nc(NC(C)C)nc(n1)NC(C)C			225.29	16	6	0.7	5	4	2	64.16	71.96	2.91	2.95	2.91	71.96	2.99	0	0	0	1.14	0.63	0.75	1.69	-3.07	-4.17	2.8	-3.69	4	2	0	225.3	5	16	19	1	0	71.96	5	0	12.44	0	1.344	0	0	0	0	0
Prometryn	Triazine	CSc1nc(NC(C)C)nc(n1)NC(C)C			241.36	16	6	0.7	5	3	2	69.39	88.03	3.43	3.01	3.43	62.73	3.51	0	0	0	1.85	1.04	1.31	2.14	-3.5	-5.04	3.31	-3.84	4	2	0	241.4	5	16	19	0	0	62.73	5	1	12.88	0	1.969	0	0	0	0	0
Propazine	Triazine	CC(Nc1nc(NC(C)C)nc(n1)Cl)C			229.71	15	6	0.67	4	3	2	62.68	62.73	2.98	2.98	2.98	62.73	2.93	0	0	0	1.78	1.04	1.35	2.02	-3.14	-3.91	2.94	-3.98	3	2	1	229.8	5	15	16	0	0	62.73	4	0	12.13	0	1.178	0	0	0	0	0
Sebuthylazine	Triazine	CCNc1nc(NC(CC)C)nc(n1)Cl			229.71	15	6	0.67	5	3	2	62.68	62.73	3.16	2.92	3.16	62.73	2.61	0	0	0	1.79	1.04	1.52	1.98	-2.87	-3.58	3.19	-4.12	3	2	1	229.8	5	15	16	0	0	62.73	5	0	12.13	0	1.218	0	0	0	0	0
Simazine	Triazine	CCNc1nc(NCC)nc(n1)Cl			201.66	13	6	0.57	4	3	2	53.06	62.73	2.28	2.6	2.28	62.73	2.18	0	0	0	1.01	0.42	1.02	1.45	-2.54	-3.13	2.47	-3.23	3	2	1	201.7	5	13	12	0	0	62.73	4	0	11.88	0	1.193	0	0	0	0	0
Simetone	Triazine	CCNc1nc(NCC)nc(n1)OC			197.24	14	6	0.62	5	4	2	54.54	71.96	2.21	2.6	2.21	71.96	1.82	0	0	0	0.36	0.01	0.38	1.03	-2.2	-2.95	2.17	-3.02	4	2	0	197.3	5	14	15	1	0	71.96	5	0	12.19	0	1.359	0	0	0	0	0
Simetryn	Triazine	CCNc1nc(NCC)nc(n1)SC			213.3	14	6	0.62	5	3	2	59.77	88.03	2.74	2.5	2.74	62.73	2.54	0	0	0	1.08	0.42	0.94	1.49	-2.75	-4.04	2.61	-3.11	4	2	0	213.4	5	14	15	0	0	62.73	5	1	12.63	0	1.984	0	0	0	0	0
Terbumeton	Triazine	CCNc1nc(OC)nc(n1)NC(C)(C)C			225.29	16	6	0.7	5	4	2	64.2	71.96	2.91	2.84	2.91	71.96	3.1	0	0	0	1.14	0.63	0.76	1.69	-3.14	-4.28	3.15	-3.77	4	2	0	225.3	5	16	19	1	0	71.96	5	0	12.43	0	1.328	0	0	0	0	0
Terbuthylazine	Triazine	CCNc1nc(Cl)nc(n1)NC(C)(C)C			229.71	15	6	0.67	4	3	2	62.71	62.73	2.98	2.99	2.98	62.73	3.06	0	0	0	1.79	1.04	1.37	2.05	-3.22	-4.04	3.33	-4.14	3	2	1	229.8	5	15	16	0	0	62.73	4	0	12.12	0	1.162	0	0	0	0	0
Terbutryn	Triazine	CCNc1nc(SC)nc(n1)NC(C)(C)C			241.36	16	6	0.7	5	3	2	69.43	88.03	3.44	3	3.44	62.73	3.74	0	0	0	1.85	1.04	1.32	2.19	-3.64	-5.28	3.66	-3.85	4	2	0	241.4	5	16	19	0	0	62.73	5	1	12.87	0	1.953	0	0	0	0	0
Trietazine	Triazine	CCNc1nc(Cl)nc(n1)N(CC)CC			229.71	15	6	0.67	5	3	1	62.77	53.94	3.34	3.02	3.3	53.94	3.34	0	0	0	1.61	1.04	1.25	2.05	-3.33	-4.15	3.58	-3.01	4	1	1	229.8	5	15	16	0	0	53.94	5	0	12.34	0	1.373	0	0	0	0	0
[truncated: 235 more columns]

## Sheet: ADMETlab3.0 predictors
Comp	No./Family	smiles	MW	Vol	Dense	nHA	nHD	TPSA	nRot	nRing	MaxRing	nHet	fChar	nRig	Flex	nStereo	Fsp3	logS	logD	logP	caco2	MDCK	PAMPA
Acetazolamide	1	CC(=O)Nc1nnc(S(N)(=O)=O)s1	221.99	168.65	1.31627	7	3	115.04	3	1	5	9	0	8	0.375	0	0.25	-2.51857	-0.0566597	-0.199182	-5.63822	-4.7583	0.998784
Alprenolol	2	C=CCc1ccccc1OCC(O)CNC(C)C	249.17	277.471	0.898003	3	2	41.49	8	1	6	3	0	7	1.14286	1	0.467	-3.13094	2.5445	2.97691	-4.33984	-4.58076	0.0442326
Atenolol	3	CC(C)NCC(O)COc1ccc(CC(N)=O)cc1	266.16	279.962	0.9507	5	4	84.58	8	1	6	5	0	7	1.14286	1	0.5	-1.12932	0.35586	0.381391	-5.45268	-4.46898	0.959798
Benzolamide	4	NS(=O)(=O)c1nnc(NS(=O)(=O)c2ccccc2)s1	319.97	251.304	1.27324	8	3	132.11	4	2	6	11	0	15	0.266667	0	0	-3.08423	1.08957	0.892925	-5.33335	-4.76318	0.999528
Bevantolol	5	COc1ccc(CCNCC(O)COc2cccc(C)c2)cc1OC	345.19	367.702	0.938776	5	2	59.95	10	2	6	5	0	12	0.833333	1	0.4	-3.44157	2.77701	2.86835	-4.95177	-4.65318	0.0158635
Bromoacetazolamide	6	CC(=O)N(Br)c1nnc(S(N)(=O)=O)s1	299.9	187.934	1.59577	7	2	106.25	3	1	5	10	0	8	0.375	0	0.25	-2.49913	0.618564	0.42355	-5.48717	-4.83738	0.996327
Bufuralol	7	CCc1cccc2cc(C(O)CNC(C)(C)C)oc12	261.17	286.211	0.91251	3	2	45.4	5	2	9	3	0	10	0.5	1	0.5	-3.2149	2.83012	3.31687	-4.73446	-4.66692	0.210515
Chlorzolamide	8	NS(=O)(=O)c1nnc(-c2ccccc2Cl)s1	274.96	219.429	1.25307	5	2	85.94	2	2	6	8	0	13	0.153846	0	0	-3.95304	2.10233	1.90202	-5.23775	-4.63853	0.984004
Clonidine	9	Clc1cccc(Cl)c1NC1=NCCN1	229.02	199.974	1.14525	3	2	36.42	2	2	6	5	0	11	0.181818	0	0.222	-2.46089	1.7737	1.88774	-4.64098	-4.6912	0.0916981
corynanthine	10	COC(=O)[C@H]1[C@H]2C[C@H]3c4[nH]c5ccccc5c4CCN3C[C@@H]2CC[C@@H]1O	354.19	364.172	0.972591	5	2	65.56	2	5	21	5	0	26	0.0769231	5	0.571	-3.869	2.73371	2.64549	-5.34721	-4.99325	0.140196
cyclophosphamide	11	O=P1(N(CCCl)CCCl)NCCCO1	260.02	210.895	1.23293	4	1	41.57	5	1	6	7	0	7	0.714286	1	1	-0.892442	0.835169	0.805882	-4.62355	-4.6373	0.617484
ethoxazolamide	12	CCOc1ccc2nc(S(N)(=O)=O)sc2c1	258.01	221.944	1.1625	5	2	82.28	3	2	9	7	0	12	0.25	0	0.222	-3.34512	2.03696	1.94366	-5.08935	-4.72321	0.91157
2-Benzothiazole-sulfonamide	13	NS(=O)(=O)c1nc2ccccc2s1	213.99	178.562	1.19841	4	2	73.05	1	2	9	6	0	12	0.0833333	0	0	-3.03942	1.28824	1.22138	-4.78258	-4.67236	0.979984
6-Hydroxy-2-benzo-thiazolesulfonamide	14	NS(=O)(=O)c1nc2ccc(O)cc2s1	229.98	187.352	1.22753	5	3	93.28	1	2	9	7	0	12	0.0833333	0	0	-2.6622	1.193	1.01448	-5.35171	-4.9011	0.96247
6-Chloro-2-benzo-thiazolesulfonamide	15	NS(=O)(=O)c1nc2ccc(Cl)cc2s1	247.95	193.773	1.27959	4	2	73.05	1	2	9	7	0	12	0.0833333	0	0	-3.69484	2.08016	1.994	-4.91547	-4.68837	0.855185
4.6-Dichloro-2-benzo-thiazolesulfonamide	16	NS(=O)(=O)c1nc2c(Cl)cc(Cl)cc2s1	281.91	208.984	1.34896	4	2	73.05	1	2	9	8	0	12	0.0833333	0	0	-3.95525	2.29591	2.24631	-5.20518	-4.64049	0.635303
6-Amino-2-benzo-thiazolesulfonamide	17	Nc1ccc2nc(S(N)(=O)=O)sc2c1	229	189.558	1.20807	5	4	99.07	1	2	9	7	0	12	0.0833333	0	0	-2.66058	0.772065	0.506125	-5.40747	-4.46472	0.960669
6-Nitro-2-benzo-thiazolesulfonamide	18	NS(=O)(=O)c1nc2ccc([N+](=O)[O-])cc2s1	258.97	204.502	1.26634	7	2	116.19	2	2	9	9	0	13	0.153846	0	0	-3.33473	1.54356	1.28463	-5.13538	-4.59021	0.985338
6-Hydroxyethoxy-2-benzothiazolesulfonamide	19	NS(=O)(=O)c1nc2ccc(OCCO)cc2s1	274.01	230.734	1.18756	6	3	102.51	4	2	9	8	0	12	0.333333	0	0.222	-2.39877	0.739577	0.512162	-5.89201	-4.87169	0.977481
6-Benzyloxy-2-benzo-thiazolesulfonamide	20	c1ccc(COc2ccc3ncsc3c2)cc1	241.06	244.872	0.984434	2	0	22.12	3	3	9	3	0	16	0.1875	0	0.071	-3.44233	3.77684	3.45959	-4.63012	-4.29144	0.257092
6-Acetamido-2-benzothiazolesulfonamide	21	CC(=O)Nc1ccc2ncsc2c1	192.04	183.218	1.04815	3	1	41.99	2	2	9	4	0	11	0.181818	0	0.111	-1.82379	1.52586	1.24882	-4.41131	-3.94374	0.534838
Levobunolol	22	CC(C)(C)NCC(O)COc1cccc2c1CCCC2=O	291.18	312.297	0.932382	4	2	58.56	6	2	10	4	0	12	0.5	1	0.588	-2.97839	2.52055	2.60842	-4.667	-4.71893	0.741972
Labetolol	23	CC(CCc1ccccc1)NCC(O)c1ccc(O)c(C(N)=O)c1	328.18	349.976	0.937721	5	5	95.58	8	2	6	5	0	13	0.615385	2	0.316	-2.94848	2.519	2.73666	-5.60432	-5.16146	0.972204
Methazolamide	24	CC(=O)N=c1sc(S(N)(=O)=O)nn1C	236	185.946	1.26918	7	2	107.41	2	1	5	9	0	9	0.222222	0	0.4	-1.733	0.0713115	-0.0849112	-5.3415	-4.79573	0.994587
5-imino-4-methyl-1,3,4-thiadiazoline-2-sulfonamide	25	Cn1nc(S(N)(=O)=O)sc1=N	193.99	145.201	1.33601	6	3	101.83	1	1	5	8	0	8	0.125	0	0.333	-1.36011	-0.0268799	-0.685957	-5.66653	-4.96292	0.990109
metoprolol	26	COCCc1ccc(OCC(O)CNC(C)C)cc1	267.18	288.898	0.924825	4	2	50.72	9	1	6	4	0	6	1.5	1	0.6	-1.58196	1.3713	1.54643	-4.65314	-4.38443	0.822958
nadolol	27	CC(C)(C)NCC(O)COc1cccc2c1CC(O)C(O)C2	309.19	323.724	0.955105	5	4	81.95	6	2	10	5	0	11	0.545455	3	0.647	-1.85871	1.07265	1.08566	-4.97586	-4.59139	0.98402
oxprenolol	28	C=CCOc1ccccc1OCC(O)CNC(C)C	265.17	286.261	0.926321	4	2	50.72	9	1	6	4	0	7	1.28571	1	0.467	-2.60999	2.08775	2.45184	-4.17469	-4.57672	0.356741
penbutolol	29	CC(C)(C)NCC(O)COc1ccccc1C1CCCC1	291.22	323.439	0.900386	3	2	41.49	7	2	6	3	0	11	0.636364	1	0.667	-4.10524	3.48059	4.01572	-4.63908	-4.65045	0.0292305
phenylephrine	30	CNCC(O)c1cccc(O)c1	167.09	176.332	0.947589	3	3	52.49	3	1	6	3	0	6	0.5	1	0.333	-0.764328	0.167019	-0.0731236	-5.49367	-5.08541	0.99885
pindolol	31	CC(C)NCC(O)COc1cccc2[nH]ccc12	248.15	262.615	0.944918	4	3	57.28	6	2	9	4	0	10	0.6	1	0.429	-2.26457	1.94824	2.04529	-4.40418	-4.5889	0.688867
propranolol	32	CC(C)NCC(O)COc1cccc2ccccc12	259.16	283.574	0.913905	3	2	41.49	6	2	10	3	0	11	0.545455	1	0.375	-3.89729	3.21937	3.58979	-4.50723	-4.4819	0.690607
rauwolfine	33	CCC1C2CC3C4N(C)c5ccccc5C45CC(C2C5O)N3C1O	326.2	334.802	0.974307	4	2	46.94	1	7	0	4	0	24	0.0416667	10	0.7	-3.0093	2.19046	1.90338	-4.96881	-4.69966	0.160485
6,7,8,9-tetrahydropyrido[3,4-e][1,2,3]benzothiadiazole	34	c1cc2snnc2c2c1CCNC2	191.05	179.504	1.06432	3	1	37.81	0	3	13	4	0	15	0	0	0.333	-1.82962	1.51576	1.60953	-4.94569	-4.69403	0.508459
benalfocin	35	CN1CCc2cccc(Cl)c2CC1	195.08	199.998	0.975411	1	0	3.24	0	2	11	2	0	12	0	0	0.455	-2.35822	2.61526	2.94693	-4.76381	-4.69345	0.0186118
5,6-Dimethoxy-1,2,3,4-tetrahydroisoquinoline	36	COc1ccc(OC)c2c1CCNC2	193.11	202.367	0.954255	3	1	30.49	2	2	10	3	0	11	0.181818	0	0.455	-1.15941	1.21254	1.28757	-5.02877	-4.85159	0.30075
sotalol	37	CC(C)NCC(O)c1ccc(NS(C)(=O)=O)cc1	272.12	266.516	1.02103	5	3	78.43	6	1	6	6	0	8	0.75	1	0.5	-1.06893	-0.0150662	-0.0940604	-5.64222	-5.10359	0.50187
4-Chloro-N-methylbenzenesulfonamide	38	CNS(=O)(=O)c1ccc(Cl)cc1	205	175.46	1.16836	3	1	46.17	2	1	6	5	0	8	0.25	0	0.143	-2.2378	1.82612	1.72138	-4.15231	-4.56622	0.205324
4-Toluenesulfonamide	39	Cc1ccc(S(N)(=O)=O)cc1	171.04	160.249	1.06734	3	2	60.16	1	1	6	4	0	8	0.125	0	0.143	-1.90578	1.10199	0.869057	-4.4197	-4.79605	0.912213
3-phenylimino-[1,3,4]thiadiazolo[5,4-c][1,2,4]thiadiazole-6-sulfonamide	40	NS(=O)(=O)c1nn2c(=Nc3ccccc3)snc2s1	312.98	250.824	1.24781	7	2	102.71	2	3	8	10	0	18	0.111111	0	0	-3.87271	2.62234	2.47484	-4.99217	-4.59942	0.180476
3-(3-chlorophenyl)imino-[1,3,4]thiadiazolo[5,4-c][1,2,4]thiadiazole-6-sulfonamide	41	NS(=O)(=O)c1nn2c(=Nc3cccc(Cl)c3)snc2s1	346.94	266.035	1.30412	7	2	102.71	2	3	8	11	0	18	0.111111	0	0	-4.41956	3.06073	3.08904	-5.18409	-4.66589	0.0917855
3-(4-chlorophenyl)imino-[1,3,4]thiadiazolo[5,4-c][1,2,4]thiadiazole-6-sulfonamide	42	NS(=O)(=O)c1nn2c(=Nc3ccc(Cl)cc3)snc2s1	346.94	266.035	1.30412	7	2	102.71	2	3	8	11	0	18	0.111111	0	0	-4.42927	3.07548	3.07412	-5.2757	-4.6526	0.112689
3-(3-methoxyphenyl)imino-[1,3,4]thiadiazolo[5,4-c][1,2,4]thiadiazole-6-sulfonamide	43	COc1cccc(N=c2snc3sc(S(N)(=O)=O)nn23)c1	342.99	276.91	1.23863	8	2	111.94	3	3	8	11	0	18	0.166667	0	0.1	-4.4907	2.86028	2.8114	-5.24283	-4.93111	0.0218356
3-(4-methoxyphenyl)imino-[1,3,4]thiadiazolo[5,4-c][1,2,4]thiadiazole-6-sulfonamide	44	COc1ccc(N=c2snc3sc(S(N)(=O)=O)nn23)cc1	342.99	276.91	1.23863	8	2	111.94	3	3	8	11	0	18	0.166667	0	0.1	-4.47904	2.83555	2.77541	-5.26793	-4.90826	0.102615
3-(4-hydroxyphenyl)imino-[1,3,4]thiadiazolo[5,4-c][1,2,4]thiadiazole-6-sulfonamide	45	NS(=O)(=O)c1nn2c(=Nc3ccc(O)cc3)snc2s1	328.97	259.614	1.26715	8	3	122.94	2	3	8	11	0	18	0.111111	0	0	-3.08562	2.14816	1.89818	-5.65208	-4.89157	0.389778
3-(3-fluorophenyl)imino-[1,3,4]thiadiazolo[5,4-c][1,2,4]thiadiazole-6-sulfonamide	46	NS(=O)(=O)c1nn2c(=Nc3cccc(F)c3)snc2s1	330.97	256.891	1.28837	7	2	102.71	2	3	8	11	0	18	0.111111	0	0	-4.34181	2.86265	2.77948	-5.04191	-4.541	0.0584837
3-(4-fluorophenyl)imino-[1,3,4]thiadiazolo[5,4-c][1,2,4]thiadiazole-6-sulfonamide	47	NS(=O)(=O)c1nn2c(=Nc3ccc(F)cc3)snc2s1	330.97	256.891	1.28837	7	2	102.71	2	3	8	11	0	18	0.111111	0	0	-4.35163	2.85771	2.75816	-5.0714	-4.52066	0.0831738
3-(4-dimethylaminophenyl)imino-[1,3,4]thiadiazolo[5,4-c][1,2,4]thiadiazole-6-sulfonamide	48	CN(C)c1ccc(N=c2snc3sc(S(N)(=O)=O)nn23)cc1	356.02	296.412	1.2011	8	2	105.95	3	3	8	11	0	18	0.166667	0	0.182	-4.06559	2.57293	2.36718	-5.31228	-4.7995	0.125602
timolol	49	CC(C)(C)NCC(O)COc1nsnc1N1CCOCC1	316.16	299.885	1.05427	7	2	79.74	7	2	6	8	0	11	0.636364	1	0.846	-2.05952	1.7213	1.81254	-4.7555	-4.48978	0.277079
trichlormethazolamide	50	CC(=O)N=c1sc(S(N)(=O)=O)nn1C(Cl)(Cl)Cl	337.89	231.58	1.45907	7	2	107.41	3	1	5	12	0	9	0.333333	0	0.4	-2.76856	1.30436	1.11369	-5.54222	-4.74901	0.999981
trifluormethazolamide	51	CC(=O)N=c1sc(S(N)(=O)=O)nn1C(F)(F)F	289.98	204.149	1.42043	7	2	107.41	3	1	5	12	0	9	0.333333	0	0.4	-2.42138	0.900746	0.79143	-5.39477	-4.60845	0.99712
Yohimbine	52	COC(=O)C1C(O)CCC2CN3CCc4c([nH]c5ccccc45)C3CC21	354.19	364.172	0.972591	5	2	65.56	2	5	21	5	0	26	0.0769231	5	0.571	-3.68306	2.4261	2.38661	-5.36724	-4.92131	0.390224
Cinoxacin	53	CCn1nc(C(=O)O)c(=O)c2cc3c(cc21)OCO3	262.06	240.565	1.08935	7	1	90.65	2	3	13	7	0	17	0.117647	0	0.25	-2.60525	1.12318	0.747633	-5.05721	-4.8513	0.961092
Nalidixic acid	54	CCn1cc(C(=O)O)c(=O)c2ccc(C)nc21	232.08	231.541	1.00233	5	1	72.19	2	2	10	5	0	13	0.153846	0	0.25	-3.8145	1.55345	1.40104	-5.04164	-4.85451	0.997631
enoxacin	55	CCn1cc(C(=O)O)c(=O)c2cc(F)c(N3CCNCC3)nc21	320.13	302.933	1.05677	7	2	87.46	3	3	10	8	0	19	0.157895	0	0.4	-2.05434	1.04874	-0.252072	-5.64629	-5.14824	0.999884
norfloxacin	56	CCn1cc(C(=O)O)c(=O)c2cc(F)c(N3CCNCC3)cc21	319.13	309.233	1.03201	6	2	74.57	3	3	10	7	0	19	0.157895	0	0.375	-2.31489	0.891803	-0.305578	-5.64824	-5.17417	0.999952
ofloxacin	57	CC1COc2c(N3CCN(C)CC3)c(F)cc3c(=O)c(C(=O)O)cn1c23	361.14	344.058	1.04965	7	1	75.01	2	4	12	8	0	23	0.0869565	1	0.444	-2.05311	0.88659	-0.106396	-5.01255	-4.81983	0.491646
ciprofloxacine	58	O=C(O)c1cn(C2CC2)c2cc(N3CCNCC3)c(F)cc2c1=O	331.13	317.972	1.04138	6	2	74.57	3	4	10	7	0	22	0.136364	0	0.412	-1.17287	1.13479	0.0956541	-5.86313	-5.22322	0.999927
moxifloxacin	59	COc1c(N2CC3CCCNC3C2)c(F)cc2c(=O)c(C(=O)O)cn(C3CC3)c12	401.18	387.39	1.0356	7	2	83.8	4	5	10	8	0	26	0.153846	2	0.524	-1.2962	1.30153	0.293574	-5.62953	-5.09836	0.998913
Levofloxacin	60	CC1COc2c(N3CCN(C)CC3)c(F)cc3c(=O)c(C(=O)O)cn1c23	361.14	344.058	1.04965	7	1	75.01	2	4	12	8	0	23	0.0869565	1	0.444	-2.05311	0.88659	-0.106396	-5.01255	-4.81983	0.491646
Gatifloxacin	61	COc1c(N2CCNC(C)C2)c(F)cc2c(=O)c(C(=O)O)cn(C3CC3)c12	375.16	361.354	1.03821	7	2	83.8	4	4	10	8	0	22	0.181818	1	0.474	-1.13116	1.17275	0.179445	-4.82262	-4.7414	0.998993
Lomefloxacin	62	CCn1cc(C(=O)O)c(=O)c2cc(F)c(N3CCNC(C)C3)c(F)c21	351.14	332.596	1.05575	6	2	74.57	3	3	10	8	0	19	0.157895	1	0.412	-2.24591	0.907168	-0.170198	-5.09994	-4.83144	0.998719
Buspirone	63	O=C1CC2(CCCC2)CC(=O)N1CCCCN1CCN(c2ncccn2)CC1	385.25	396.928	0.970578	7	0	69.64	6	4	6	7	0	25	0.24	0	0.714	-3.16459	2.59542	2.58138	-4.58383	-4.86481	0.0599525
Apraclonidine	64	Nc1cc(Cl)c(NC2=NCCN2)c(Cl)c1	244.03	210.971	1.1567	4	4	62.44	2	2	6	6	0	11	0.181818	0	0.222	-2.12478	0.95179	1.09826	-4.81072	-4.68896	0.362211
fluorescein	65	O=C1OC2(c3ccc(O)cc3Oc3cc(O)ccc32)c2ccccc21	332.07	329.28	1.00847	5	2	75.99	0	5	14	5	0	27	0	0	0.05	-4.1531	2.51732	2.41396	-4.5819	-4.75344	0.000183302
pilocarpine	66	CCC1C(=O)OCC1Cc1cncn1C	208.12	213.364	0.975422	4	0	44.12	3	2	5	4	0	11	0.272727	2	0.636	-0.270712	-0.271939	-0.000388572	-4.78715	-4.47482	0.529154
nepafenac	67	NC(=O)Cc1cccc(C(=O)c2ccccc2)c1N	254.11	269.366	0.943365	4	4	86.18	4	2	6	4	0	14	0.285714	0	0.067	-2.78577	1.39152	1.26258	-5.18058	-4.44512	0.302251
betaxolol	68	CC(C)NCC(O)COc1ccc(CCOCC2CC2)cc1	307.21	332.229	0.924693	4	2	50.72	11	2	6	4	0	9	1.22222	1	0.667	-2.94892	2.59068	2.72798	-4.33128	-4.358	0.846735
dexamethasone	69	CC1CC2C3CCC4=CC(=O)C=CC4(C)C3(F)C(O)CC2(C)C1(O)C(=O)CO	392.2	394.315	0.994636	5	3	94.83	2	4	17	6	0	22	0.0909091	8	0.727	-4.06809	2.04974	1.76439	-4.77374	-4.61504	0.732903
butanol	70	CCCCO	74.07	86.5306	0.855997	1	1	20.23	2	0	0	1	0	0	0	0	1	-0.0146355	0.853148	1.04028	-4.79242	-4.70823	0.54533
chloramphenicol	71	O=C(N[C@H](CO)[C@H](O)c1ccc([N+](=O)[O-])cc1)C(Cl)Cl	322.01	273.44	1.17762	7	3	112.7	7	1	6	9	0	8	0.875	2	0.364	-2.72514	1.22719	0.916885	-5.51639	-4.96091	0.950441
cimetidine	72	CN=C(NC#N)NCCSCc1nc[nH]c1C	252.12	244.267	1.03215	6	3	88.89	7	1	5	7	0	7	1	0	0.5	-1.64232	0.446396	0.472621	-5.71009	-5.19313	0.618658
cocaine	73	COC(=O)[C@H]1[C@@H](OC(=O)c2ccccc2)C[C@@H]2CC[C@H]1N2C	303.15	309.894	0.978237	5	0	55.84	5	3	7	5	0	17	0.294118	4	0.529	-2.24452	1.60623	1.74187	-4.92605	-4.64272	0.274315
cortexolone	74	C[C@]12CCC(=O)C=C1CC[C@@H]1[C@@H]2CC[C@@]2(C)[C@H]1CC[C@]2(O)C(=O)CO	346.21	364.798	0.949046	4	2	74.6	2	4	17	4	0	22	0.0909091	6	0.81	-3.85278	2.1718	1.95216	-4.52624	-4.63384	0.1249
cromolyn	75	O=C(O)c1cc(=O)c2c(OCC(O)COc3cccc4oc(C(=O)O)cc(=O)c34)cccc2o1	468.07	437.193	1.07062	11	3	173.71	8	4	10	11	0	26	0.307692	0	0.13	-2.16094	1.78024	1.82756	-5.41265	-4.78629	0.998939
deoxycorticosterone	76	C[C@]12CC[C@H]3[C@@H](CCC4=CC(=O)CC[C@@]43C)[C@@H]1CC[C@@H]2C(=O)CO	330.22	356.008	0.927564	3	1	54.37	2	4	17	3	0	22	0.0909091	6	0.81	-3.82943	2.83913	3.32434	-4.43135	-4.71657	0.0290581
dexamethazone acetate	77	CC(=O)OCC(=O)[C@@]1(O)[C@H](C)CC2C3CCC4=CC(=O)C=C[C@]4(C)[C@@]3(F)[C@@H](O)C[C@@]21C	434.21	435.061	0.998044	6	2	100.9	4	4	17	7	0	23	0.173913	8	0.708	-4.0355	2.08654	1.82094	-5.18942	-4.82044	0.145389
ethanolamine	78	NCCO	61.05	62.9354	0.970042	2	3	46.25	1	0	0	2	0	0	0	0	1	1.31058	-1.05829	-1.08047	-5.67714	-5.41572	0.859801
fluorometholone	79	CC(=O)[C@@]1(O)CC[C@H]2[C@@H]3C[C@H](C)C4=CC(=O)C=C[C@]4(C)[C@@]3(F)[C@@H](O)C[C@@]21C	376.2	385.525	0.975812	4	2	74.6	1	4	17	5	0	22	0.0454545	8	0.727	-3.81735	2.25967	1.99244	-4.94594	-4.63439	0.317794
flurbiprofen	80	CC(C(=O)O)c1ccc(-c2ccccc2)c(F)c1	244.09	256.076	0.953193	2	1	37.3	3	2	6	3	0	13	0.230769	1	0.133	-4.0424	2.93882	3.63276	-4.69101	-4.47856	0.999751
flurbiprofen amide	81	CC(C(N)=O)c1ccc(-c2ccccc2)c(F)c1	243.11	258.283	0.941256	2	2	43.09	3	2	6	3	0	13	0.230769	1	0.133	-3.26039	2.37642	2.39256	-4.99992	-4.48227	0.976607
hydrocortisone	82	C[C@]12CCC(=O)C=C1CC[C@@H]1[C@@H]2[C@@H](O)C[C@@]2(C)[C@H]1CC[C@]2(O)C(=O)CO	362.21	373.588	0.969544	5	3	94.83	2	4	17	5	0	22	0.0909091	7	0.81	-3.63445	1.69664	1.34468	-4.64861	-4.76214	0.587912
ibuprofen	83	CC(C)Cc1ccc(C(C)C(=O)O)cc1	206.13	231.882	0.888942	2	1	37.3	4	1	6	2	0	7	0.571429	1	0.462	-3.55537	2.9188	3.57386	-4.30067	-4.64756	0.887009
methylenedianiline	84	Nc1ccc(Cc2ccc(N)cc2)cc1	198.12	222.466	0.890563	2	4	52.04	2	2	6	2	0	12	0.166667	0	0.077	-2.21635	1.92692	1.72554	-4.84537	-4.69901	0.324272
nadolol diacetate	85	CC(=O)OC1Cc2cccc(OCC(O)CNC(C)(C)C)c2CC1OC(C)=O	393.22	405.215	0.970398	7	2	94.09	10	2	10	7	0	13	0.769231	3	0.619	-2.8914	2.13815	2.22681	-4.71119	-4.63107	0.707592
prednisolone	86	C[C@]12C=CC(=O)C=C1CC[C@@H]1[C@@H]2[C@@H](O)C[C@@]2(C)[C@H]1CC[C@]2(O)C(=O)CO	360.19	370.952	0.970989	5	3	94.83	2	4	17	5	0	22	0.0909091	7	0.714	-3.46454	1.61022	1.22205	-4.93851	-4.77305	0.761458
prednisolone acetate	87	CC(=O)OCC(=O)[C@@]1(O)CC[C@H]2[C@@H]3CCC4=CC(=O)C=C[C@]4(C)[C@H]3[C@@H](O)C[C@@]21C	402.2	411.697	0.976931	6	2	100.9	4	4	17	6	0	23	0.173913	7	0.696	-3.95332	2.08352	1.76829	-5.04947	-4.73073	0.141991
procaine	88	CCN(CC)CCOC(=O)c1ccc(N)cc1	236.15	253.876	0.930179	4	2	55.56	7	1	6	4	0	7	1	0	0.462	-1.88806	1.87128	2.07444	-5.10276	-4.78262	0.0975367
testosterone	89	C[C@]12CC[C@H]3[C@@H](CCC4=CC(=O)CC[C@@]43C)[C@@H]1CC[C@@H]2O	288.21	315.262	0.914192	2	1	37.3	0	4	17	2	0	21	0	6	0.842	-4.51712	3.6596	3.84144	-4.4524	-4.7038	0.374126
triamcinolone acetonide	90	CC1(C)O[C@@H]2C[C@H]3[C@@H]4CCC5=CC(=O)C=C[C@]5(C)[C@@]4(F)[C@@H](O)C[C@]3(C)[C@]2(C(=O)CO)O1	434.21	429.141	1.01181	6	2	93.06	2	5	20	7	0	26	0.0769231	8	0.75	-4.02392	1.97195	1.6895	-4.93606	-4.73201	0.500048
Alanycarb	Carbamate	CCOC(=O)CCN(Cc1ccccc1)SN(C)C(=O)O/N=C(/C)SC	399.13	383.382	1.04108	7	0	71.44	13	1	6	9	0	9	1.44444	0	0.471	-4.19777	3.21406	3.42736	-4.82207	-4.68202	0.175819
Aldicarb	Carbamate	CNC(=O)O/N=C/C(C)(C)SC	190.08	182.438	1.04189	4	1	50.69	5	0	0	5	0	2	2.5	0	0.714	-2.24628	1.77143	1.56934	-4.87806	-4.74801	0.491587
Aldoxycarb	Carbamate	CNC(=O)O/N=C/C(C)(C)S(C)(=O)=O	222.07	200.019	1.11025	6	1	84.83	5	0	0	7	0	4	1.25	0	0.714	-1.37601	0.0991474	-0.336554	-4.78002	-4.67321	0.984899
Allyxycarb	Carbamate	C=CCN(CC=C)c1c(C)cc(OC(=O)NC)cc1C	274.17	300.491	0.912407	4	1	41.57	8	1	6	4	0	9	0.888889	0	0.312	-3.56244	3.05742	3.28087	-4.66344	-4.66444	5.7883e-05
Aminocarb	Carbamate	CNC(=O)Oc1ccc(N(C)C)c(C)c1	208.12	219.284	0.949089	4	1	41.57	4	1	6	4	0	7	0.571429	0	0.364	-2.40983	1.95681	1.85848	-4.79492	-4.55694	0.295003
Asulam	Carbamate	COC(=O)NS(=O)(=O)c1ccc(N)cc1	230.04	203.485	1.1305	6	3	98.49	4	1	6	7	0	9	0.444444	0	0.125	-1.88659	0.498178	-0.0989895	-5.42858	-4.34857	0.99062
Barban	Carbamate	O=C(Nc1cccc(Cl)c1)OCC#CCCl	257	233.436	1.10094	3	1	38.33	4	1	6	5	0	8	0.5	0	0.182	-3.94996	3.33639	3.34553	-4.73359	-4.77357	0.394146
Bendiocarb	Carbamate	CNC(=O)Oc1cccc2c1OC(C)(C)O2	223.08	217.311	1.02655	5	1	56.79	3	2	9	5	0	11	0.272727	0	0.364	-2.97211	2.02572	1.99998	-4.69836	-4.67106	0.0696731
Benfuracarb	Carbamate	CCOC(=O)CCN(SN(C)C(=O)Oc1cccc2c1OC(C)(C)C2)C(C)C	410.19	408.635	1.00381	7	0	68.31	11	2	9	8	0	12	0.916667	0	0.6	-4.83233	3.57977	4.03331	-4.8937	-4.60449	0.00648407
Benthiavalicarb	Carbamate	CC(C)[C@H](NC(=O)O)C(=O)N[C@H](C)c1nc2ccc(F)cc2s1	339.11	319.002	1.06303	6	3	91.32	7	2	9	8	0	12	0.583333	2	0.4	-3.19218	2.06305	1.74497	-5.57969	-4.89457	0.00747312
Bufencarb	Carbamate	CCCC(C)c1cccc(OC(=O)NC)c1	221.14	242.879	0.910494	3	1	38.33	6	1	6	3	0	7	0.857143	1	0.462	-3.54394	2.94139	3.19767	-4.93721	-4.64464	0.208936
Butacarb	Carbamate	CNC(=O)Oc1cc(C(C)(C)C)cc(C(C)(C)C)c1	263.19	294.767	0.892874	3	1	38.33	5	1	6	3	0	7	0.714286	0	0.562	-4.14905	3.35947	3.78207	-4.90605	-4.639	0.093347
Butocarboxim	Carbamate	CNC(=O)ON=C(C)C(C)SC	190.08	182.438	1.04189	4	1	50.69	5	0	0	5	0	2	2.5	1	0.714	-1.07638	1.08169	1.03	-4.81064	-4.60586	0.690611
Butoxycarboxim	Carbamate	CNC(=O)O/N=C(\C)C(C)S(C)(=O)=O	222.07	200.019	1.11025	6	1	84.83	5	0	0	7	0	4	1.25	1	0.714	0.547507	-0.43249	-0.530723	-5.37936	-4.87811	0.976895
Butylate	Carbamate	CCSC(=O)N(CC(C)C)CC(C)C	217.15	234.472	0.926124	2	0	20.31	7	0	0	3	0	1	7	0	0.909	-3.64472	3.55114	4.0437	-4.757	-4.77006	6.98372e-06
Carbanolate	Carbamate	CNC(=O)Oc1cc(C)c(C)cc1Cl	213.06	206.202	1.03326	3	1	38.33	3	1	6	4	0	7	0.428571	0	0.3	-3.28916	2.64089	2.65717	-4.84963	-4.64037	0.308816
Carbaryl	Carbamate	CNC(=O)Oc1cccc2ccccc12	201.08	211.754	0.949593	3	1	38.33	3	2	10	3	0	12	0.25	0	0.083	-3.21416	2.18436	2.35682	-4.49237	-4.26693	0.382054
Carbofuran	Carbamate	CNC(=O)Oc1cccc2c1OC(C)(C)C2	221.11	225.817	0.979156	4	1	47.56	3	2	9	4	0	11	0.272727	0	0.417	-2.88636	2.13646	2.10482	-4.66714	-4.45292	0.0783481
Carbosulfan	Carbamate	CCCCN(CCCC)SN(C)C(=O)Oc1cccc2c1OC(C)(C)C2	380.21	393.691	0.965758	5	0	42.01	11	2	9	6	0	11	1	0	0.65	-5.50144	3.93471	5.05655	-4.80685	-4.37148	0.00116083
Chlorprocarb	Carbamate	CCC(CCl)NC(=O)Oc1cccc(NC(=O)OC)c1	300.09	284.031	1.05654	6	2	76.66	9	1	6	7	0	8	1.125	1	0.385	-3.72596	2.89694	2.70472	-4.84183	-4.71783	0.425429
Cloethocarb	Carbamate	CNC(=O)Oc1ccccc1OC(CCl)OC	259.06	241.079	1.07459	5	1	56.79	7	1	6	6	0	7	1	1	0.364	-2.24494	1.59211	1.57482	-4.79528	-4.56534	0.822442
Cycloate	Carbamate	CCSC(=O)N(CC)C1CCCCC1	215.13	225.915	0.952259	2	0	20.31	5	1	6	3	0	7	0.714286	0	0.909	-3.34893	3.04081	3.56761	-4.64153	-4.7815	0.00866585
Diallate	Carbamate	CC(C)N(C(=O)SCC(Cl)=CCl)C(C)C	269.04	244.962	1.09829	2	0	20.31	6	0	0	5	0	2	3	0	0.7	-4.80318	3.71211	4.22692	-4.77662	-4.80381	0.00169823
Dichlormate	Carbamate	CNC(=O)OCc1ccc(Cl)c(Cl)c1	233	204.117	1.1415	3	1	38.33	4	1	6	5	0	7	0.571429	0	0.222	-3.23779	2.77778	2.91475	-4.75523	-4.66881	0.560272
Dimepiperate	Carbamate	CC(C)(SC(=O)N1CCCCC1)c1ccccc1	263.13	278.633	0.944359	2	0	20.31	4	2	6	3	0	13	0.307692	0	0.533	-3.93552	3.3586	3.74336	-4.52323	-4.70407	0.00143312
Dimetan	Carbamate	CN(C)C(=O)OC1=CC(=O)CC(C)(C)C1	211.12	219.714	0.960886	4	0	46.61	3	1	6	4	0	8	0.375	0	0.636	-1.4618	1.27695	1.23817	-4.72945	-4.63423	0.871259
Dimetilan	Carbamate	Cc1cc(OC(=O)N(C)C)nn1C(=O)N(C)C	240.12	232.772	1.03157	7	0	67.67	5	1	5	7	0	7	0.714286	0	0.5	-0.689911	0.913057	0.776703	-4.64452	-4.64679	0.993297
Dioxacarb	Carbamate	CNC(=O)Oc1ccccc1C1OCCO1	223.08	217.311	1.02655	5	1	56.79	4	2	6	5	0	12	0.333333	0	0.364	-1.58051	0.861607	0.574148	-4.79019	-4.56761	0.334822
EPTC (S-ethyl-dipropylthiocarbamate)	Carbamate	CCCN(CCC)C(=O)SCC	189.12	199.88	0.946168	2	0	20.31	7	0	0	3	0	1	7	0	0.889	-2.72785	2.97221	3.2742	-4.56866	-4.67346	0.00891387
Esprocarb	Carbamate	CCN(C(=O)SCc1ccccc1)C(C)C(C)C	265.15	287.19	0.923257	2	0	20.31	7	1	6	3	0	7	1	1	0.533	-4.77187	3.70228	4.48462	-4.70347	-4.50557	0.000160176
Ethiofencarb	Carbamate	CCSCc1ccccc1OC(=O)NC	225.08	226.796	0.992433	3	1	38.33	6	1	6	4	0	7	0.857143	0	0.364	-2.02134	1.95126	1.94841	-5.33204	-4.73664	0.0229348
Ethiolate	Carbamate	CCSC(=O)N(CC)CC	161.09	165.288	0.974602	2	0	20.31	5	0	0	3	0	1	5	0	0.857	-1.44715	2.00425	2.09422	-4.58436	-4.84273	0.000162543
Fenethacarb	Carbamate	CCc1cc(CC)cc(OC(=O)NC)c1	207.13	225.583	0.918198	3	1	38.33	5	1	6	3	0	7	0.714286	0	0.417	-3.52548	2.83842	3.09183	-4.71134	-4.55769	0.137392
Fenobucarb	Carbamate	CCC(C)c1ccccc1OC(=O)NC	207.13	225.583	0.918198	3	1	38.33	5	1	6	3	0	7	0.714286	1	0.417	-2.95988	2.64643	2.75281	-4.84811	-4.57809	0.0778853
Fenothiocarb	Carbamate	CN(C)C(=O)SCCCCOc1ccccc1	253.11	261.388	0.96833	3	0	29.54	8	1	6	4	0	7	1.14286	0	0.462	-3.93167	3.11485	3.39065	-4.7184	-4.53853	0.666155
Fenoxycarb	Carbamate	CCOC(=O)NCCOc1ccc(Oc2ccccc2)cc1	301.13	313.178	0.961531	5	1	56.79	9	2	6	5	0	13	0.692308	0	0.235	-4.6803	3.7947	3.98323	-4.5671	-4.14232	0.192075
Formetanate	Carbamate	CNC(=O)Oc1cccc(N=CN(C)C)c1	221.12	227.644	0.97134	5	1	53.93	5	1	6	5	0	8	0.625	0	0.273	-1.28309	0.920071	0.744432	-4.8525	-4.47483	0.70426
Formparanate	Carbamate	CNC(=O)Oc1ccc(N=CN(C)C)c(C)c1	235.13	244.94	0.959948	5	1	53.93	5	1	6	5	0	8	0.625	0	0.333	-1.69339	1.32944	1.33998	-4.98351	-4.74308	0.478169
Furathiocarb	Carbamate	CCCCOC(=O)N(C)SN(C)C(=O)Oc1cccc2c1OC(C)(C)C2	382.16	374.043	1.0217	7	0	68.31	10	2	9	8	0	12	0.833333	0	0.556	-4.83416	3.78074	4.36077	-4.81102	-4.48224	0.093225
Isolane	Carbamate	Cc1cc(OC(=O)N(C)C)n(C(C)C)n1	211.13	215.621	0.979171	5	0	47.36	4	1	5	5	0	6	0.666667	0	0.6	0.667837	1.25302	0.976174	-4.53847	-4.61642	0.00746504
Isopolinate	Carbamate	CC(C)SC(=O)N1CCCCCC1	201.12	208.619	0.964052	2	0	20.31	3	1	7	3	0	8	0.375	0	0.9	-2.89124	2.87022	3.18752	-4.51864	-4.77593	0.0121683
Isoprocarb	Carbamate	CNC(=O)Oc1ccccc1C(C)C	193.11	208.287	0.927133	3	1	38.33	4	1	6	3	0	7	0.571429	0	0.364	-2.49025	2.11322	2.25879	-4.53313	-4.59449	0.0150462
m-Cumenyl methylcarbamate	Carbamate	CNC(=O)Oc1cccc(C(C)C)c1	193.11	208.287	0.927133	3	1	38.33	4	1	6	3	0	7	0.571429	0	0.364	-3.02691	2.37944	2.58049	-4.67324	-4.55282	0.101711
Methasulfocarb	Carbamate	CNC(=O)Sc1ccc(OS(C)(=O)=O)cc1	261.01	228.294	1.14331	5	1	72.47	5	1	6	7	0	9	0.555556	0	0.222	-2.24008	1.25993	0.982332	-5.169	-4.698	0.488052
Methiobencarb	Carbamate	CCN(CC)C(=O)SCc1ccc(OC)cc1	253.11	261.388	0.96833	3	0	29.54	7	1	6	4	0	7	1	0	0.462	-3.77137	3.14941	3.12618	-4.47759	-4.71002	0.000359612
Methiocarb	Carbamate	CNC(=O)Oc1cc(C)c(SC)c(C)c1	225.08	226.796	0.992433	3	1	38.33	4	1	6	4	0	7	0.571429	0	0.364	-3.90778	2.93539	2.88154	-5.15061	-4.84685	0.772297
Methomyl	Carbamate	CNC(=O)ON=C(C)SC	162.05	147.846	1.09607	4	1	50.69	4	0	0	5	0	2	2	0	0.6	-0.552992	0.697596	0.700812	-4.88328	-4.6946	0.721839
Metolcarb	Carbamate	CNC(=O)Oc1cccc(C)c1	165.08	173.695	0.9504	3	1	38.33	3	1	6	3	0	7	0.428571	0	0.222	-1.9966	1.75617	1.71315	-4.61708	-4.35148	0.342633
Mexacarbate	Carbamate	CNC(=O)Oc1cc(C)c(N(C)C)c(C)c1	222.14	236.58	0.938964	4	1	41.57	4	1	6	4	0	7	0.571429	0	0.417	-3.22888	2.55134	2.585	-5.00036	-4.66054	0.442548
Mobam	Carbamate	CNC(=O)Oc1cccc2sccc12	207.04	198.307	1.04404	3	1	38.33	3	2	9	4	0	11	0.272727	0	0.1	-3.05712	2.25438	2.11983	-4.63363	-4.30806	0.480215
Molinate	Carbamate	CCSC(=O)N1CCCCCC1	187.1	191.323	0.977925	2	0	20.31	3	1	7	3	0	8	0.375	0	0.889	-2.57401	2.65454	2.88982	-4.62616	-4.77459	0.0561711
Orbencarb	Carbamate	CCN(CC)C(=O)SCc1ccccc1Cl	257.06	250.513	1.02613	2	0	20.31	6	1	6	4	0	7	0.857143	0	0.417	-3.82052	3.264	3.56847	-4.53477	-4.78543	0.000193738
Oxamyl	Carbamate	CNC(=O)O/N=C(\SC)C(=O)N(C)C	219.07	199.589	1.09761	6	1	71	6	0	0	7	0	3	2	0	0.571	0.58318	-0.443278	-0.527027	-4.89698	-4.76654	0.953991
Pebulate	Carbamate	CCCCN(CC)C(=O)SCCC	203.13	217.176	0.935325	2	0	20.31	8	0	0	3	0	1	8	0	0.9	-3.15916	3.2316	3.71367	-4.57492	-4.74448	0.0112153
Pirimicarb	Carbamate	Cc1nc(N(C)C)nc(OC(=O)N(C)C)c1C	238.14	241.277	0.986996	6	0	58.56	4	1	6	6	0	7	0.571429	0	0.545	-2.13469	1.92574	1.66828	-4.76381	-4.64133	0.410224
Promacyl	Carbamate	CCCC(=O)CNC(=O)Oc1cc(C)cc(C(C)C)c1	277.17	300.921	0.921073	4	1	55.4	8	1	6	4	0	8	1	0	0.5	-3.98379	3.42512	3.66591	-4.59394	-4.74805	0.0173065
Promecarb	Carbamate	CNC(=O)Oc1cc(C)cc(C(C)C)c1	207.13	225.583	0.918198	3	1	38.33	4	1	6	3	0	7	0.571429	0	0.417	-3.46613	2.81175	3.00028	-4.70886	-4.59027	0.134608
Propamocarb	Carbamate	CCCOC(=O)NCCCN(C)C	188.15	201.158	0.935335	4	1	41.57	8	0	0	4	0	1	8	0	0.889	1.04714	0.518007	0.858783	-4.68136	-4.93437	0.613179
Propoxur	Carbamate	CNC(=O)Oc1ccccc1OC(C)C	209.11	217.077	0.963297	4	1	47.56	5	1	6	4	0	7	0.714286	0	0.364	-2.0903	1.52608	1.51394	-4.52648	-4.55909	0.0240791
Prosulfocarb	Carbamate	CCCN(CCC)C(=O)SCc1ccccc1	251.13	269.894	0.930477	2	0	20.31	8	1	6	3	0	7	1.14286	0	0.5	-4.59572	3.59596	4.25904	-4.46587	-4.64586	0.00288801
Prothiocarb	Carbamate	CCSC(=O)NCCCN(C)C	190.11	193.581	0.982071	3	1	32.34	7	0	0	4	0	1	7	0	0.875	-0.0847123	1.01912	1.27881	-4.83586	-4.92869	0.652848
Pyributicarb	Carbamate	COc1cccc(N(C)C(=S)Oc2cccc(C(C)(C)C)c2)n1	330.14	342.399	0.964197	4	0	34.59	6	2	6	5	0	13	0.461538	0	0.333	-6.22622	4.07007	4.80228	-4.72878	-4.55726	0.0617182
Thiobencarb	Carbamate	CCN(CC)C(=O)SCc1ccc(Cl)cc1	257.06	250.513	1.02613	2	0	20.31	6	1	6	4	0	7	0.857143	0	0.417	-4.02915	3.36015	3.7161	-4.4767	-4.78217	0.000286246
Thiocarboxime	Carbamate	CNC(=O)ON=C(C)SCCC#N	201.06	188.162	1.06855	5	1	74.48	6	0	0	6	0	3	2	0	0.571	-0.675701	0.44576	0.344442	-4.93357	-4.73857	0.798421
Thiodicarb	Carbamate	CSC(C)=NOC(=O)N(C)SN(C)C(=O)ON=C(C)SC	354.05	305.645	1.15837	8	0	83.8	10	0	0	11	0	4	2.5	0	0.6	-3.09504	2.2118	1.65514	-5.03592	-4.71696	0.946341
Thiofanox	Carbamate	CNC(=O)ON=C(CSC)C(C)(C)C	218.11	217.03	1.00497	4	1	50.69	6	0	0	5	0	2	3	0	0.778	-2.39181	2.44132	2.49477	-4.89096	-4.7211	0.720203
Tiocarbazil	Carbamate	CCC(C)N(C(=O)SCc1ccccc1)C(C)CC	279.17	304.486	0.916857	2	0	20.31	8	1	6	3	0	7	1.14286	2	0.562	-4.93614	3.76878	4.67449	-4.87003	-4.64985	0.000724837
Tirpate	Carbamate	CNC(=O)ON=CC1(C)SCC(C)S1	234.05	209.687	1.11619	4	1	50.69	4	1	5	6	0	7	0.571429	2	0.75	-1.91774	1.41492	1.22015	-4.81735	-4.79328	0.218176
Tolprocarb	Carbamate	Cc1ccc(C(=O)NC[C@@H](NC(=O)OCC(F)(F)F)C(C)C)cc1	346.15	330.12	1.04856	5	2	67.43	10	1	6	8	0	8	1.25	1	0.5	-4.15668	3.59128	3.42454	-5.27398	-4.77885	0.389522
Triallate	Carbamate	CC(C)N(C(=O)SCC(Cl)=C(Cl)Cl)C(C)C	303	260.173	1.16461	2	0	20.31	6	0	0	6	0	2	3	0	0.7	-5.0329	3.9045	4.54413	-4.83646	-4.77817	0.0238613
2,3,5-Trimethacarb	Carbamate	CNC(=O)Oc1cc(C)cc(C)c1C	193.11	208.287	0.927133	3	1	38.33	3	1	6	3	0	7	0.428571	0	0.364	-3.03355	2.55314	2.54419	-4.62925	-4.48566	0.404724
Vernolate	Carbamate	CCCSC(=O)N(CCC)CCC	203.13	217.176	0.935325	2	0	20.31	8	0	0	3	0	1	8	0	0.9	-3.26193	3.28859	3.77359	-4.54972	-4.76008	0.00360956
XMC (3,5-Dimethylphenyl N-methylcarbamate)	Carbamate	CNC(=O)Oc1cc(C)cc(C)c1	179.09	190.991	0.937687	3	1	38.33	3	1	6	3	0	7	0.428571	0	0.3	-2.4686	2.13124	2.09138	-4.70618	-4.50994	0.436673
Xylylcarb	Carbamate	CNC(=O)Oc1ccc(C)c(C)c1	179.09	190.991	0.937687	3	1	38.33	3	1	6	3	0	7	0.428571	0	0.3	-2.46081	1.98914	2.01047	-4.87176	-4.54885	0.284862
Acetamiprid	Miscellaneous	CC(=NC#N)N(C)Cc1ccc(Cl)nc1	222.07	216.339	1.02649	4	0	52.28	3	1	6	5	0	8	0.375	0	0.3	-1.2925	1.11986	1.12709	-4.87594	-4.56212	0.350862
Amitraz	Miscellaneous	Cc1ccc(N=CN(C)C=Nc2ccc(C)cc2C)c(C)c1	293.19	331.966	0.883193	3	0	27.96	4	2	6	3	0	14	0.285714	0	0.263	-4.88499	4.1121	5.02827	-4.75656	-4.69291	0.132496
Azadirachtin	Miscellaneous	CC=C(C)C(=O)OC1CC(OC(C)=O)C2(C(=O)OC)COC3C2C12COC(O)(C(=O)OC)C2C(C)(C12OC1(C)C1CC2OC2OC=CC21O)C3O	720.26	670.289	1.07455	16	3	215.34	10	8	14	16	0	38	0.263158	16	0.771	-3.39901	2.22615	1.89607	-5.35415	-5.01987	0.994411
Buprofezin	Miscellaneous	CC(C)N1C(=O)N(c2ccccc2)CSC1=NC(C)(C)C	305.16	315.287	0.967881	4	0	35.91	3	2	6	5	0	14	0.214286	0	0.5	-5.26229	3.8601	4.10261	-4.7007	-4.65777	0.00149922
Chlorantraniliprole	Miscellaneous	CNC(=O)c1cc(Cl)cc(C)c1NC(=O)c1cc(Br)nn1-c1ncccc1Cl	480.97	390.12	1.23288	7	2	88.91	6	3	6	10	0	19	0.315789	0	0.111	-5.08461	2.78071	2.97747	-5.05653	-4.69745	0.0477824
Chlorfenapyr	Miscellaneous	CCOCn1c(-c2ccc(Cl)cc2)c(C#N)c(Br)c1C(F)(F)F	405.97	315.909	1.28508	3	0	37.95	5	2	6	8	0	12	0.416667	0	0.267	-5.66482	3.93697	4.38686	-5.12919	-4.59368	0.035601
Chlorfenson	Miscellaneous	O=S(=O)(Oc1ccc(Cl)cc1)c1ccc(Cl)cc1	301.96	258.478	1.16822	3	0	43.37	3	2	6	6	0	14	0.214286	0	0	-4.29091	3.3695	3.75018	-4.41493	-4.72232	0.17913
Chromafenozide	Miscellaneous	Cc1cc(C)cc(C(=O)N(NC(=O)c2ccc3c(c2C)CCCO3)C(C)(C)C)c1	394.23	425.263	0.927026	5	1	58.64	6	3	10	5	0	19	0.315789	0	0.417	-5.52996	3.90358	4.01175	-4.3317	-4.65843	0.204941
Clothianidin	Miscellaneous	CN=C(NCc1cnc(Cl)s1)N[N+](=O)[O-]	249.01	199.514	1.24808	7	2	92.45	5	1	5	9	0	7	0.714286	0	0.333	-1.74749	0.528328	0.719133	-4.84554	-4.50507	0.866367
Cyantraniliprole	Miscellaneous	CNC(=O)c1cc(C#N)cc(C)c1NC(=O)c1cc(Br)nn1-c1ncccc1Cl	472.01	397.929	1.18617	8	2	112.7	6	3	6	10	0	20	0.3	0	0.105	-3.51693	1.97217	1.65919	-5.02498	-4.65716	0.2871
2,4-Dichlorophenoxyacetic acid (2,4-D)	Miscellaneous	O=C(O)COc1ccc(Cl)cc1Cl	219.97	184.615	1.19151	3	1	46.53	3	1	6	5	0	7	0.428571	0	0.125	-2.59849	1.9985	2.74738	-4.66688	-4.77227	0.895784
Diflubenzuron	Miscellaneous	O=C(NC(=O)c1c(F)cccc1F)Nc1ccc(Cl)cc1	310.03	279.416	1.10956	4	2	58.2	5	2	6	7	0	14	0.357143	0	0	-6.4006	3.47125	3.74975	-5.06899	-4.65483	0.343393
Dinotefuran	Miscellaneous	CN=C(NCC1CCOC1)N[N+](=O)[O-]	202.11	186.157	1.0857	7	2	88.79	5	1	5	7	0	7	0.714286	1	0.857	-0.754659	-0.356209	-0.410733	-4.91729	-4.8179	0.860413
Etoxazole	Miscellaneous	CCOc1cc(C(C)(C)C)ccc1C1COC(c2c(F)cccc2F)=N1	359.17	368.36	0.975052	3	0	30.82	5	3	6	5	0	17	0.294118	1	0.381	-6.04317	3.98605	4.689	-4.4856	-4.51096	0.00875572
Fipronil	Miscellaneous	N#Cc1nn(-c2c(Cl)cc(C(F)(F)F)cc2Cl)c(N)c1[S+]([O-])C(F)(F)F	435.94	318.654	1.36807	5	2	90.69	4	2	6	14	0	12	0.333333	1	0.167	-4.05973	2.81239	3.39677	-5.17036	-4.71719	0.0742446
Flonicamid	Miscellaneous	N#CCNC(=O)c1cnccc1C(F)(F)F	229.05	199.828	1.14623	4	1	65.78	4	1	6	7	0	8	0.5	0	0.222	-1.35401	1.06967	0.717069	-4.82293	-4.51867	0.548801
Fluazifop-butyl	Miscellaneous	CCCCOC(=O)C(C)Oc1ccc(Oc2ccc(C(F)(F)F)cn2)cc1	383.13	365.972	1.04688	5	0	57.65	10	2	6	8	0	13	0.769231	1	0.368	-5.42409	3.77848	4.31072	-4.51633	-4.49753	0.289422
Flubendiamide	Miscellaneous	Cc1cc(C(F)(C(F)(F)F)C(F)(F)F)ccc1NC(=O)c1cccc(I)c1C(=O)NC(C)(C)CS(C)(=O)=O	682.02	511.573	1.33318	6	2	92.34	11	2	6	15	0	16	0.6875	0	0.391	-4.93042	3.00672	3.35919	-4.83799	-4.74525	0.848845
Flufenoxuron	Miscellaneous	O=C(NC(=O)c1c(F)cccc1F)Nc1ccc(Oc2ccc(C(F)(F)F)cc2Cl)cc1F	488.04	417.082	1.17013	5	2	67.43	8	3	6	12	0	20	0.4	0	0.048	-7.62332	4.28513	5.24563	-5.59049	-4.79042	0.282363
Flupyradifurone	Miscellaneous	O=C1C=C(N(Cc2ccc(Cl)nc2)CC(F)F)CO1	288.05	252.733	1.13974	4	0	42.43	5	2	6	7	0	12	0.416667	0	0.333	-1.88718	1.17728	1.15065	-4.81492	-4.61252	0.258956
Glyphosate	Miscellaneous	O=C(O)CNCP(=O)(O)O	169.01	132.583	1.27475	6	4	106.86	4	0	0	7	0	2	2	0	0.667	-1.16242	-0.599486	-3.41877	-5.84545	-5.16536	0.975226
Hexazinone	Miscellaneous	CN(C)c1nc(=O)n(C2CCCCC2)c(=O)n1C	252.16	252.653	0.998047	6	0	60.13	2	2	6	6	0	14	0.142857	0	0.75	-0.783906	0.911281	1.48038	-4.56086	-4.62326	0.0028515
Hexythiazox	Miscellaneous	C[C@H]1[C@H](c2ccc(Cl)cc2)SC(=O)N1C(=O)NC1CCCCC1	352.1	337.031	1.04471	4	1	49.41	4	3	6	6	0	19	0.210526	2	0.529	-5.22889	3.73238	3.96105	-4.72243	-4.7358	0.0979662
Imidacloprid	Miscellaneous	O=[N+]([O-])NC1=NCCN1Cc1ccc(Cl)nc1	255.05	221.7	1.15043	7	1	83.66	4	2	6	8	0	12	0.333333	0	0.333	-1.34225	0.257372	0.248546	-4.662	-4.36969	0.616301
Indoxacarb	Miscellaneous	COC(=O)N(C(=O)N1CO[C@@]2(C(=O)OC)Cc3cc(Cl)ccc3C2=N1)c1ccc(OC(F)(F)F)cc1	527.07	456.413	1.15481	10	0	106.97	9	4	13	14	0	24	0.375	1	0.273	-5.52231	3.6424	4.11062	-4.6678	-4.35722	0.109475
Lufenuron	Miscellaneous	O=C(NC(=O)c1c(F)cccc1F)Nc1cc(Cl)c(OC(F)(F)C(F)C(F)(F)F)cc1Cl	509.98	391.71	1.30193	5	2	67.43	9	2	6	15	0	14	0.642857	1	0.176	-7.22712	4.05665	4.92655	-5.33931	-4.68205	0.101011
MCPA (2-Methyl-4-chlorophenoxyacetic acid)	Miscellaneous	Cc1cc(Cl)ccc1OCC(=O)O	200.02	186.7	1.07135	3	1	46.53	3	1	6	4	0	7	0.428571	0	0.222	-2.61905	2.10915	2.94303	-5.03571	-4.86255	0.95123
Metaflumizone	Miscellaneous	N#Cc1ccc(CC(=NNC(=O)Nc2ccc(OC(F)(F)F)cc2)c2cccc(C(F)(F)F)c2)cc1	506.12	461.69	1.09623	6	2	86.51	10	3	6	12	0	21	0.47619	0	0.125	-7.27854	4.38428	5.74777	-5.00909	-4.73526	0.0926254
Metam	Miscellaneous	CNC(=S)S	106.99	88.5268	1.20856	1	1	12.03	1	0	0	3	0	1	1	0	0.5	-0.27808	0.69172	0.46835	-4.85415	-4.57	0.431357
Metamitron	Miscellaneous	Cc1nnc(-c2ccccc2)c(=O)n1N	202.09	201.362	1.00362	5	2	73.8	1	2	6	5	0	13	0.0769231	0	0.1	-2.12815	0.948127	0.840514	-4.67838	-4.60645	0.0236046
Methoxyfenozide	Miscellaneous	COc1cccc(C(=O)NN(C(=O)c2cc(C)cc(C)c2)C(C)(C)C)c1C	368.21	399.228	0.922306	5	1	58.64	7	2	6	5	0	14	0.5	0	0.364	-5.02464	3.66556	3.62208	-4.26388	-4.52266	0.264183
Methyl bromide	Miscellaneous	CBr	93.94	45.1361	2.08126	0	0	0	0	0	0	1	0	0	0	0	1	-0.918147	1.3668	1.14973	-4.59097	-4.598	0.284221
Metribuzin	Miscellaneous	CSc1nnc(C(C)(C)C)c(=O)n1N	214.09	201.745	1.06119	5	2	73.8	2	1	6	6	0	7	0.285714	0	0.625	-2.64524	1.96098	1.81868	-5.07336	-4.61387	0.088332
Milbemectin (A3)	Miscellaneous	CC1=CCC2CC(CC3(CCC(C)C(C)O3)O2)OC(=O)C2C=C(C)C(O)C3OCC(=CC=CC(C)C1)C23O	528.31	550.299	0.960042	7	2	94.45	0	5	23	7	0	35	0	10	0.71	-5.48115	4.30965	5.02108	-5.1453	-4.67967	0.369007
Mipafox	Miscellaneous	CC(C)NP(=O)(F)NC(C)C	182.1	169.011	1.07745	3	2	41.13	4	0	0	5	0	1	4	0	1	-0.0231059	0.613373	0.71219	-5.36904	-4.918	0.0467234
Nicotine	Miscellaneous	CN1CCC[C@H]1c1cccnc1	162.12	178.488	0.908299	2	0	16.13	1	2	6	2	0	11	0.0909091	1	0.5	0.703082	0.649545	1.12513	-4.66748	-4.8232	0.493173
Nitenpyram	Miscellaneous	CCN(Cc1ccc(Cl)nc1)/C(=C/[N+](=O)[O-])NC	270.09	253.852	1.06397	6	1	71.3	6	1	6	7	0	8	0.75	0	0.364	0.264004	-0.162097	0.0909386	-5.11363	-4.91019	0.116032
Novaluron	Miscellaneous	O=C(NC(=O)c1c(F)cccc1F)Nc1ccc(OC(F)(F)C(F)OC(F)(F)F)c(Cl)c1	492.01	385.29	1.27699	6	2	76.66	10	2	6	15	0	14	0.714286	1	0.176	-7.11679	4.14391	4.99135	-5.40632	-4.67861	0.223773
Paraquat	Miscellaneous	C[n+]1ccc(-c2cc[n+](C)cc2)cc1	186.11	207.807	0.895592	2	0	7.76	1	2	6	2	2	12	0.0833333	0	0.167	-0.587048	-0.915052	-0.611394	-5.22807	-4.8191	0.567202
Picloram	Miscellaneous	Nc1c(Cl)c(Cl)nc(C(=O)O)c1Cl	239.93	178.437	1.34462	4	3	76.21	1	1	6	7	0	7	0.142857	0	0	-2.76754	1.07736	1.12317	-4.83969	-4.71545	0.933259
Pymetrozine	Miscellaneous	CC1=NNC(=O)N(/N=C/c2cccnc2)C1	217.1	212.359	1.02233	6	1	69.95	2	2	6	6	0	14	0.142857	0	0.2	-2.9926	0.459069	-0.0339965	-5.37397	-5.00179	0.123901
Pyridaben	Miscellaneous	CC(C)(C)c1ccc(CSc2cnn(C(C)(C)C)c(=O)c2Cl)cc1	364.14	368.752	0.987492	3	0	34.89	5	2	6	5	0	13	0.384615	0	0.474	-6.7677	4.41669	5.89231	-4.92617	-4.61281	0.00158812
Pyridalyl	Miscellaneous	FC(F)(F)c1ccc(OCCCOc2c(Cl)cc(OCC=C(Cl)Cl)cc2Cl)nc1	488.97	400.73	1.2202	4	0	40.58	10	2	6	11	0	13	0.769231	0	0.278	-7.20544	4.38263	5.98022	-4.809	-4.84108	0.203133
Pyriproxyfen	Miscellaneous	CC(COc1ccc(Oc2ccccc2)cc1)Oc1ccccn1	321.14	342.446	0.937783	4	0	40.58	7	3	6	4	0	18	0.388889	1	0.15	-5.26712	4.08327	4.65034	-4.58765	-4.43142	0.0147339
Schradan (OMPA)	Miscellaneous	CN(C)P(=O)(OP(=O)(N(C)C)N(C)C)N(C)C	286.13	256.937	1.11362	7	0	56.33	6	0	0	9	0	2	3	0	1	0.809674	-0.363626	-0.48742	-4.95978	-4.66807	0.761938
Spirodiclofen	Miscellaneous	CCC(C)(C)C(=O)OC1=C(c2ccc(Cl)cc2Cl)C(=O)OC12CCCCC2	410.11	395.867	1.03598	4	0	52.6	5	3	6	6	0	19	0.263158	0	0.524	-7.0333	4.23274	5.43675	-4.91857	-4.84728	0.0821161
Spiromesifen	Miscellaneous	Cc1cc(C)c(C2=C(OC(=O)CC(C)(C)C)C3(CCCC3)OC2=O)c(C)c1	370.21	400.037	0.92544	4	0	52.6	5	3	6	4	0	18	0.277778	0	0.565	-5.6827	3.77032	4.39504	-4.92052	-4.64953	0.0724555
Spirotetramat	Miscellaneous	CCOC(=O)OC1=C(c2cc(C)ccc2C)C(=O)NC12CCC(OC)CC2	373.19	385.232	0.968741	6	1	73.86	6	3	6	6	0	19	0.315789	0	0.524	-3.85872	2.41698	2.386	-4.87633	-4.51605	0.262359
Sulfuryl fluoride	Miscellaneous	O=S(=O)(F)F	101.96	56.7811	1.79567	2	0	34.14	0	0	0	5	0	2	0	0	0	-1.49753	1.66099	1.3101	-4.46367	-4.43663	0.547209
Tebufenozide	Miscellaneous	CCc1ccc(C(=O)NN(C(=O)c2cc(C)cc(C)c2)C(C)(C)C)cc1	352.22	390.438	0.902116	4	1	49.41	7	2	6	4	0	14	0.5	0	0.364	-5.07569	3.78692	3.86904	-4.44507	-4.60343	0.0482292
Teflubenzuron	Miscellaneous	O=C(NC(=O)c1c(F)cccc1F)Nc1cc(Cl)c(F)c(Cl)c1F	379.97	306.762	1.23865	4	2	58.2	5	2	6	10	0	14	0.357143	0	0	-7.30371	3.82276	4.4914	-5.20801	-4.45663	0.707254
Thiacloprid	Miscellaneous	N#CN=C1SCCN1Cc1ccc(Cl)nc1	252.02	226.292	1.11369	4	0	52.28	2	2	6	6	0	13	0.153846	0	0.3	-2.27839	1.63007	1.57403	-5.02361	-4.66931	0.0673539
Thiamethoxam	Miscellaneous	CN1COCN(Cc2cnc(Cl)s2)C1=N[N+](=O)[O-]	291.02	234.34	1.24187	8	0	84.1	3	2	6	10	0	13	0.230769	0	0.5	-2.13587	0.942078	0.7598	-5.15775	-4.46817	0.487042
2,4,5-Trichlorophenoxyacetic acid (2,4,5-T)	Miscellaneous	O=C(O)COc1cc(Cl)c(Cl)cc1Cl	253.93	199.826	1.27076	3	1	46.53	3	1	6	6	0	7	0.428571	0	0.125	-3.0409	2.23679	3.52609	-4.53091	-4.74017	0.941867
Triclopyr	Miscellaneous	O=C(O)COc1nc(Cl)c(Cl)cc1Cl	254.93	193.527	1.31729	4	1	59.42	3	1	6	7	0	7	0.428571	0	0.143	-3.14502	2.17871	2.88036	-4.5297	-4.70609	0.986569
Triflumuron	Miscellaneous	O=C(NC(=O)c1ccccc1Cl)Nc1ccc(OC(F)(F)F)cc1	358.03	311.57	1.14912	5	2	67.43	7	2	6	9	0	14	0.5	0	0.067	-6.79758	3.99933	4.63452	-5.12761	-4.65909	0.60261
Warfarine	Miscellaneous	CC(=O)CC(c1ccccc1)c1c(O)c2ccccc2oc1=O	308.1	322.944	0.954037	4	1	67.51	4	3	10	4	0	19	0.210526	1	0.158	-3.60868	2.49198	2.2737	-4.87282	-4.64837	0.744497
Aldrin	Organochlorine	ClC1=C(Cl)C2(Cl)C3C4C=CC(C4)C3C1(Cl)C2(Cl)Cl	361.88	267.876	1.35092	0	0	0	0	4	10	6	0	15	0	6	0.667	-7.44694	4.42336	6.16407	-4.67297	-4.80293	0.751282
Alpha-chlorohydrin	Organochlorine	OCC(O)CCl	110.01	93.2359	1.17991	2	2	40.46	2	0	0	3	0	0	0	1	1	0.599451	-0.171697	-0.0455675	-4.60166	-4.23355	0.818677
Aroclor 1260	Organochlorine	Clc1cc(-c2cc(Cl)c(Cl)c(Cl)c2)cc(Cl)c1Cl	357.84	274.443	1.30388	0	0	0	1	2	6	6	0	12	0.0833333	0	0	-8.32128	4.93163	7.2934	-4.97937	-4.80396	0.995781
Bromocyclen	Organochlorine	ClC1=C(Cl)C2(Cl)C(CBr)CC1(Cl)C2(Cl)Cl	389.77	237.725	1.63958	0	0	0	1	2	6	7	0	8	0.125	3	0.75	-6.38527	4.27135	5.67549	-4.82858	-4.79112	0.949091
Camphechlor	Organochlorine	ClCC1(C(Cl)Cl)C2CC(Cl)(Cl)C1(CCl)C(Cl)C2Cl	409.83	286.092	1.43251	0	0	0	3	2	6	8	0	8	0.375	5	1	-6.49716	4.29101	5.38608	-4.89811	-4.74419	0.814511
Chlorbicyclen	Organochlorine	ClCC1C(CCl)C2(Cl)C(Cl)=C(Cl)C1(Cl)C2(Cl)Cl	393.8	266.159	1.47956	0	0	0	2	2	6	8	0	8	0.25	4	0.778	-6.47682	4.29767	5.75176	-4.74475	-4.87211	0.965989
Chlordane	Organochlorine	ClC1=C(Cl)C2(Cl)C3C(Cl)C(Cl)CC3C1(Cl)C2(Cl)Cl	405.8	274.899	1.47618	0	0	0	0	3	9	8	0	12	0	6	0.8	-7.04345	4.35855	5.90625	-4.82738	-4.76986	0.876113
Chlordecone	Organochlorine	O=C1C2(Cl)C3(Cl)C4(Cl)C(Cl)(Cl)C5(Cl)C3(Cl)C1(Cl)C5(Cl)C24Cl	485.68	296.998	1.63529	1	0	17.07	0	6	0	11	0	15	0	4	0.9	-5.23064	3.88062	5.13972	-4.86628	-4.70066	0.994082
Chlorendic Acid	Organochlorine	O=C(O)C1C(C(=O)O)C2(Cl)C(Cl)=C(Cl)C1(Cl)C2(Cl)Cl	385.82	265.625	1.4525	4	2	74.6	2	2	6	10	0	10	0.2	4	0.556	-1.98027	1.98338	3.71356	-4.87978	-4.69303	0.999986
Cis-Nonachlor	Organochlorine	ClC1=C(Cl)C2(Cl)C3C(Cl)C(Cl)C(Cl)C3C1(Cl)C2(Cl)Cl	439.76	290.11	1.51584	0	0	0	0	3	9	9	0	12	0	6	0.8	-7.24917	4.41728	5.99583	-4.86857	-4.7653	0.910957
DDD (Dichlorodiphenyldichloroethane)	Organochlorine	Clc1ccc(C(c2ccc(Cl)cc2)C(Cl)Cl)cc1	317.95	278.613	1.14119	0	0	0	3	2	6	4	0	12	0.25	0	0.143	-6.39482	4.4559	5.61001	-4.85223	-4.79187	0.119347
DDE (Dichlorodiphenyldichloroethylene)	Organochlorine	ClC(Cl)=C(c1ccc(Cl)cc1)c1ccc(Cl)cc1	315.94	275.976	1.14481	0	0	0	2	2	6	4	0	13	0.153846	0	0	-6.80945	4.87446	6.14911	-4.6306	-4.81915	0.713693
DDT (Dichlorodiphenyltrichloroethane)	Organochlorine	Clc1ccc(C(c2ccc(Cl)cc2)C(Cl)(Cl)Cl)cc1	351.91	293.824	1.19769	0	0	0	3	2	6	5	0	12	0.25	0	0.143	-7.07903	4.82091	6.48495	-4.9463	-4.84676	0.984379
Dibenzo-para-dioxin	Organochlorine	c1ccc2c(c1)Oc1ccccc1O2	184.05	192.201	0.957593	2	0	18.46	0	3	14	2	0	16	0	0	0	-5.00102	3.5716	4.03174	-4.3378	-4.62328	0.0344245
Dicofol	Organochlorine	OC(c1ccc(Cl)cc1)(c1ccc(Cl)cc1)C(Cl)(Cl)Cl	367.91	302.614	1.21577	1	1	20.23	3	2	6	6	0	12	0.25	0	0.143	-5.28777	4.17943	5.0283	-4.88301	-4.73015	0.999731
Dieldrin	Organochlorine	ClC1=C(Cl)C2(Cl)C3C4CC(C5OC45)C3C1(Cl)C2(Cl)Cl	377.87	270.746	1.39566	1	0	12.53	0	5	11	7	0	17	0	8	0.833	-6.55279	4.09047	5.20855	-4.93294	-4.83906	0.957636
Dienochlor	Organochlorine	ClC1=C(Cl)C(Cl)(C2(Cl)C(Cl)=C(Cl)C(Cl)=C2Cl)C(Cl)=C1Cl	469.69	305.968	1.53509	0	0	0	1	2	5	10	0	10	0.1	0	0.2	-6.55935	4.15011	5.93683	-4.96465	-4.83623	0.997803
Endosulfan	Organochlorine	O=S1OCC2C(CO1)C1(Cl)C(Cl)=C(Cl)C2(Cl)C1(Cl)Cl	403.82	272.061	1.4843	3	0	35.53	0	3	11	10	0	15	0	4	0.778	-5.05449	3.47745	4.00436	-4.62568	-4.76697	0.78961
Ethylan	Organochlorine	CCc1ccc(C(c2ccc(CC)cc2)C(Cl)Cl)cc1	306.09	317.375	0.964444	0	0	0	5	2	6	2	0	12	0.416667	0	0.333	-6.47529	4.49234	5.76631	-4.65237	-4.5875	0.0155319
Heptachlor	Organochlorine	ClC1=C(Cl)C2(Cl)C3C(Cl)C=CC3C1(Cl)C2(Cl)Cl	369.82	257.051	1.4387	0	0	0	0	3	9	7	0	12	0	5	0.6	-6.51104	4.176	5.62181	-4.80812	-4.76999	0.869468
Heptachlor epoxide	Organochlorine	ClC1=C(Cl)C2(Cl)C3C4OC4C(Cl)C3C1(Cl)C2(Cl)Cl	385.82	259.922	1.48437	1	0	12.53	0	4	10	8	0	14	0	7	0.8	-6.17082	3.95256	5.01292	-4.92438	-4.77687	0.937638
Hexachlorobenzene	Organochlorine	Clc1c(Cl)c(Cl)c(Cl)c(Cl)c1Cl	281.81	187.133	1.50593	0	0	0	0	1	6	6	0	6	0	0	0	-6.43407	3.9795	5.5341	-4.9471	-4.74524	0.975487
Isobenzan	Organochlorine	ClC1=C(Cl)C2(Cl)C3C(Cl)OC(Cl)C3C1(Cl)C2(Cl)Cl	407.78	266.393	1.53074	1	0	9.23	0	3	9	9	0	12	0	6	0.778	-5.75188	3.81606	4.66205	-4.94223	-4.78893	0.951612
Kelevan	Organochlorine	CCOC(=O)CCC(=O)CC1(O)C2(Cl)C3(Cl)C4(Cl)C(Cl)(Cl)C5(Cl)C3(Cl)C1(Cl)C5(Cl)C42Cl	629.76	441.805	1.42543	4	1	63.6	7	6	0	14	0	16	0.4375	4	0.882	-4.74638	3.87727	4.76539	-4.91469	-4.71744	0.991494
Lindane	Organochlorine	Clc1c(Cl)c(Cl)c(Cl)c(Cl)c1Cl	281.81	187.133	1.50593	0	0	0	0	1	6	6	0	6	0	0	0	-6.43407	3.9795	5.5341	-4.9471	-4.74524	0.975487
Methoxychlor	Organochlorine	COc1ccc(C(c2ccc(OC)cc2)C(Cl)(Cl)Cl)cc1	344.01	315.574	1.09011	2	0	18.46	5	2	6	5	0	12	0.416667	0	0.25	-6.38091	4.38655	5.34793	-4.76745	-4.64644	0.918143
Mirex	Organochlorine	ClC1(Cl)C2(Cl)C3(Cl)C4(Cl)C(Cl)(Cl)C5(Cl)C3(Cl)C1(Cl)C5(Cl)C24Cl	539.63	321.267	1.67969	0	0	0	0	6	0	12	0	14	0	0	1	-5.63347	4.22405	5.78673	-4.90405	-4.6874	0.999998
Pentachlorophenol	Organochlorine	Oc1c(Cl)c(Cl)c(Cl)c(Cl)c1Cl	263.85	180.712	1.46006	1	1	20.23	0	1	6	6	0	6	0	0	0	-4.5812	2.87907	4.95323	-5.00424	-4.77821	0.995764
Strobane	Organochlorine	C=C1C(C)(C)[C@]2(Cl)C(Cl)[C@@]1(Cl)C(Cl)(Cl)C2(Cl)Cl	373.85	268.244	1.39369	0	0	0	0	2	6	7	0	9	0	3	0.8	-5.78049	3.92976	5.27417	-4.62487	-4.73721	0.901766
2,3,7,8-Tetrachlorodibenzo-p-dioxin (TCDD)	Organochlorine	Clc1cc2c(cc1Cl)Oc1cc(Cl)c(Cl)cc1O2	319.9	253.045	1.2642	2	0	18.46	0	3	14	6	0	16	0	0	0	-9.14036	4.53722	6.67288	-4.98879	-4.80857	0.0472302
Acephate	Organophosphorus compound	COP(=O)(NC(C)=O)SC	183.01	150.808	1.21353	4	1	55.4	4	0	0	6	0	2	2	1	0.75	-0.377451	0.454771	0.227266	-4.81083	-4.63309	0.277628
Azamethiphos	Organophosphorus compound	COP(=O)(OC)SCn1c(=O)oc2cc(Cl)cnc21	323.97	256.054	1.26524	7	0	83.56	5	2	9	10	0	12	0.416667	0	0.333	-2.44606	1.69588	1.416	-4.83811	-4.65703	0.300557
Azinphos-methyl	Organophosphorus compound	COP(=S)(OC)SCn1nnc2ccccc2c1=O	317.01	267.427	1.18541	6	0	66.24	5	2	10	9	0	13	0.384615	0	0.3	-4.12541	2.78346	2.67565	-4.73624	-4.56772	0.154325
Bensulide	Organophosphorus compound	CC(C)OP(=S)(OC(C)C)SCCNS(=O)(=O)c1ccccc1	397.06	355.746	1.11613	5	1	64.63	10	1	6	9	0	9	1.11111	0	0.571	-4.61512	3.58779	3.81315	-4.65943	-4.53678	1.22644e-06
Bomyl	Organophosphorus compound	COC(=O)/C=C(/CC(=O)OC)OP(=O)(OC)OC	282.05	246.46	1.1444	8	0	97.36	9	0	0	9	0	4	2.25	0	0.556	-0.0718023	0.11967	-0.0103445	-4.86997	-4.61768	0.933239
Bromophos	Organophosphorus compound	COP(=S)(OC)Oc1cc(Cl)c(Br)cc1Cl	363.85	244.871	1.48588	3	0	27.69	4	1	6	8	0	7	0.571429	0	0.25	-5.53904	4.05659	4.77781	-4.92207	-4.77101	0.0189567
Bromophos-ethyl	Organophosphorus compound	CCOP(=S)(OCC)Oc1cc(Cl)c(Br)cc1Cl	391.88	279.463	1.40226	3	0	27.69	6	1	6	8	0	7	0.857143	0	0.4	-6.15405	4.33829	5.18925	-4.6269	-4.86886	0.00270017
Cadusafos	Organophosphorus compound	CCOP(=O)(SC(C)CC)SC(C)CC	270.09	255.942	1.05528	2	0	26.3	8	0	0	5	0	1	8	2	1	-3.14197	3.42453	3.87429	-4.74418	-4.66449	8.58837e-05
Carbophenothion	Organophosphorus compound	CCOP(=S)(OCC)SCSc1ccc(Cl)cc1	341.97	290.492	1.17721	2	0	18.46	8	1	6	7	0	7	1.14286	0	0.455	-5.96435	4.40307	5.12668	-4.6846	-4.76776	0.00112011
Chlorfenvinphos	Organophosphorus compound	CCOP(=O)(OCC)OC(=CCl)c1ccc(Cl)cc1Cl	357.97	297.627	1.20275	4	0	44.76	7	1	6	8	0	8	0.875	0	0.333	-3.69771	3.22405	3.63462	-4.52092	-4.85168	0.00581812
Chlormephos	Organophosphorus compound	CCOP(=S)(OCC)SCCl	233.97	184.673	1.26694	2	0	18.46	6	0	0	6	0	1	6	0	1	-3.63778	3.17229	3.53664	-4.60417	-4.75476	0.000541301
Chlorphoxim	Organophosphorus compound	CCOP(=S)(OCC)ON=C(C#N)c1ccccc1Cl	332.02	293.645	1.13069	5	0	63.84	7	1	6	8	0	9	0.777778	0	0.333	-5.20606	3.91931	4.29819	-4.52874	-4.64591	0.0117158
Chlorpyrifos	Organophosphorus compound	CCOP(=S)(OCC)Oc1nc(Cl)c(Cl)cc1Cl	348.93	269.091	1.2967	4	0	40.58	6	1	6	9	0	7	0.857143	0	0.444	-5.59476	4.03994	4.64603	-4.5948	-4.85597	0.0254442
Chlorpyrifos-methyl	Organophosphorus compound	COP(=S)(OC)Oc1nc(Cl)c(Cl)cc1Cl	320.89	234.499	1.3684	4	0	40.58	4	1	6	9	0	7	0.571429	0	0.286	-4.98837	3.66433	4.07282	-4.87096	-4.7405	0.15179
Chlorthiophos	Organophosphorus compound	CCOP(=S)(OCC)Oc1cc(Cl)c(SC)cc1Cl	359.96	295.985	1.21614	3	0	27.69	7	1	6	8	0	7	1	0	0.455	-5.74572	4.23689	4.90258	-4.75863	-4.93924	0.00406538
Coumaphos	Organophosphorus compound	CCOP(=S)(OCC)Oc1ccc2c(C)c(Cl)c(=O)oc2c1	362.01	317.904	1.13874	5	0	57.9	6	2	10	8	0	13	0.461538	0	0.357	-5.02081	3.63528	3.95893	-4.52094	-4.71215	0.00887529
Crotoxyphos	Organophosphorus compound	COP(=O)(OC)O/C(C)=C/C(=O)OC(C)c1ccccc1	314.09	301.53	1.04165	6	0	71.06	8	1	6	7	0	9	0.888889	1	0.357	-2.92706	2.60814	2.81885	-4.73509	-4.59343	0.744891
Crufomate	Organophosphorus compound	CNP(=O)(OC)Oc1ccc(C(C)(C)C)cc1Cl	291.08	272.048	1.06996	4	1	47.56	5	1	6	6	0	7	0.714286	1	0.5	-3.25788	2.87384	3.15959	-5.54969	-4.88457	0.113734
Cyanofenphos	Organophosphorus compound	CCOP(=S)(Oc1ccc(C#N)cc1)c1ccccc1	303.05	296.705	1.02138	3	0	42.25	5	2	6	5	0	14	0.357143	1	0.133	-5.50787	3.88703	4.10263	-4.5779	-4.40559	0.0611887
Cyanophos	Organophosphorus compound	COP(=S)(OC)Oc1ccc(C#N)cc1	243.01	218.185	1.11378	4	0	51.48	4	1	6	6	0	8	0.5	0	0.222	-3.60421	2.78694	2.56952	-4.81939	-4.67414	0.00915128
Cythioate	Organophosphorus compound	COP(=S)(OC)Oc1ccc(S(N)(=O)=O)cc1	296.99	242.252	1.22596	6	2	87.85	5	1	6	9	0	9	0.555556	0	0.25	-3.37576	1.8118	1.63254	-4.77933	-4.9437	0.255358
DEF (Tribufos)	Organophosphorus compound	CCCCSP(=O)(SCCCC)SCCCC	314.1	300.253	1.04612	1	0	17.07	12	0	0	5	0	1	12	0	1	-5.13963	4.15964	5.45956	-4.95222	-4.73326	0.00012917
Demeton-S-methyl	Organophosphorus compound	CCSCCSP(=O)(OC)OC	230.02	195.548	1.17628	3	0	35.53	7	0	0	6	0	1	7	0	1	-2.56537	1.66137	1.27202	-4.8115	-4.63294	0.0966985
Dialifor	Organophosphorus compound	CCOP(=S)(OCC)SC(CCl)N1C(=O)c2ccccc2C1=O	393	338.619	1.1606	5	0	55.84	8	2	9	9	0	13	0.615385	1	0.429	-5.82655	3.98912	4.27741	-4.60899	-4.6549	0.373847
Diazinon	Organophosphorus compound	CCOP(=S)(OCC)Oc1cc(C)nc(C(C)C)n1	304.1	286.343	1.06201	5	0	53.47	7	1	6	7	0	7	1	0	0.667	-4.05781	3.41468	3.49983	-4.3447	-4.61419	1.12109e-06
Dichlofenthion	Organophosphorus compound	CCOP(=S)(OCC)Oc1ccc(Cl)cc1Cl	313.97	260.18	1.20674	3	0	27.69	6	1	6	7	0	7	0.857143	0	0.4	-5.50293	3.99239	4.63362	-4.47798	-4.82995	0.00219189
Dichlorvos	Organophosphorus compound	COP(=O)(OC)OC=C(Cl)Cl	219.95	160.514	1.37028	4	0	44.76	4	0	0	7	0	2	2	0	0.5	-1.58511	1.33578	1.62322	-4.77706	-4.66629	0.573228
Dicrotophos	Organophosphorus compound	COP(=O)(OC)O/C(C)=C/C(=O)N(C)C	237.08	216.427	1.09543	6	0	65.07	6	0	0	7	0	3	2	0	0.625	0.747665	-0.207572	-0.38437	-4.76255	-4.71076	0.920234
Dimefox	Organophosphorus compound	CN(C)P(=O)(F)N(C)C	154.07	134.419	1.14619	3	0	23.55	2	0	0	5	0	1	2	0	1	1.07226	-0.478952	-0.42132	-4.62314	-4.47727	0.685886
Dimethoate	Organophosphorus compound	CNC(=O)CSP(=S)(OC)OC	229	186.613	1.22714	4	1	47.56	6	0	0	7	0	2	3	0	0.8	-1.27701	0.990668	0.853749	-5.19998	-4.92737	0.471501
Dioxathion	Organophosphorus compound	CCOP(=S)(OCC)SC1OCCOC1SP(=S)(OCC)OCC	456.01	373.984	1.21933	6	0	55.38	12	1	6	12	0	8	1.5	2	1	-4.91331	3.79638	4.14743	-4.47953	-4.75192	6.3873e-05
Disulfoton	Organophosphorus compound	CCOP(=S)(OCC)SCCSCC	274.03	239.859	1.14246	2	0	18.46	9	0	0	6	0	1	9	0	1	-3.81814	3.49927	3.66337	-4.8434	-4.76345	0.00146873
Edifenphos	Organophosphorus compound	CCOP(=O)(Sc1ccccc1)Sc1ccccc1	310.03	292.194	1.06104	2	0	26.3	6	2	6	5	0	13	0.461538	0	0.143	-3.66091	3.18683	3.27235	-4.6757	-4.68107	0.0198285
Endothion	Organophosphorus compound	COc1coc(CSP(=O)(OC)OC)cc1=O	280.02	238.832	1.17246	6	0	74.97	6	1	6	8	0	8	0.75	0	0.444	-0.999142	0.498446	0.310543	-4.80001	-4.62821	0.00888591
EPBP (O-Ethyl O-2,4-dichlorophenyl thionobenzenephosphonate)	Organophosphorus compound	CCOP(=S)(Oc1ccc(Cl)cc1Cl)c1ccccc1	345.98	304.107	1.13769	2	0	18.46	5	2	6	6	0	13	0.384615	1	0.143	-6.33048	4.50198	5.39414	-4.50761	-4.86882	0.0136284
EPN (O-ethyl O-p-nitrophenyl phenylphosphonothionate)	Organophosphorus compound	CCOP(=S)(Oc1ccc([N+](=O)[O-])cc1)c1ccccc1	323.04	299.626	1.07814	5	0	61.6	6	2	6	7	0	14	0.428571	1	0.143	-5.37824	4.05421	4.24763	-4.5119	-4.19988	0.214865
Ethion	Organophosphorus compound	CCOP(=S)(OCC)SCSP(=S)(OCC)OCC	383.99	313.072	1.22652	4	0	36.92	12	0	0	10	0	2	6	0	1	-5.47774	4.21569	5.02705	-4.65228	-4.81578	0.000500385
Ethoprophos	Organophosphorus compound	CCCSP(=O)(OCC)SCCC	242.06	221.35	1.09356	2	0	26.3	8	0	0	5	0	1	8	0	1	-3.08385	3.17235	3.7068	-4.69487	-4.67899	0.00168819
Etrimfos	Organophosphorus compound	CCOc1cc(OP(=S)(OC)OC)nc(CC)n1	292.06	260.541	1.12097	6	0	62.7	7	1	6	8	0	7	1	0	0.6	-3.97527	3.12495	3.35393	-4.59876	-4.67761	0.00327754
Famphur	Organophosphorus compound	COP(=S)(OC)Oc1ccc(S(=O)(=O)N(C)C)cc1	325.02	276.844	1.17402	6	0	65.07	6	1	6	9	0	9	0.666667	0	0.4	-3.62528	2.64375	2.36269	-4.74387	-4.68355	0.242648
Fenamiphos	Organophosphorus compound	CCOP(=O)(NC(C)C)Oc1ccc(SC)c(C)c1	303.11	292.642	1.03577	4	1	47.56	7	1	6	6	0	7	1	1	0.538	-2.99626	2.83819	2.99677	-5.67082	-5.06547	0.004977
Fenchlorphos	Organophosphorus compound	COP(=S)(OC)Oc1cc(Cl)c(Cl)cc1Cl	319.9	240.799	1.3285	3	0	27.69	4	1	6	8	0	7	0.571429	0	0.25	-5.33799	3.98358	4.66319	-4.87351	-4.75872	0.019468
Fenitrothion	Organophosphorus compound	COP(=S)(OC)Oc1ccc([N+](=O)[O-])c(C)c1	277.02	238.402	1.16199	6	0	70.83	5	1	6	8	0	8	0.625	0	0.333	-3.88432	3.24806	3.24923	-4.78759	-4.43883	0.0897314
Fenophosphon	Organophosphorus compound	CCOP(=S)(CC)Oc1cc(Cl)c(Cl)cc1Cl	331.94	266.6	1.24508	2	0	18.46	5	1	6	7	0	7	0.714286	1	0.4	-5.70905	4.0866	4.89874	-4.6483	-4.86167	0.0147657
Fensulfothion	Organophosphorus compound	CCOP(=S)(OCC)Oc1ccc([S+](C)[O-])cc1	308.03	274.353	1.12275	4	0	50.75	7	1	6	7	0	7	1	1	0.455	-1.70666	1.12324	1.16879	-4.44665	-4.64842	0.0079082
Fenthion	Organophosphorus compound	COP(=S)(OC)Oc1ccc(SC)c(C)c1	278.02	248.266	1.11985	3	0	27.69	5	1	6	6	0	7	0.714286	0	0.4	-4.56685	3.59292	3.89573	-4.94985	-4.77452	0.0208614
Fonofos	Organophosphorus compound	CCOP(=S)(CC)Sc1ccccc1	246.03	230.686	1.06651	1	0	9.23	5	1	6	4	0	7	0.714286	1	0.4	-4.37803	3.529	3.82687	-4.30791	-4.5833	0.0129971
Formothion	Organophosphorus compound	COP(=S)(OC)SCC(=O)N(C)C=O	256.99	210.062	1.2234	5	0	55.84	7	0	0	8	0	3	2.33333	0	0.667	-2.15734	1.68266	1.46118	-4.82531	-4.6934	0.276246
Fosthietan	Organophosphorus compound	CCOP(=O)(N=C1SCS1)OCC	241	195.352	1.23367	4	0	47.89	5	1	4	7	0	6	0.833333	0	0.833	-0.0994297	0.26338	0.489222	-4.46985	-4.68252	0.0350659
Heptenophos	Organophosphorus compound	COP(=O)(OC)OC1=C(Cl)C2C=CCC12	250.02	212.034	1.17915	4	0	44.76	4	2	7	6	0	9	0.444444	2	0.556	-1.87421	2.00632	2.22662	-4.85243	-4.68332	0.24223
Iodofenphos	Organophosphorus compound	COP(=S)(OC)Oc1cc(Cl)c(I)cc1Cl	411.84	250.864	1.64168	3	0	27.69	4	1	6	8	0	7	0.571429	0	0.25	-6.11473	4.17668	4.9551	-4.81115	-4.78053	0.039002
Iprobenfos	Organophosphorus compound	CC(C)OP(=O)(OC(C)C)SCc1ccccc1	288.09	281.645	1.02288	3	0	35.53	7	1	6	5	0	7	1	0	0.538	-3.14749	2.96381	3.27918	-4.24309	-4.56231	1.66086e-05
Isofenphos	Organophosphorus compound	CCOP(=S)(NC(C)C)Oc1ccccc1C(=O)OC(C)C	345.12	333.388	1.03519	5	1	56.79	9	1	6	7	0	8	1.125	1	0.533	-4.35944	3.32683	3.77902	-4.92786	-4.6632	0.000264173
Isoxathion	Organophosphorus compound	CCOP(=S)(OCC)Oc1cc(-c2ccccc2)on1	313.05	287.603	1.08848	5	0	53.72	7	2	6	7	0	12	0.583333	0	0.308	-4.92834	3.73447	3.90518	-4.33221	-4.63203	0.00358963
Leptophos	Organophosphorus compound	COP(=S)(Oc1cc(Cl)c(Br)cc1Cl)c1ccccc1	409.87	306.095	1.33903	2	0	18.46	4	2	6	7	0	13	0.307692	1	0.077	-6.75533	4.48148	5.75746	-4.82846	-4.75553	0.0386218
Malathion	Organophosphorus compound	CCOC(=O)CC(SP(=S)(OC)OC)C(=O)OCC	330.04	285.83	1.15467	6	0	71.06	11	0	0	9	0	3	3.66667	1	0.8	-3.35151	2.71112	2.49513	-4.88629	-4.69716	0.0761649
Mecarbam	Organophosphorus compound	CCOC(=O)N(C)C(=O)CSP(=S)(OCC)OCC	329.05	288.037	1.14239	6	0	65.07	11	0	0	9	0	3	3.66667	0	0.8	-2.55131	2.58091	2.52825	-4.59081	-4.76507	0.00153368
Mephosfolan	Organophosphorus compound	CCOP(=O)(N=C1SCC(C)S1)OCC	269.03	229.944	1.16998	4	0	47.89	5	1	5	7	0	7	0.714286	1	0.875	-2.10123	1.4373	1.18826	-4.41496	-4.67963	0.0031826
Merphos	Organophosphorus compound	CCCCSP(SCCCC)SCCCC	298.1	291.463	1.02277	0	0	0	12	0	0	4	0	0	0	0	1	-5.34835	4.41063	5.91157	-4.88976	-4.75536	0.00130801
Methacrifos	Organophosphorus compound	COC(=O)/C(C)=C/OP(=S)(OC)OC	240.02	206.643	1.16152	5	0	53.99	6	0	0	7	0	3	2	0	0.571	-2.61591	2.28006	2.38124	-4.84678	-4.66065	0.262151
Methamidophos	Organophosphorus compound	COP(N)(=O)SC	141	110.062	1.2811	3	2	52.32	2	0	0	5	0	1	2	1	1	0.709212	-0.52574	-0.622387	-4.84027	-4.80001	0.197907
Methidathion	Organophosphorus compound	COc1nn(CSP(=S)(OC)OC)c(=O)s1	301.96	231.012	1.30712	6	0	62.58	6	1	5	10	0	7	0.857143	0	0.667	-3.335	2.47834	2.17526	-4.79267	-4.61645	0.625675
Methyl parathion	Organophosphorus compound	COP(=S)(OC)Oc1ccc([N+](=O)[O-])cc1	263	221.106	1.18947	6	0	70.83	5	1	6	8	0	8	0.625	0	0.25	-3.95097	3.10397	3.00648	-4.75519	-4.47898	0.0381075
Methyl trithion	Organophosphorus compound	COP(=S)(OC)SCSc1ccc(Cl)cc1	313.94	255.9	1.22681	2	0	18.46	6	1	6	7	0	7	0.857143	0	0.333	-5.76408	4.2812	4.75952	-4.83978	-4.74579	0.0178285
Mevinphos	Organophosphorus compound	COC(=O)/C=C(\C)OP(=O)(OC)OC	224.04	196.924	1.1377	6	0	71.06	6	0	0	7	0	3	2	0	0.571	-0.00356246	0.263043	0.14561	-4.78969	-4.62108	0.491456
Monocrotophos	Organophosphorus compound	CNC(=O)/C=C(\C)OP(=O)(OC)OC	223.06	199.131	1.12017	6	1	73.86	6	0	0	7	0	3	2	0	0.571	0.781242	-0.308907	-0.37384	-4.88326	-4.68258	0.772132
Naled	Organophosphorus compound	COP(=O)(OC)OC(Br)C(Cl)(Cl)Br	377.78	201.718	1.87281	4	0	44.76	5	0	0	9	0	1	5	1	1	-1.88642	1.65728	1.47268	-4.83625	-4.84989	0.999504
Omethoate	Organophosphorus compound	CNC(=O)CSP(=O)(OC)OC	213.02	176.894	1.20422	5	1	64.63	6	0	0	7	0	2	3	0	0.8	1.52863	-0.879143	-0.87022	-5.09706	-4.82863	0.630581
Oxydemeton-methyl	Organophosphorus compound	CC[S+]([O-])CCSP(=O)(OC)OC	246.01	204.339	1.20393	4	0	58.59	7	0	0	7	0	1	7	1	1	-0.0330888	-0.139766	0.0080661	-4.8236	-4.59708	0.0135516
Oxydeprofos	Organophosphorus compound	CC[S+]([O-])CC(C)SP(=O)(OC)OC	260.03	221.635	1.17324	4	0	58.59	7	0	0	7	0	1	7	2	1	-0.555377	0.152472	0.368323	-4.74139	-4.55917	0.0124029
Parathion	Organophosphorus compound	CCOP(=S)(OCC)Oc1ccc([N+](=O)[O-])cc1	291.03	255.698	1.13818	6	0	70.83	7	1	6	8	0	8	0.875	0	0.4	-4.34214	3.44865	3.51628	-4.40771	-4.61243	0.0112357
Phenkapton	Organophosphorus compound	CCOP(=S)(OCC)SCSc1cc(Cl)ccc1Cl	375.93	305.703	1.22972	2	0	18.46	8	1	6	8	0	7	1.14286	0	0.455	-6.42563	4.56635	5.49087	-4.77415	-4.80136	0.00108212
Phenthoate	Organophosphorus compound	CCOC(=O)C(SP(=S)(OC)OC)c1ccccc1	320.03	289.012	1.10732	4	0	44.76	8	1	6	7	0	8	1	1	0.417	-4.7774	3.46359	3.6885	-4.65945	-4.51279	0.0280096
Phorate	Organophosphorus compound	CCOP(=S)(OCC)SCSCC	260.01	222.563	1.16825	2	0	18.46	8	0	0	6	0	1	8	0	1	-3.90871	3.44759	3.71895	-4.66668	-4.76513	0.00738053
Phosalone	Organophosphorus compound	CCOP(=S)(OCC)SCn1c(=O)oc2cc(Cl)ccc21	366.99	306.664	1.19672	5	0	53.6	7	2	9	9	0	12	0.583333	0	0.417	-5.20964	3.90091	4.0798	-4.64631	-4.74379	0.00645367
Phosfolan	Organophosphorus compound	CCOP(=O)(N=C1SCCS1)OCC	255.02	212.648	1.19926	4	0	47.89	5	1	5	7	0	7	0.714286	0	0.857	-2.39534	1.53641	1.24825	-4.34325	-4.66684	0.00621593
Phosmet	Organophosphorus compound	COP(=S)(OC)SCN1C(=O)c2ccccc2C1=O	316.99	271.52	1.16746	5	0	55.84	5	2	9	8	0	13	0.384615	0	0.273	-4.16397	3.00927	2.76787	-4.70872	-4.60203	0.847985
Phosphamidon	Organophosphorus compound	CCN(CC)C(=O)C(Cl)=C(C)OP(=O)(OC)OC	299.07	266.23	1.12335	6	0	65.07	8	0	0	8	0	3	2.66667	0	0.7	-0.999501	1.4005	1.49679	-4.66207	-4.75533	0.00954774
Phoxim	Organophosphorus compound	CCOP(=S)(OCC)ON=C(C#N)c1ccccc1	298.05	278.434	1.07045	5	0	63.84	7	1	6	7	0	9	0.777778	0	0.333	-4.98499	3.77269	4.10399	-4.4011	-4.52481	0.0125738
Pirimiphos-ethyl	Organophosphorus compound	CCOP(=S)(OCC)Oc1cc(C)nc(N(CC)CC)n1	333.13	314.636	1.05878	6	0	56.71	9	1	6	8	0	7	1.28571	0	0.692	-4.97907	3.83237	4.35847	-4.36723	-4.68526	0.000301184
Pirimiphos-methyl	Organophosphorus compound	CCN(CC)c1nc(C)cc(OP(=S)(OC)OC)n1	305.1	280.044	1.08947	6	0	56.71	7	1	6	8	0	7	1	0	0.636	-4.65891	3.5569	3.92243	-4.86717	-4.68787	0.0022111
Profenofos	Organophosphorus compound	CCCSP(=O)(OCC)Oc1ccc(Br)cc1Cl	371.94	281.548	1.32105	3	0	35.53	7	1	6	7	0	7	1	1	0.455	-4.3887	3.60687	4.35401	-4.59315	-4.82443	0.00505111
Propetamphos	Organophosphorus compound	CCNP(=S)(OC)O/C(C)=C/C(=O)OC(C)C	281.09	260.737	1.07806	5	1	56.79	8	0	0	7	0	3	2.66667	1	0.7	-3.612	2.99447	3.2691	-5.11416	-4.87463	0.00290943
Propyl thiopyrophosphate	Organophosphorus compound	CCCOP(=S)(OCCC)OP(=S)(OCCC)OCCC	378.09	336.732	1.12282	5	0	46.15	14	0	0	9	0	2	7	0	1	-4.56429	3.95929	4.45039	-4.71398	-4.5941	0.000913693
Prothiofos	Organophosphorus compound	CCCSP(=S)(OCC)Oc1ccc(Cl)cc1Cl	343.96	287.194	1.19766	2	0	18.46	7	1	6	7	0	7	1	1	0.455	-6.37442	4.48736	5.53471	-4.60094	-4.85841	0.000239888
Prothoate	Organophosphorus compound	CCOP(=S)(OCC)SCC(=O)NC(C)C	285.06	255.797	1.1144	4	1	47.56	9	0	0	7	0	2	4.5	0	0.889	-2.08646	2.19241	2.18526	-4.74083	-4.70212	0.00194526
Pyrazophos	Organophosphorus compound	CCOC(=O)c1cn2nc(OP(=S)(OCC)OCC)cc2nc1C	373.09	335.683	1.11144	8	0	84.18	9	2	9	10	0	12	0.75	0	0.5	-4.30643	3.22208	3.42713	-4.76956	-4.76063	0.0145622
Pyridaphenthion	Organophosphorus compound	CCOP(=S)(OCC)Oc1ccc(=O)n(-c2ccccc2)n1	340.06	313.259	1.08555	6	0	62.58	7	2	6	8	0	14	0.5	0	0.286	-3.80656	2.863	2.91795	-4.45271	-4.61515	0.00423496
Quinalphos	Organophosphorus compound	CCOP(=S)(OCC)Oc1cnc2ccccc2n1	298.05	272.514	1.09371	5	0	53.47	6	2	10	7	0	12	0.5	0	0.333	-4.57617	3.51412	3.5925	-4.38086	-4.6783	0.0149386
Sulfotep	Organophosphorus compound	CCOP(=S)(OCC)OP(=S)(OCC)OCC	322.02	267.548	1.2036	5	0	46.15	10	0	0	9	0	2	5	0	1	-4.1378	3.52684	3.92935	-4.30047	-4.80925	0.000104847
Sulprofos	Organophosphorus compound	CCCSP(=S)(OCC)Oc1ccc(SC)cc1	322.03	292.577	1.10067	2	0	18.46	8	1	6	6	0	7	1.14286	1	0.5	-5.78952	4.20463	4.99655	-4.6778	-4.72008	0.000793538
Temephos	Organophosphorus compound	COP(=S)(OC)Oc1ccc(Sc2ccc(OP(=S)(OC)OC)cc2)cc1	465.99	400.283	1.16415	6	0	55.38	10	2	6	11	0	14	0.714286	0	0.25	-6.43641	4.61964	5.33371	-4.91134	-4.77632	1.99603e-05
Terbufos	Organophosphorus compound	CCOP(=S)(OCC)SCSC(C)(C)C	288.04	257.155	1.1201	2	0	18.46	8	0	0	6	0	1	8	0	1	-4.89859	3.80795	4.57516	-4.65829	-4.78298	0.00262768
Tetrachlorvinphos	Organophosphorus compound	COP(=O)(OC)O/C(=C\Cl)c1cc(Cl)c(Cl)cc1Cl	363.9	278.246	1.30783	4	0	44.76	5	1	6	9	0	8	0.625	0	0.2	-4.13577	3.11304	3.35658	-4.85551	-4.80087	0.150735
Tetraethyl pyrophosphate	Organophosphorus compound	CCOP(=O)(OCC)OP(=O)(OCC)OCC	290.07	248.11	1.16912	7	0	80.29	10	0	0	9	0	2	5	0	1	0.107162	0.629895	0.689413	-4.28155	-4.77745	0.000538394
Thiometon	Organophosphorus compound	CCSCCSP(=S)(OC)OC	246	205.267	1.19844	2	0	18.46	7	0	0	6	0	1	7	0	1	-3.32502	3.11413	3.05958	-4.81276	-4.67363	0.0459991
Triazophos	Organophosphorus compound	CCOP(=S)(OCC)Oc1ncn(-c2ccccc2)n1	313.06	283.51	1.10423	6	0	58.4	7	2	6	8	0	12	0.583333	0	0.333	-3.99604	3.21856	3.13166	-4.35574	-4.63189	0.0114833
Trichlorfon	Organophosphorus compound	COP(=O)(OC)C(O)C(Cl)(Cl)Cl	255.92	178.362	1.43484	4	1	55.76	4	0	0	8	0	1	4	1	1	-0.379894	0.727348	0.864096	-4.93058	-4.78375	0.998184
Vamidothion	Organophosphorus compound	CNC(=O)C(C)SCCSP(=O)(OC)OC	287.04	247.291	1.16074	5	1	64.63	9	0	0	8	0	2	4.5	1	0.875	1.28071	0.0595821	0.29325	-5.16065	-4.88574	0.322529
Bensulide oxon	Organophosphorus compound	CC(C)OP(=O)(OC(C)C)SCCNS(=O)(=O)c1ccccc1	381.08	346.028	1.1013	6	1	81.7	10	1	6	9	0	9	1.11111	0	0.571	-2.29603	2.46949	2.345	-4.70492	-4.55982	0.000110094
Chlorpyrifos methyl oxon	Organophosphorus compound	COP(=O)(OC)Oc1nc(Cl)c(Cl)cc1Cl	304.92	224.781	1.35652	5	0	57.65	4	1	6	9	0	7	0.571429	0	0.286	-3.66403	2.91758	2.97422	-4.85702	-4.74164	0.305501
Chlorpyrifos oxon	Organophosphorus compound	CCOP(=O)(OCC)Oc1nc(Cl)c(Cl)cc1Cl	332.95	259.373	1.28367	5	0	57.65	6	1	6	9	0	7	0.857143	0	0.444	-3.87253	3.23968	3.49979	-4.57725	-4.82871	0.039171
Coumaphos oxon	Organophosphorus compound	CCOP(=O)(OCC)Oc1ccc2c(C)c(Cl)c(=O)oc2c1	346.04	308.185	1.12283	6	0	74.97	6	2	10	8	0	13	0.461538	0	0.357	-3.50961	2.84656	3.01635	-4.59896	-4.7362	0.0185782
Diazoxon	Organophosphorus compound	CCOP(=O)(OCC)Oc1cc(C)nc(C(C)C)n1	288.12	276.624	1.04156	6	0	70.54	7	1	6	7	0	7	1	0	0.667	-1.51592	1.94598	1.72513	-4.35858	-4.63796	3.30078e-06
Ethion dioxon	Organophosphorus compound	CCOP(=O)(OCC)SCSP(=O)(OCC)OCC	352.03	293.634	1.19887	6	0	71.06	12	0	0	10	0	2	6	0	1	-1.89768	2.1386	2.14495	-4.63831	-4.81476	0.0127603
Fenthion oxon	Organophosphorus compound	COP(=O)(OC)Oc1ccc(SC)c(C)c1	262.04	238.548	1.09848	4	0	44.76	5	1	6	6	0	7	0.714286	0	0.4	-2.78938	2.60556	2.6591	-4.95318	-4.76111	0.269615
Fonofos oxon	Organophosphorus compound	CCOP(=O)(CC)Sc1ccccc1	230.05	220.967	1.0411	2	0	26.3	5	1	6	4	0	7	0.714286	1	0.4	-2.40928	1.88177	1.9347	-4.26861	-4.62688	0.0414746
Malaoxon	Organophosphorus compound	CCOC(=O)CC(SP(=O)(OC)OC)C(=O)OCC	314.06	276.111	1.13744	7	0	88.13	11	0	0	9	0	3	3.66667	1	0.8	-1.59884	1.32026	1.26791	-4.87197	-4.70036	0.119948
Methyl paraoxon	Organophosphorus compound	COP(=O)(OC)Oc1ccc([N+](=O)[O-])cc1	247.02	211.387	1.16857	7	0	87.9	5	1	6	8	0	8	0.625	0	0.25	-1.90899	1.56114	1.39901	-4.74268	-4.42853	0.399038
Paraoxon	Organophosphorus compound	CCOP(=O)(OCC)Oc1ccc([N+](=O)[O-])cc1	275.06	245.979	1.11822	7	0	87.9	7	1	6	8	0	8	0.875	0	0.4	-1.66522	1.81106	1.98064	-4.48692	-4.61485	0.02136
Phoratoxon sulfoxide	Organophosphorus compound	CCOP(=O)(OCC)SC[S+]([O-])CC	260.03	221.635	1.17324	4	0	58.59	8	0	0	7	0	1	8	1	1	-1.03622	0.681654	0.975149	-4.52383	-4.63614	0.017066
Phosmetoxon	Organophosphorus compound	COP(=O)(OC)SCN1C(=O)c2ccccc2C1=O	301.02	261.801	1.1498	6	0	72.91	5	2	9	8	0	13	0.384615	0	0.273	-2.04393	1.40641	1.23049	-4.65214	-4.56484	0.812564
Sulprofos oxon	Organophosphorus compound	CCCSP(=O)(OCC)Oc1ccc(SC)cc1	306.05	282.858	1.08199	3	0	35.53	8	1	6	6	0	7	1.14286	1	0.5	-3.76544	3.30145	3.57607	-4.72849	-4.75105	0.0349353
Terbufos oxon sulfone	Organophosphorus compound	CCOP(=O)(OCC)SCS(=O)(=O)C(C)(C)C	304.06	265.017	1.14732	5	0	69.67	8	0	0	8	0	3	2.66667	0	1	-1.92339	2.00856	2.121	-4.66186	-4.74574	0.0108809
Allethrin	Pyrethroid	C=CCC1=C(C)C(OC(=O)C2C(C=C(C)C)C2(C)C)CC1=O	302.19	333.256	0.906781	3	0	43.37	6	2	5	3	0	12	0.5	3	0.579	-4.80824	3.96719	4.77559	-4.62428	-4.59779	0.0601541
Barthrin	Pyrethroid	CC(C)=CC1C(C(=O)OCc2cc3c(cc2Cl)OCO3)C1(C)C	336.11	331.404	1.0142	4	0	44.76	5	3	9	5	0	15	0.333333	2	0.5	-6.56988	4.23792	5.79355	-4.78873	-4.72609	0.218272
Bifenthrin	Pyrethroid	Cc1c(COC(=O)C2C(C=C(Cl)C(F)(F)F)C2(C)C)cccc1-c1ccccc1	422.13	410.597	1.02809	2	0	26.3	7	3	6	6	0	17	0.411765	2	0.348	-8.05577	4.82925	6.45873	-4.6131	-4.65808	0.233917
Bioethanomethrin	Pyrethroid	CC1(C)C(C=C2CCCC2)C1C(=O)OCc1coc(Cc2ccccc2)c1	364.2	397.35	0.916573	3	0	39.44	7	4	6	3	0	21	0.333333	2	0.458	-6.65817	4.31309	6.26232	-4.9788	-4.83232	0.0365385
Bioresmethrin	Pyrethroid	CC(C)=C[C@@H]1[C@@H](C(=O)OCc2coc(Cc3ccccc3)c2)C1(C)C	338.19	371.314	0.910792	3	0	39.44	7	3	6	3	0	16	0.4375	2	0.409	-6.58795	4.50556	5.78898	-4.82527	-4.57537	0.241469
Brofluthrinate	Pyrethroid	CC(C)C(C(=O)OC(C#N)c1cccc(Oc2ccc(Br)cc2)c1)c1ccc(OC(F)F)cc1	529.07	478.522	1.10563	5	0	68.55	10	3	6	8	0	20	0.5	2	0.231	-8.06049	4.83913	6.24895	-4.97822	-4.62536	0.056235
Cyclethrin	Pyrethroid	CC(C)=CC1C(C(=O)OC2CC(=O)C(C3C=CCC3)=C2C)C1(C)C	328.2	359.291	0.913465	3	0	43.37	5	3	5	3	0	16	0.3125	4	0.619	-5.32649	4.14365	5.08238	-4.84774	-4.70999	0.19484
Cycloprothrin	Pyrethroid	CCOc1ccc(C2(C(=O)OC(C#N)c3cccc(Oc4ccccc4)c3)CC2(Cl)Cl)cc1	481.08	468.969	1.02583	5	0	68.55	9	4	6	7	0	23	0.391304	2	0.231	-7.04037	4.37955	5.68281	-4.83589	-4.58263	0.865558
Cyfluthrin	Pyrethroid	CC1(C)C(C=C(Cl)Cl)C1C(=O)OC(C#N)c1ccc(F)c(Oc2ccccc2)c1	433.06	410.891	1.05395	4	0	59.32	7	3	6	7	0	18	0.388889	3	0.273	-7.48944	4.36314	5.66492	-5.04761	-4.73731	0.99586
Cyhalothrin	Pyrethroid	CC1(C)C(/C=C(\Cl)C(F)(F)F)C1C(=O)OC(C#N)c1cccc(Oc2ccccc2)c1	449.1	425.111	1.05643	4	0	59.32	8	3	6	8	0	18	0.444444	3	0.304	-7.40108	4.5092	5.65035	-5.27253	-4.8702	0.757873
Cypermethrin	Pyrethroid	CC1(C)C(C=C(Cl)Cl)C1C(=O)OC(C#N)c1cccc(Oc2ccccc2)c1	415.07	404.824	1.02531	4	0	59.32	7	3	6	6	0	18	0.388889	3	0.273	-7.43238	4.30508	5.73417	-5.08867	-4.81234	0.999163
Cyphenothrin	Pyrethroid	CC(C)=CC1C(C(=O)OC(C#N)c2cccc(Oc3ccccc3)c2)C1(C)C	375.18	408.994	0.917325	4	0	59.32	7	3	6	4	0	18	0.388889	3	0.333	-7.21946	4.46301	5.99998	-5.31353	-4.79225	0.923496
Deltamethrin	Pyrethroid	CC1(C)C(C=C(Br)Br)C1C(=O)OC(C#N)c1cccc(Oc2ccccc2)c1	502.97	412.969	1.21794	4	0	59.32	7	3	6	6	0	18	0.388889	3	0.273	-7.53654	4.22072	5.79392	-5.04484	-4.81051	0.994532
Dimethrin	Pyrethroid	CC(C)=CC1C(C(=O)OCc2ccc(C)cc2C)C1(C)C	286.19	324.465	0.882035	2	0	26.3	5	2	6	2	0	11	0.454545	2	0.526	-6.11128	4.3099	5.85328	-4.76934	-4.63669	0.239556
Empenthrin	Pyrethroid	C#CC(OC(=O)C1C(C=C(C)C)C1(C)C)/C(C)=C/CC	274.19	315.726	0.868443	2	0	26.3	6	1	3	2	0	7	0.857143	3	0.611	-7.11305	4.91288	6.17328	-4.59887	-4.72552	0.178281
Etofenprox	Pyrethroid	CCOc1ccc(C(C)(C)COCc2cccc(Oc3ccccc3)c2)cc1	376.2	417.929	0.900152	3	0	27.69	9	3	6	3	0	18	0.5	0	0.28	-7.74219	4.47069	6.38408	-4.81312	-4.5028	0.104882
Fenfluthrin	Pyrethroid	CC1(C)[C@H](C=C(Cl)Cl)[C@H]1C(=O)OCc1c(F)c(F)c(F)c(F)c1F	388.01	316.041	1.22772	2	0	26.3	5	2	6	9	0	11	0.454545	2	0.4	-6.37337	4.37823	5.21876	-4.821	-4.57746	0.987878
Fenpirithrin	Pyrethroid	CC1(C)C(C=C(Cl)Cl)C1C(=O)OC(C#N)c1cccc(Oc2ccccc2)n1	416.07	398.525	1.04403	5	0	72.21	7	3	6	7	0	18	0.388889	3	0.286	-6.70817	4.32774	5.16215	-5.09301	-4.72938	0.975885
Fenpropathrin	Pyrethroid	CC1(C)C(C(=O)OC(C#N)c2cccc(Oc3ccccc3)c2)C1(C)C	349.17	377.038	0.926087	4	0	59.32	6	3	6	4	0	17	0.352941	1	0.364	-6.58914	4.06106	5.17673	-4.94686	-4.59837	0.57281
Fenvalerate	Pyrethroid	CC(C)C(C(=O)OC(C#N)c1cccc(Oc2ccccc2)c1)c1ccc(Cl)cc1	419.13	436.228	0.960806	4	0	59.32	8	3	6	5	0	20	0.4	2	0.2	-7.65843	4.66754	6.17897	-4.87661	-4.65018	0.306217
Flucythrinate	Pyrethroid	CC(C)C(C(=O)OC(C#N)c1cccc(Oc2ccccc2)c1)c1ccc(OC(F)F)cc1	451.16	459.238	0.98241	5	0	68.55	10	3	6	7	0	20	0.5	2	0.231	-7.45978	4.51448	5.81257	-4.89927	-4.63067	0.147966
Flumethrin	Pyrethroid	CC1(C)C(C=C(Cl)c2ccc(Cl)cc2)C1C(=O)OC(C#N)c1ccc(F)c(Oc2ccccc2)c1	509.1	498.201	1.02188	4	0	59.32	8	4	6	7	0	24	0.333333	3	0.214	-8.40623	4.87976	6.56138	-5.11649	-4.70679	0.114678
Furethrin	Pyrethroid	CC(C)=CC1C(C(=O)OC2CC(=O)C(Cc3ccco3)=C2C)C1(C)C	342.18	365.445	0.936338	4	0	56.51	6	3	5	4	0	16	0.375	3	0.524	-5.22157	4.17336	4.95818	-5.01801	-4.73762	0.257426
Heptafluthrin	Pyrethroid	COCc1c(F)c(F)c(COC(=O)C2C(/C=C\C(F)(F)F)C2(C)C)c(F)c1F	414.11	358.433	1.15534	3	0	35.53	8	2	6	10	0	11	0.727273	2	0.5	-6.53456	4.35862	5.20157	-4.75463	-4.70902	0.0891435
Imiprothrin	Pyrethroid	C#CCN1CC(=O)N(COC(=O)C2C(C=C(C)C)C2(C)C)C1=O	318.16	326.811	0.973529	6	0	66.92	6	2	5	6	0	13	0.461538	2	0.588	-4.01836	3.32522	3.16898	-4.88679	-4.6549	0.956939
Kadethrin	Pyrethroid	CC1(C)C(C=C2CCSC2=O)C1C(=O)OCc1coc(Cc2ccccc2)c1	396.14	404.717	0.978809	4	0	56.51	7	4	6	5	0	22	0.318182	2	0.391	-5.57575	4.00122	4.60521	-5.19865	-4.90675	0.0333324
Metofluthrin	Pyrethroid	C/C=C/C1C(C(=O)OCc2c(F)c(F)c(COC)c(F)c2F)C1(C)C	360.13	340.23	1.05849	3	0	35.53	7	2	6	7	0	11	0.636364	2	0.5	-5.47353	3.78859	4.30525	-5.07328	-4.68583	0.114933
Momfluorothrin	Pyrethroid	COCc1c(F)c(F)c(COC(=O)C2C(/C=C(/C)C#N)C2(C)C)c(F)c1F	385.13	363.25	1.06023	4	0	59.32	7	2	6	8	0	12	0.583333	2	0.474	-5.20971	3.67588	4.00927	-4.93706	-4.70101	0.326445
Permethrin	Pyrethroid	CC1(C)C(C=C(Cl)Cl)C1C(=O)OCc1cccc(Oc2ccccc2)c1	390.08	381.804	1.02168	3	0	35.53	7	3	6	5	0	17	0.411765	2	0.286	-7.34719	4.2297	5.9469	-4.91381	-4.7153	0.97216
Phenothrin	Pyrethroid	CC(C)=CC1C(C(=O)OCc2cccc(Oc3ccccc3)c2)C1(C)C	350.19	385.974	0.90729	3	0	35.53	7	3	6	3	0	17	0.411765	2	0.348	-7.46011	4.39814	6.38955	-4.90813	-4.63923	0.295404
Prallethrin	Pyrethroid	C#CCC1=C(C)C(OC(=O)C2C(C=C(C)C)C2(C)C)CC1=O	300.17	330.619	0.907903	3	0	43.37	5	2	5	3	0	12	0.416667	3	0.579	-4.74247	3.91682	4.45991	-4.7455	-4.69242	0.471722
Pyresmethrin	Pyrethroid	COC(=O)/C(C)=C/[C@@H]1[C@@H](C(=O)OCc2coc(Cc3ccccc3)c2)C1(C)C	382.18	403.554	0.947035	5	0	65.74	9	3	6	5	0	17	0.529412	2	0.391	-5.16637	3.71522	4.07159	-4.89733	-4.54198	0.196764
Pyrethrin I	Pyrethroid	C=C/C=C\CC1=C(C)[C@@H](OC(=O)[C@@H]2[C@@H](C=C(C)C)C2(C)C)CC1=O	328.2	365.211	0.898658	3	0	43.37	7	2	5	3	0	13	0.538462	3	0.524	-5.01377	4.12453	4.9809	-4.76588	-4.63206	0.0267659
Pyrethrin II	Pyrethroid	C=C/C=C\CC1=C(C)[C@@H](OC(=O)[C@@H]2[C@@H](/C=C(\C)C(=O)OC)C2(C)C)CC1=O	372.19	397.451	0.936442	5	0	69.67	9	2	5	5	0	14	0.642857	3	0.5	-4.34568	3.43538	3.67265	-5.02078	-4.73876	0.0107002
Silafluofen	Pyrethroid	CCOc1ccc([Si](C)(C)CCCc2ccc(F)c(Oc3ccccc3)c2)cc1	408.19	3.87928e+07	1.05223e-05	2	0	18.46	9	3	6	4	0	18	0.5	0	0.28	-8.29876	4.9157	7.64064	-4.62867	-4.55897	0.00396841
tau-Fluvalinate	Pyrethroid	CC(C)[C@@H](Nc1ccc(C(F)(F)F)cc1Cl)C(=O)OC(C#N)c1cccc(Oc2ccccc2)c1	502.13	482.723	1.0402	5	1	71.35	10	3	6	9	0	20	0.5	2	0.231	-7.92245	4.70611	6.20334	-5.41083	-4.982	0.66194
Tefluthrin	Pyrethroid	Cc1c(F)c(F)c(COC(=O)C2C(/C=C(\Cl)C(F)(F)F)C2(C)C)c(F)c1F	418.06	347.557	1.20285	2	0	26.3	6	2	6	10	0	11	0.545455	2	0.471	-7.20708	4.85278	5.85326	-4.59105	-4.59859	0.292632
Terallethrin	Pyrethroid	C=CCC1=C(C)C(OC(=O)C2C(C)(C)C2(C)C)CC1=O	276.17	301.3	0.916594	3	0	43.37	5	2	5	3	0	11	0.454545	1	0.647	-4.11014	3.62143	4.19388	-4.53109	-4.4696	0.0318481
Tetramethrin	Pyrethroid	CC(C)=CC1C(C(=O)OCN2C(=O)C3=C(CCCC3)C2=O)C1(C)C	331.18	344.486	0.961374	5	0	63.68	5	3	9	5	0	17	0.294118	2	0.632	-5.39009	4.1696	4.71196	-4.67771	-4.77062	0.0597444
Tralocythrin	Pyrethroid	CC1(C)C(C(=O)OC(C#N)c2cccc(Oc3ccccc3)c2)C1C(Br)C(Cl)(Cl)Br	572.91	446.027	1.28447	4	0	59.32	8	3	6	8	0	17	0.470588	4	0.364	-7.37621	4.45367	5.89711	-4.94313	-4.78013	0.99999
Tralomethrin	Pyrethroid	CC1(C)[C@H](C(=O)O[C@H](C#N)c2cccc(Oc3ccccc3)c2)[C@@H]1C(Br)C(Br)(Br)Br	660.81	454.173	1.45498	4	0	59.32	8	3	6	8	0	17	0.470588	4	0.364	-7.54779	4.38848	6.01763	-5.03515	-4.68674	0.999517
Transfluthrin	Pyrethroid	CC1(C)C(C=C(Cl)Cl)C1C(=O)OCc1c(F)c(F)cc(F)c1F	370.02	309.974	1.19371	2	0	26.3	5	2	6	8	0	11	0.454545	2	0.4	-6.61889	4.47991	5.37818	-4.708	-4.5675	0.756793
Ametryne	Triazine	CCNc1nc(NC(C)C)nc(SC)n1	227.12	221.247	1.02654	5	2	62.73	5	1	6	6	0	6	0.833333	0	0.667	-3.32959	3.15502	3.0286	-4.49276	-4.74263	0.00431623
Anilazine	Triazine	Clc1nc(Cl)nc(Nc2ccccc2Cl)n1	273.96	220.909	1.24015	4	1	50.7	2	2	6	7	0	12	0.166667	0	0	-4.53083	3.35081	3.81365	-4.86105	-4.67024	0.0620463
Atraton	Triazine	CCNc1nc(NC(C)C)nc(OC)n1	211.14	211.529	0.998163	6	2	71.96	5	1	6	6	0	6	0.833333	0	0.667	-2.19407	2.62945	2.32271	-4.49278	-4.75474	0.00207291
Atrazine	Triazine	CCNc1nc(Cl)nc(NC(C)C)n1	215.09	200.653	1.07195	5	2	62.73	4	1	6	6	0	6	0.666667	0	0.625	-4.10859	2.75854	2.44673	-4.4302	-4.7785	0.00541415
Aziprotryne	Triazine	CSc1nc(N=[N+]=[N-])nc(NC(C)C)n1	225.08	203.376	1.10672	7	1	99.46	4	1	6	8	0	8	0.5	0	0.571	-3.55772	3.06741	2.94448	-4.73623	-4.56157	0.27408
Chlorazine	Triazine	CCN(CC)c1nc(Cl)nc(N(CC)CC)n1	257.14	252.541	1.01821	5	0	45.15	6	1	6	6	0	6	1	0	0.727	-4.50677	3.72884	4.16546	-4.61267	-4.74408	0.0248211
Cyanatryn	Triazine	CCNc1nc(NC(C)(C)C#N)nc(SC)n1	252.12	244.267	1.03215	6	2	86.52	5	1	6	7	0	7	0.714286	0	0.6	-3.11741	2.81449	2.44554	-4.77953	-4.72845	0.0476653
Cyanazine	Triazine	CCNc1nc(Cl)nc(NC(C)(C)C#N)n1	240.09	223.673	1.0734	6	2	86.52	4	1	6	7	0	7	0.571429	0	0.556	-3.20543	2.02701	1.91478	-4.608	-4.68663	0.0715835
Cybutryne	Triazine	CSc1nc(NC2CC2)nc(NC(C)(C)C)n1	253.14	247.283	1.02369	5	2	62.73	5	2	6	6	0	9	0.555556	0	0.727	-3.98578	3.38009	3.6741	-4.70641	-4.61539	0.00230439
Cyprazine	Triazine	CC(C)Nc1nc(Cl)nc(NC2CC2)n1	227.09	209.393	1.08452	5	2	62.73	4	2	6	6	0	9	0.444444	0	0.667	-3.51678	2.64939	2.45675	-4.53818	-4.66534	0.00501813
Cyromazine	Triazine	Nc1nc(N)nc(NC2CC2)n1	166.1	153.291	1.08356	6	5	102.74	2	2	6	6	0	9	0.222222	0	0.5	-2.21191	1.06567	0.636973	-4.78273	-4.674	0.296387
Desmetryne	Triazine	CNc1nc(NC(C)C)nc(SC)n1	213.1	203.951	1.04486	5	2	62.73	4	1	6	6	0	6	0.666667	0	0.625	-2.65908	2.96778	2.52831	-4.86525	-4.77649	0.000950881
Dimethametryn	Triazine	CCNc1nc(NC(C)C(C)C)nc(SC)n1	255.15	255.839	0.997306	5	2	62.73	6	1	6	6	0	6	1	1	0.727	-4.09488	3.61274	3.85348	-4.72444	-4.77409	0.00217791
Dipropetryn	Triazine	CCSc1nc(NC(C)C)nc(NC(C)C)n1	255.15	255.839	0.997306	5	2	62.73	6	1	6	6	0	6	1	0	0.727	-4.02887	3.62841	3.81056	-4.47286	-4.7008	0.00104991
Eglinazine	Triazine	CCNc1nc(Cl)nc(NCC(=O)O)n1	231.05	198.301	1.16515	7	3	100.03	5	1	6	8	0	7	0.714286	0	0.429	-2.41002	0.956391	0.121715	-5.35817	-4.87797	0.838432
Ethiozin	Triazine	CCSc1nnc(C(C)(C)C)c(=O)n1N	228.1	219.041	1.04136	5	2	73.8	3	1	6	6	0	7	0.428571	0	0.667	-2.68951	2.23128	1.99995	-4.91135	-4.65225	0.0523617
Indaziflam	Triazine	Cc1ccc2c(c1)[C@H](Nc1nc(N)nc(C(C)F)n1)[C@@H](C)C2	301.17	304.855	0.987911	5	3	76.72	3	3	9	6	0	16	0.1875	3	0.438	-3.96295	3.1287	3.15773	-4.82877	-4.78755	0.0110792
Ipazine	Triazine	CCN(CC)c1nc(Cl)nc(NC(C)C)n1	243.13	235.245	1.03352	5	1	53.94	5	1	6	6	0	6	0.833333	0	0.7	-4.08943	3.5888	3.77932	-4.36933	-4.77111	0.00569098
Methoprotryne	Triazine	COCCCNc1nc(NC(C)C)nc(SC)n1	271.15	264.63	1.02464	6	2	71.96	8	1	6	7	0	6	1.33333	0	0.727	-2.92041	2.79348	2.77845	-4.79806	-4.62823	0.00485502
Proglinazine	Triazine	CC(C)Nc1nc(Cl)nc(NCC(=O)O)n1	245.07	215.597	1.1367	7	3	100.03	5	1	6	8	0	7	0.714286	0	0.5	-2.25822	1.11889	0.510398	-5.23739	-4.75258	0.535135
Prometon	Triazine	COc1nc(NC(C)C)nc(NC(C)C)n1	225.16	228.825	0.983986	6	2	71.96	5	1	6	6	0	6	0.833333	0	0.7	-2.68906	2.91567	2.63682	-4.51052	-4.67983	0.000708472
Prometryn	Triazine	CSc1nc(NC(C)C)nc(NC(C)C)n1	241.14	238.543	1.01089	5	2	62.73	5	1	6	6	0	6	0.833333	0	0.7	-3.79116	3.33333	3.35755	-4.58563	-4.69087	0.00083979
Propazine	Triazine	CC(C)Nc1nc(Cl)nc(NC(C)C)n1	229.11	217.949	1.05121	5	2	62.73	4	1	6	6	0	6	0.666667	0	0.667	-4.36612	3.01494	2.72517	-4.45901	-4.65491	0.00141456
Sebuthylazine	Triazine	CCNc1nc(Cl)nc(NC(C)CC)n1	229.11	217.949	1.05121	5	2	62.73	5	1	6	6	0	6	0.833333	1	0.667	-4.19712	3.05746	2.86695	-4.60041	-4.7662	0.0170314
Simazine	Triazine	CCNc1nc(Cl)nc(NCC)n1	201.08	183.357	1.09666	5	2	62.73	4	1	6	6	0	6	0.666667	0	0.571	-4.32281	2.53536	2.18577	-4.51361	-4.85314	0.0316773
Simetone	Triazine	CCNc1nc(NCC)nc(OC)n1	197.13	194.233	1.01492	6	2	71.96	5	1	6	6	0	6	0.833333	0	0.625	-1.74753	2.24468	2.00527	-4.57832	-4.85481	0.0111799
Simetryn	Triazine	CCNc1nc(NCC)nc(SC)n1	213.1	203.951	1.04486	5	2	62.73	5	1	6	6	0	6	0.833333	0	0.625	-2.69336	2.98229	2.6052	-4.5458	-4.86191	0.0226523
Terbumeton	Triazine	CCNc1nc(NC(C)(C)C)nc(OC)n1	225.16	228.825	0.983986	6	2	71.96	5	1	6	6	0	6	0.833333	0	0.7	-3.38979	2.97813	3.03502	-4.51929	-4.74014	0.00534506
Terbuthylazine	Triazine	CCNc1nc(Cl)nc(NC(C)(C)C)n1	229.11	217.949	1.05121	5	2	62.73	4	1	6	6	0	6	0.666667	0	0.667	-4.512	3.22943	3.08911	-4.45237	-4.77286	0.0190804
Terbutryn	Triazine	CCNc1nc(NC(C)(C)C)nc(SC)n1	241.14	238.543	1.01089	5	2	62.73	5	1	6	6	0	6	0.833333	0	0.7	-4.18377	3.56385	3.75139	-4.54224	-4.76523	0.0114238
Trietazine	Triazine	CCNc1nc(Cl)nc(N(CC)CC)n1	229.11	217.949	1.05121	5	1	53.94	5	1	6	6	0	6	0.833333	0	0.667	-4.04791	3.20104	3.25002	-4.49938	-4.83244	0.0286164

## Sheet: Descriptors of EC models
	Relevant descriptors for EC models
	SMILES	Class	ALogPS_logP	ALogPS_logS	DONORS	HALOG	MW	N	NH	O	P	PSA	S	ACCEPTORS
91	NCC#C	1	-0.74	-1.59	2	0	55.09	1	5	0	0	26.02	0	0
92	NC1CC1	1	-0.24	0.66	2	0	57.11	1	7	0	0	26.02	0	0
93	CC1CO1	1	0.04	0.54	0	0	58.09	0	6	1	0	12.53	0	1
94	CCCN	1	0.31	0.6	2	0	59.13	1	9	0	0	26.02	0	0
95	CCNC	1	0.13	0.85	1	0	59.13	1	9	0	0	12.03	0	0
96	N1C=CN=C1	1	-0.2	0.9	1	0	68.09	2	4	0	0	28.68	0	1
97	C1NCC=C1	1	0.03	0.59	1	0	69.12	1	7	0	0	12.03	0	0
98	OC(=O)C#C	1	-0.27	-1.73	1	0	70.05	0	2	2	0	37.3	0	1
99	CC(=C)C=O	1	0.59	-0.06	0	0	70.1	0	6	1	0	17.07	0	1
100	NCCC#N	1	-1.08	-0.28	2	0	70.11	2	6	0	0	49.81	0	1
101	C1CCNC1	1	0.16	0.61	1	0	71.14	1	9	0	0	12.03	0	0
102	NC1CCC1	1	0.48	0.29	2	0	71.14	1	9	0	0	26.02	0	0
103	OC(=O)C=C	1	0.46	0.23	1	0	72.07	0	4	2	0	37.3	0	1
104	CCCCN	1	0.86	0.04	2	0	73.16	1	11	0	0	26.02	0	0
105	CC(C)(C)N	1	0.81	0.13	2	0	73.16	1	11	0	0	26.02	0	0
106	CCC(C)N	1	0.79	0.09	2	0	73.16	1	11	0	0	26.02	0	0
107	CCNCC	1	0.76	0.54	1	0	73.16	1	11	0	0	12.03	0	0
108	CCN(C)C	1	0.71	0.84	0	0	73.16	1	11	0	0	3.24	0	1
109	CC(C)CN	1	0.54	0.07	2	0	73.16	1	11	0	0	26.02	0	0
110	CCCNC	1	0.67	0.47	1	0	73.16	1	11	0	0	12.03	0	0
111	OC(=O)C=O	1	-0.59	0.48	1	0	74.04	0	2	3	0	54.37	0	2
112	CC(N)CN	1	-1.36	0.78	4	0	74.15	2	10	0	0	52.04	0	0
113	NCCCN	1	-1.41	0.77	4	0	74.15	2	10	0	0	52.04	0	0
114	CNCCN	1	-1.34	0.95	3	0	74.15	2	10	0	0	38.05	0	0
115	ClCC#C	1	1.06	-1.96	0	1	74.51	0	3	0	0	0	0	0
116	CC(O)CN	1	-1.03	1	3	0	75.13	1	9	1	0	46.25	0	0
117	COCCN	1	-1.01	0.86	2	0	75.13	1	9	1	0	35.25	0	1
118	CNCCO	1	-1.06	1.06	2	0	75.13	1	9	1	0	32.26	0	0
119	NCCCO	1	-1.01	0.97	3	0	75.13	1	9	1	0	46.25	0	0
120	CC(N)CO	1	-0.96	0.98	3	0	75.13	1	9	1	0	46.25	0	0
121	OCC(O)=O	1	-1.02	0.9	2	0	76.06	0	4	3	0	57.53	0	1
122	CC(S)=O	1	0.78	-0.65	1	0	76.13	0	4	1	0	17.07	1	1
123	ClCC=C	1	1.78	-1.53	0	1	76.53	0	5	0	0	0	0	0
124	ClCC=O	1	0.18	0.31	0	1	78.5	0	3	1	0	17.07	0	1
125	CC(Cl)=O	1	0.07	0.07	0	1	78.5	0	3	1	0	17.07	0	1
126	C1=CC=NC=C1	1	0.7	0.48	0	0	79.11	1	5	0	0	12.89	0	1
127	CC1=NC=CN1	1	0.36	0.86	1	0	82.12	2	6	0	0	28.68	0	1
128	CC1=CN=CN1	1	0.1	0.85	1	0	82.12	2	6	0	0	28.68	0	1
129	CN1C=CN=C1	1	-0.18	-1.23	0	0	82.12	2	6	0	0	17.82	0	2
130	CC#CC(O)=O	1	0.57	-1.5	1	0	84.08	0	4	2	0	37.3	0	1
131	OC(=O)CC#N	1	-0.45	-0.59	1	0	85.07	1	3	2	0	61.09	0	2
132	NC1CCCC1	1	0.85	-0.56	2	0	85.17	1	11	0	0	26.02	0	0
133	CN1CCCC1	1	0.54	0.63	0	0	85.17	1	11	0	0	3.24	0	1
134	OCC#CCO	1	-1.01	-1.26	2	0	86.1	0	6	2	0	40.46	0	0
135	OC(=O)C1CC1	1	0.53	0.63	1	0	86.1	0	6	2	0	37.3	0	1
136	COC(=O)C=C	1	0.67	-0.13	0	0	86.1	0	6	2	0	26.3	0	2
137	CC=CC(O)=O	1	0.95	0.07	1	0	86.1	0	6	2	0	37.3	0	1
138	OC(=O)CC=C	1	0.58	0.14	1	0	86.1	0	6	2	0	37.3	0	1
139	CC(=C)C(O)=O	1	0.64	0.12	1	0	86.1	0	6	2	0	37.3	0	1
140	C1COCCN1	1	-0.71	0.9	1	0	87.14	1	9	1	0	21.26	0	1
141	OCCN1CC1	1	-0.63	1.26	1	0	87.14	1	9	1	0	23.24	0	1
142	CCCCCN	1	1.39	-0.69	2	0	87.19	1	13	0	0	26.02	0	0
143	CC(C)C(C)N	1	0.83	-0.57	2	0	87.19	1	13	0	0	26.02	0	0
144	CC(C)(C)CN	1	0.97	-0.51	2	0	87.19	1	13	0	0	26.02	0	0
145	CCC(C)CN	1	1.28	-0.7	2	0	87.19	1	13	0	0	26.02	0	0
146	CCC(C)(C)N	1	1.12	-0.48	2	0	87.19	1	13	0	0	26.02	0	0
147	CCNC(C)C	1	1.02	0.13	1	0	87.19	1	13	0	0	12.03	0	0
148	CC(C)CCN	1	1.16	-0.73	2	0	87.19	1	13	0	0	26.02	0	0
149	CCC(N)CC	1	1.45	-0.58	2	0	87.19	1	13	0	0	26.02	0	0
150	CC(C)N(C)C	1	0.73	0.52	0	0	87.19	1	13	0	0	3.24	0	1
151	CCCNCC	1	1.22	0.08	1	0	87.19	1	13	0	0	12.03	0	0
152	CCCCNC	1	1.15	0.05	1	0	87.19	1	13	0	0	12.03	0	0
153	CCN(C)CC	1	1.06	0.54	0	0	87.19	1	13	0	0	3.24	0	1
154	CC(=O)C(O)=O	1	-0.38	0.18	1	0	88.07	0	4	3	0	54.37	0	2
155	CCCC(O)=O	1	0.79	0.43	1	0	88.12	0	8	2	0	37.3	0	1
156	CC(C)C(O)=O	1	0.79	0.35	1	0	88.12	0	8	2	0	37.3	0	1
157	CCNCCN	1	-0.79	0.74	3	0	88.18	2	12	0	0	38.05	0	0
158	CN(C)CCN	1	-0.88	1.07	2	0	88.18	2	12	0	0	29.26	0	1
159	CNCCCN	1	-0.91	0.72	3	0	88.18	2	12	0	0	38.05	0	0
160	NCCCCN	1	-0.98	0.43	4	0	88.18	2	12	0	0	52.04	0	0
161	CC(C)(N)CN	1	-0.83	0.47	4	0	88.18	2	12	0	0	52.04	0	0
162	CNCCNC	1	-0.85	0.57	2	0	88.18	2	12	0	0	24.06	0	0
163	COCCCN	1	-0.66	0.51	2	0	89.16	1	11	1	0	35.25	0	1
164	CCC(O)CN	1	-0.39	0.72	3	0	89.16	1	11	1	0	46.25	0	0
165	CCOCCN	1	-0.38	0.56	2	0	89.16	1	11	1	0	35.25	0	1
166	CCNCCO	1	-0.5	0.87	2	0	89.16	1	11	1	0	32.26	0	0
167	NCCCCO	1	-0.6	0.72	3	0	89.16	1	11	1	0	46.25	0	0
168	CCC(N)CO	1	-0.36	0.72	3	0	89.16	1	11	1	0	46.25	0	0
169	COCC(O)=O	1	-0.47	0.73	1	0	90.09	0	6	3	0	46.53	0	2
170	CC(O)C(O)=O	1	-0.79	0.8	2	0	90.09	0	6	3	0	57.53	0	1
171	CC(C)(C)OO	1	0.93	0.29	1	0	90.14	0	10	2	0	29.46	0	0
172	NCC(O)CN	1	-1.99	0.94	5	0	90.15	2	10	1	0	72.27	0	0
173	ClC(=O)C=C	1	0.52	-0.69	0	1	90.51	0	3	1	0	17.07	0	1
174	CC(=C)CCl	1	2.17	-1.2	0	1	90.56	0	7	0	0	0	0	0
175	NCC(O)CO	1	-1.82	1.03	4	0	91.13	1	9	2	0	66.48	0	0
176	NC(CO)CO	1	-1.78	1.06	4	0	91.13	1	9	2	0	66.48	0	0
177	OC(=O)CS	1	0.07	-0.61	2	0	92.13	0	4	2	0	37.3	1	1
178	CC(=O)CCl	1	0.31	-0.09	0	1	92.53	0	5	1	0	17.07	0	1
179	ClCC1CO1	1	0.35	-0.11	0	1	92.53	0	5	1	0	12.53	0	1
180	CCC(Cl)=O	1	0.91	-0.47	0	1	92.53	0	5	1	0	17.07	0	1
181	CC1=CC=CN=C1	1	1.12	0.32	0	0	93.14	1	7	0	0	12.89	0	1
182	CC1=CC=CC=N1	1	1.25	0.33	0	0	93.14	1	7	0	0	12.89	0	1
183	OC1=CC=CC=C1	1	1.4	-0.31	1	0	94.12	0	6	1	0	20.23	0	0
184	C=CN1C=CN=C1	1	-0.22	-1.53	0	0	94.13	2	6	0	0	17.82	0	2
185	OC(=O)CCl	1	0.19	0.47	1	1	94.5	0	3	2	0	37.3	0	1
186	CCOCCl	1	0.64	-0.39	0	1	94.55	0	7	1	0	9.23	0	1
187	OC(=O)C(F)F	1	0.28	-0.72	1	2	96.04	0	2	2	0	37.3	0	1
188	CS(O)(=O)=O	1	-2.02	-0.28	1	0	96.12	0	4	3	0	54.37	1	0
189	CC=CC=CC=O	1	1.53	-1.28	0	0	96.14	0	8	1	0	17.07	0	1
190	O=C1NC(=O)C=C1	1	-0.78	0.11	1	0	97.08	1	3	2	0	46.17	0	2
191	NCC1=CC=CO1	1	-0.44	-0.62	2	0	97.13	1	7	1	0	39.16	0	1
192	C=CCNCC=C	1	0.87	-1.29	1	0	97.18	1	11	0	0	12.03	0	0
193	CCB(CC)CC	1	4.05	-3.45	0	0	98.02	0	15	0	0	0	0	0
194	O=C1OC(=O)C=C1	1	0.03	0.12	0	0	98.06	0	2	3	0	43.37	0	3
195	NCC(F)(F)F	1	0.15	-0.4	2	3	99.07	1	4	0	0	26.02	0	0
196	CCOC(=O)C#N	1	0.3	-0.78	0	0	99.1	1	5	2	0	50.09	0	3
197	CCCCN=C=O	1	1.47	-1.49	0	0	99.15	1	9	1	0	29.43	0	2
198	C1CCCNCC1	1	1.43	-0.26	1	0	99.2	1	13	0	0	12.03	0	0
199	CCN1CCCC1	1	1.36	0.22	0	0	99.2	1	13	0	0	3.24	0	1
200	NC1CCCCC1	1	1.3	-1.1	2	0	99.2	1	13	0	0	26.02	0	0
201	CN1CCCCC1	1	1.31	0.1	0	0	99.2	1	13	0	0	3.24	0	1
202	CCC=CC(O)=O	1	1.19	-0.37	1	0	100.1	0	8	2	0	37.3	0	1
203	OC(=O)C1CCC1	1	1.02	0.06	1	0	100.1	0	8	2	0	37.3	0	1
204	CCOC(=O)C=C	1	1.24	-0.41	0	0	100.1	0	8	2	0	26.3	0	2
205	O=CCCCC=O	1	0.94	-0.19	0	0	100.1	0	8	2	0	34.14	0	2
206	OC(=O)CCC=C	1	0.85	-0.2	1	0	100.1	0	8	2	0	37.3	0	1
207	CC(C)=CC(O)=O	1	0.81	-0.15	1	0	100.1	0	8	2	0	37.3	0	1
208	CC=C(C)C(O)=O	1	1.14	-0.09	1	0	100.1	0	8	2	0	37.3	0	1
209	CC=CCC(O)=O	1	0.93	-0.15	1	0	100.1	0	8	2	0	37.3	0	1
210	CN1CCNCC1	1	-0.93	0.83	1	0	100.2	2	12	0	0	15.27	0	1
211	CC1CNCCN1	1	-0.91	0.34	2	0	100.2	2	12	0	0	24.06	0	0
212	NC1CCNCC1	1	-0.73	0.7	3	0	100.2	2	12	0	0	38.05	0	0
213	C1CNCCNC1	1	-0.96	0.37	2	0	100.2	2	12	0	0	24.06	0	0
214	CN1CCOCC1	1	-0.14	0.87	0	0	101.2	1	11	1	0	12.47	0	2
215	CCCN=C=S	1	2.31	-2.16	0	0	101.2	1	7	0	0	12.36	1	2
216	CCCCCCN	1	1.97	-1.31	2	0	101.2	1	15	0	0	26.02	0	0
217	CC(C)NC(C)C	1	1.12	-0.31	1	0	101.2	1	15	0	0	12.03	0	0
218	CCN(CC)CC	1	1.57	0.13	0	0	101.2	1	15	0	0	3.24	0	1
219	CC(C)CC(C)N	1	1.6	-1.01	2	0	101.2	1	15	0	0	26.02	0	0
220	CCCNCCC	1	1.74	-0.36	1	0	101.2	1	15	0	0	12.03	0	0
221	CCCCNCC	1	1.75	-0.41	1	0	101.2	1	15	0	0	12.03	0	0
222	CCCCN(C)C	1	1.76	-0.09	0	0	101.2	1	15	0	0	3.24	0	1
223	CC(N)C(C)(C)C	1	1.39	-0.87	2	0	101.2	1	15	0	0	26.02	0	0
224	CCC(C)C(O)=O	1	1.47	-0.25	1	0	102.2	0	10	2	0	37.3	0	1
225	CCCCC(O)=O	1	1.35	-0.4	1	0	102.2	0	10	2	0	37.3	0	1
226	CC(C)(C)C(O)=O	1	1.37	-0.25	1	0	102.2	0	10	2	0	37.3	0	1
227	CC(C)CC(O)=O	1	1.26	-0.2	1	0	102.2	0	10	2	0	37.3	0	1
228	NN1CCOCC1	1	-1.23	1.13	2	0	102.2	2	10	1	0	38.49	0	2
229	NCCCCCN	1	-0.27	-0.06	4	0	102.2	2	14	0	0	52.04	0	0
230	CN(C)CCCN	1	-0.39	0.83	2	0	102.2	2	14	0	0	29.26	0	1
231	CNCCCNC	1	-0.33	0.21	2	0	102.2	2	14	0	0	24.06	0	0
232	CNCCN(C)C	1	-0.24	0.67	1	0	102.2	2	14	0	0	15.27	0	1
233	CN(C)CN(C)C	1	-0.06	0.93	0	0	102.2	2	14	0	0	6.48	0	2
234	CC(O)CN(C)C	1	-0.06	1.02	1	0	103.2	1	13	1	0	23.47	0	1
235	CN(C)CCCO	1	-0.16	1.06	1	0	103.2	1	13	1	0	23.47	0	1
236	NCCCCCO	1	-0.09	0.32	3	0	103.2	1	13	1	0	46.25	0	0
237	NCCNCCN	1	-1.89	0.64	5	0	103.2	3	13	0	0	64.07	0	0
238	C1CSCCN1	1	0.17	-0.29	1	0	103.2	1	9	0	0	12.03	1	1
239	CCOCC(O)=O	1	0.15	0.53	1	0	104.1	0	8	3	0	46.53	0	2
240	NCCNCCO	1	-1.52	0.75	4	0	104.2	2	12	1	0	58.28	0	0
241	NCCOCCN	1	-1.87	0.66	4	0	104.2	2	12	1	0	61.27	0	1
242	CC(=C)C(Cl)=O	1	1.15	-0.91	0	1	104.5	0	5	1	0	17.07	0	1
243	CC=CC(Cl)=O	1	1.34	-1.05	0	1	104.5	0	5	1	0	17.07	0	1
244	NCCOCCO	1	-1.4	0.92	3	0	105.2	1	11	2	0	55.48	0	1
245	COC(CN)OC	1	-1.05	0.71	2	0	105.2	1	11	2	0	44.48	0	2
246	C=CC1=CC=NC=C1	1	1.38	-0.43	0	0	105.2	1	7	0	0	12.89	0	1
247	C=CC1=CC=CC=N1	1	1.49	-0.4	0	0	105.2	1	7	0	0	12.89	0	1
248	C=CC1=CC=CN=C1	1	1.36	-0.42	0	0	105.2	1	7	0	0	12.89	0	1
249	CCOC(=O)CF	1	0.71	-0.24	0	1	106.1	0	7	2	0	26.3	0	2
250	CC(S)C(O)=O	1	0.61	-0.81	2	0	106.2	0	6	2	0	37.3	1	1
251	OC(=O)CCS	1	0.32	-0.84	2	0	106.2	0	6	2	0	37.3	1	1
252	CCSCCO	1	0.61	-0.51	1	0	106.2	0	10	1	0	20.23	1	1
253	CC1(CCl)CO1	1	0.75	-0.46	0	1	106.6	0	7	1	0	12.53	0	1
254	CCCC(Cl)=O	1	1.32	-1.14	0	1	106.6	0	7	1	0	17.07	0	1
255	CC(C)C(Cl)=O	1	1.19	-1.12	0	1	106.6	0	7	1	0	17.07	0	1
256	NCC1=CC=CC=C1	1	0.9	-1.04	2	0	107.2	1	9	0	0	26.02	0	0
257	CN(C)C(Cl)=O	1	0.03	0.43	0	1	107.6	1	6	1	0	20.31	0	2
[truncated: 2,132 more rows]
